# Supplementary material for: GEF-H1 Signaling upon Microtubule Destabilization Is Required for Dendritic Cell Activation and Specific Anti-tumor Responses
Source: Cell Rep. Author manuscript; Available in PMC 2019 Nov 25. (PMC6876861; doi:10.1016/j.celrep.2019.08.057)
Supplement: 2 [file NIHMS1543785-supplement-2.xlsx]

## Sheet: Table S1 - Z scored wt vs wt AP
Probe	Chromosome	Start	End	Probe Strand	z score	Feature	ID	Description	Feature Strand	Type	Orientation	Distance	wt control1	wt control2	GEFH1 control1	GEFH1 control2	wt AP31	wt AP32	GEFH1 AP31	GEFH1 AP32
Cxcl3	5	90786103	90788086	+	7.17058	Cxcl3-201	ENSMUST00000031326	chemokine (C-X-C motif) ligand 3 [Source:MGI Symbol;Acc:MGI:3037818]	+	mRNA	overlapping	0	1.40365	1.39751	2.80072	2.53218	6.367	6.35298	4.43835	4.53291
Cd14	18	36725074	36726736	-	6.87944	Cd14-201	ENSMUST00000061829	CD14 antigen [Source:MGI Symbol;Acc:MGI:88318]	-	mRNA	overlapping	0	3.97797	3.8741	3.75923	3.65227	7.75756	7.74917	4.74943	4.74844
Dusp8	7	142079490	142095843	-	6.58296	null					Not found	0	-2.09885	-2.04306	-1.09875	-3.05278	5.28414	5.15965	4.3233	4.16657
Mmp13	9	7272514	7283333	+	6.46101	Mmp13-201	ENSMUST00000015394	matrix metallopeptidase 13 [Source:MGI Symbol;Acc:MGI:1340026]	+	mRNA	overlapping	0	1.70851	1.7495	6.07426	5.97051	5.74633	5.73683	6.74528	6.69589
Osm	11	4236420	4241026	+	6.33655	Osm-001	ENSMUST00000075221	oncostatin M [Source:MGI Symbol;Acc:MGI:104749]	+	mRNA	overlapping	0	4.65604	4.68486	4.6102	4.55701	8.05476	8.1213	6.12267	6.17273
Inhba	13	16011851	16027211	+	6.29951	null					Not found	0	4.43772	4.44421	4.88731	4.59348	7.77367	7.84771	6.48204	6.45284
Thbs1	2	118111876	118127133	+	6.25997	Thbs1-001	ENSMUST00000039559	thrombospondin 1 [Source:MGI Symbol;Acc:MGI:98737]	+	mRNA	overlapping	0	7.56293	7.59434	8.41057	8.34471	10.973	11.0001	9.20802	9.20505
Cxcl2	5	90903899	90905909	+	5.97922	Cxcl2-201	ENSMUST00000075433	chemokine (C-X-C motif) ligand 2 [Source:MGI Symbol;Acc:MGI:1340094]	+	mRNA	overlapping	0	1.38228	1.76429	2.1895	1.90141	5.53478	5.46919	3.61483	3.83845
Il1b	2	129364570	129371139	-	5.73101	Il1b-001	ENSMUST00000028881	interleukin 1 beta [Source:MGI Symbol;Acc:MGI:96543]	-	mRNA	overlapping	0	4.61081	4.96976	4.76496	4.60781	7.85782	7.84366	5.95395	5.88894
Stk38l	6	146724995	146778812	+	5.54526	Stk38l-001	ENSMUST00000001675	serine/threonine kinase 38 like [Source:MGI Symbol;Acc:MGI:1922250]	+	mRNA	overlapping	0	3.51094	3.65738	3.44874	3.67514	6.81017	6.79179	5.72223	5.79514
Tuba1a	15	98949841	98953551	-	5.4602	Tuba1a-001	ENSMUST00000097014	tubulin, alpha 1A [Source:MGI Symbol;Acc:MGI:98869]	-	mRNA	overlapping	0	5.55459	5.5706	5.48621	5.512	8.22784	8.26147	7.84322	7.85244
Dusp1	17	26505590	26508519	-	5.34638	Dusp1-001	ENSMUST00000025025	dual specificity phosphatase 1 [Source:MGI Symbol;Acc:MGI:105120]	-	mRNA	overlapping	0	4.43772	4.2264	4.49543	4.30477	7.21438	7.24897	6.70684	6.73392
Clec4d	6	123262107	123275268	+	5.2173	Clec4d-201	ENSMUST00000032240	C-type lectin domain family 4, member d [Source:MGI Symbol;Acc:MGI:1298389]	+	mRNA	overlapping	0	2.87078	2.95048	4.13155	4.0765	6.08524	6.0255	4.49631	4.46168
Gm13889	2	93955810	93957527	-	5.20632	Gm13889-001	ENSMUST00000148314	predicted gene 13889 [Source:MGI Symbol;Acc:MGI:3652053]	-	mRNA	overlapping	0	-3.68381	-2.26545	-2.79919	-2.31582	2.52362	2.46809	1.55442	1.82285
Tgm2	2	158116402	158146436	-	5.12651	Tgm2-001	ENSMUST00000103122	transglutaminase 2, C polypeptide [Source:MGI Symbol;Acc:MGI:98731]	-	mRNA	overlapping	0	7.6513	7.68777	9.26656	9.11756	10.415	10.4547	9.99633	9.94337
Sdcbp2	2	151572622	151590005	+	5.08522	Sdcbp2-001	ENSMUST00000028950	syndecan binding protein (syntenin) 2 [Source:MGI Symbol;Acc:MGI:2385156]	+	mRNA	overlapping	0	0.808041	0.673146	0.330095	0.117143	4.84375	4.79884	1.93585	1.82285
Plaur	7	24462500	24475873	+	5.0622	Plaur-201	ENSMUST00000002284	plasminogen activator, urokinase receptor [Source:MGI Symbol;Acc:MGI:97612]	+	mRNA	overlapping	0	6.4961	6.58734	6.8146	6.56315	9.18811	9.24542	8.09153	8.09086
Il1rn	2	24336853	24351494	+	5.03078	Il1rn-001	ENSMUST00000114487	interleukin 1 receptor antagonist [Source:MGI Symbol;Acc:MGI:96547]	+	mRNA	overlapping	0	7.49734	7.57768	8.57884	8.45419	10.2554	10.3283	8.95743	8.89116
Clec4e	6	123281789	123289870	-	4.9243	Clec4e-001	ENSMUST00000032239	C-type lectin domain family 4, member e [Source:MGI Symbol;Acc:MGI:1861232]	-	mRNA	overlapping	0	3.12354	3.25287	3.80072	3.69765	6.08144	6.01342	4.45115	4.49405
Mmp12	9	7344381	7369499	+	4.69184	null					Not found	0	9.2662	9.38821	10.8292	10.7464	11.8853	11.8776	11.2971	11.3415
Osgin2	4	15997121	16013888	-	4.65412	Osgin2-001	ENSMUST00000037198	oxidative stress induced growth inhibitor family member 2 [Source:MGI Symbol;Acc:MGI:2384798]	-	mRNA	overlapping	0	4.58998	4.49388	4.34547	4.17604	6.85314	6.82629	5.88675	5.83748
Satb1	17	51736187	51833290	-	4.64416	null					Not found	0	3.9049	3.83609	3.78201	3.63372	6.58716	6.52503	5.48266	5.32581
Hbegf	18	36504929	36515805	-	4.63894	Hbegf-201	ENSMUST00000025363	heparin-binding EGF-like growth factor [Source:MGI Symbol;Acc:MGI:96070]	-	mRNA	overlapping	0	3.6154	3.67706	4.07426	3.84204	6.21646	6.17803	5.20282	5.05251
Trib1	15	59648350	59656550	+	4.57813	Trib1-001	ENSMUST00000067543	tribbles homolog 1 (Drosophila) [Source:MGI Symbol;Acc:MGI:2443397]	+	mRNA	overlapping	0	4.95281	4.93422	4.98708	4.96774	7.27618	7.3224	6.64132	6.63803
Aldh1a3	7	66390892	66427517	-	4.56972	Aldh1a3-001	ENSMUST00000015278	aldehyde dehydrogenase family 1, subfamily A3 [Source:MGI Symbol;Acc:MGI:1861722]	-	mRNA	overlapping	0	0.223079	-0.265453	1.0337	-0.114183	3.69255	3.70432	0.732755	0.656842
Dusp16	6	134715473	134792625	-	4.45651	Dusp16-001	ENSMUST00000100857	dual specificity phosphatase 16 [Source:MGI Symbol;Acc:MGI:1917936]	-	mRNA	overlapping	0	4.46593	4.48498	4.14626	4.06616	6.82342	6.79355	6.22535	6.1526
Il6	5	30013161	30019968	+	4.31908	Il6-201	ENSMUST00000026845	interleukin 6 [Source:MGI Symbol;Acc:MGI:96559]	+	mRNA	overlapping	0	3.28197	3.06845	3.35056	3.45501	5.77013	5.76051	4.95575	5.00319
Chst11	10	82985498	83195900	+	4.31787	Chst11-001	ENSMUST00000040110	carbohydrate sulfotransferase 11 [Source:MGI Symbol;Acc:MGI:1927166]	+	mRNA	overlapping	0	5.61196	5.62024	6.26488	6.09612	7.67928	7.71042	7.0065	6.9445
Csf1	3	107741048	107760469	-	4.21277	Csf1-001	ENSMUST00000014743	colony stimulating factor 1 (macrophage) [Source:MGI Symbol;Acc:MGI:1339753]	-	mRNA	overlapping	0	6.69448	6.80824	7.49601	7.52118	8.95487	9.01985	8.11606	8.09837
Calcb	7	114718643	114723365	+	4.13804	Calcb-201	ENSMUST00000032902	calcitonin-related polypeptide, beta [Source:MGI Symbol;Acc:MGI:2151254]	+	mRNA	overlapping	0	2.74245	2.85002	0.844668	0.53218	5.52809	5.46366	2.23723	2.48911
Irf8	8	120736358	120756694	+	4.11184	Irf8-001	ENSMUST00000047737	interferon regulatory factor 8 [Source:MGI Symbol;Acc:MGI:96395]	+	mRNA	overlapping	0	5.38362	5.41168	5.82652	5.83088	7.48904	7.51757	7.84371	7.80882
Fam167a	14	63436394	63465498	+	4.10381	Fam167a-001	ENSMUST00000121288	family with sequence similarity 167, member A [Source:MGI Symbol;Acc:MGI:3606565]	+	mRNA	overlapping	0	0.564115	1.21567	0.901252	0.00611151	4.12048	4.02023	1.78222	1.77502
Hspa1l	17	34972703	34979284	+	4.07921	Hspa1l-001	ENSMUST00000007248	heat shock protein 1-like [Source:MGI Symbol;Acc:MGI:96231]	+	mRNA	overlapping	0	-3.68381	-4.85042	-2.47726	-4.63774	0.550253	0.8198	-0.606047	-0.452783
Arg2	12	79130777	79156301	+	4.03703	Arg2-001	ENSMUST00000021550	arginase type II [Source:MGI Symbol;Acc:MGI:1330806]	+	mRNA	overlapping	0	3.17417	3.27887	3.66434	3.54713	5.53144	5.59914	3.6239	3.74637
Il1a	2	129299610	129309972	-	4.02177	Il1a-001	ENSMUST00000028882	interleukin 1 alpha [Source:MGI Symbol;Acc:MGI:96542]	-	mRNA	overlapping	0	3.15539	3.48943	3.91849	3.54216	5.79261	5.82067	4.50616	4.40781
Smox	2	131491496	131525922	+	4.00378	null					Not found	0	3.40365	3.26853	3.6396	3.44972	5.64906	5.86671	4.37795	4.3894
Pdlim7	13	55495795	55513676	-	3.97205	null					Not found	0	4.60851	4.60902	5.29092	5.22334	6.60844	6.61171	6.14491	6.07408
Nes	3	87971078	87980451	+	3.9091	null					Not found	0	4.19577	3.96016	4.60169	4.45501	6.3084	6.34878	5.40978	5.42341
Gadd45a	6	67035096	67037457	-	3.8827	null					Not found	0	3.55936	3.82906	3.44399	3.37348	5.97734	5.91459	5.13938	5.09045
Flrt3	2	140650914	140671469	-	3.8658	null					Not found	0	4.54019	4.66331	4.2588	4.22953	6.48847	6.44241	5.33578	5.27657
Pvr	7	19903578	19921160	-	3.86061	Pvr-001	ENSMUST00000043517	poliovirus receptor [Source:MGI Symbol;Acc:MGI:107741]	-	mRNA	overlapping	0	3.88604	4.00757	3.48158	3.20146	6.04367	5.92913	4.50861	4.42341
Pdgfb	15	79995900	80014808	-	3.84769	Pdgfb-201	ENSMUST00000000500	platelet derived growth factor, B polypeptide [Source:MGI Symbol;Acc:MGI:97528]	-	mRNA	overlapping	0	2.8	2.93749	3.43443	3.2449	5.24934	5.27291	4.92671	4.93773
Ndrg1	15	66929321	66969640	-	3.84132	Ndrg1-001	ENSMUST00000005256	N-myc downstream regulated gene 1 [Source:MGI Symbol;Acc:MGI:1341799]	-	mRNA	overlapping	0	5.27474	5.20893	5.19375	5.13704	7.16712	7.12709	6.28734	6.25712
Tubb2b	13	34127008	34130354	-	3.80993	Tubb2b-201	ENSMUST00000075774	tubulin, beta 2B class IIB [Source:MGI Symbol;Acc:MGI:1920960]	-	mRNA	overlapping	0	1.04411	0.397512	0.692665	0.754573	3.58502	3.61121	4.25486	4.3894
Slc7a11	3	50364936	50443613	-	3.80001	Slc7a11-001	ENSMUST00000029297	solute carrier family 7 (cationic amino acid transporter, y+ system), member 11 [Source:MGI Symbol;Acc:MGI:1347355]	-	mRNA	overlapping	0	6.47037	6.34742	6.3204	6.15423	8.32616	8.29116	7.25705	7.30105
Ccl7	11	82045712	82047525	+	3.78125	Ccl7-001	ENSMUST00000021011	chemokine (C-C motif) ligand 7 [Source:MGI Symbol;Acc:MGI:99512]	+	mRNA	overlapping	0	2.36058	2.45336	3.73219	3.85411	4.82024	4.8198	5.1784	5.1804
Ets2	16	95702075	95721051	+	3.781	Ets2-001	ENSMUST00000023612	E26 avian leukemia oncogene 2, 3' domain [Source:MGI Symbol;Acc:MGI:95456]	+	mRNA	overlapping	0	5.3316	5.3044	4.84106	4.76314	7.20777	7.17023	5.79934	5.76384
Rgs9	11	109225355	109298129	-	3.75891	Rgs9-001	ENSMUST00000020920	regulator of G-protein signaling 9 [Source:MGI Symbol;Acc:MGI:1338824]	-	mRNA	overlapping	0	-3.68381	-2.52849	-2.21423	-1.83039	1.07534	1.26911	-0.786619	-1.53079
Tubb6	18	67390717	67402748	+	3.73833	Tubb6-201	ENSMUST00000001513	tubulin, beta 6 class V [Source:MGI Symbol;Acc:MGI:1915201]	+	mRNA	overlapping	0	6.85438	6.93381	6.70116	6.64824	8.85581	8.93974	8.44252	8.41238
Trem1	17	48232768	48246924	+	3.71557	null					Not found	0	4.7529	4.7383	4.76877	4.8052	6.93753	6.91499	5.98509	5.91768
Btg2	1	134075170	134079120	-	3.69444	Btg2-001	ENSMUST00000020692	B cell translocation gene 2, anti-proliferative [Source:MGI Symbol;Acc:MGI:108384]	-	mRNA	overlapping	0	6.03985	6.06173	5.97971	5.94722	7.93333	7.89209	6.61426	6.55432
Cdk18	1	132113550	132139685	-	3.64198	Cdk18-201	ENSMUST00000027697	cyclin-dependent kinase 18 [Source:MGI Symbol;Acc:MGI:97518]	-	mRNA	overlapping	0	5.16168	5.14535	5.40783	5.32515	7.12971	7.20782	6.64856	6.63468
Dcstamp	15	39745932	39760934	+	3.60836	Dcstamp-201	ENSMUST00000022913	dentrocyte expressed seven transmembrane protein [Source:MGI Symbol;Acc:MGI:1923016]	+	mRNA	overlapping	0	6.27691	6.33074	6.36131	6.25328	7.99279	7.97501	7.07757	7.17004
Fosl2	5	32136472	32157831	+	3.59966	Fosl2-201	ENSMUST00000031017	fos-like antigen 2 [Source:MGI Symbol;Acc:MGI:102858]	+	mRNA	overlapping	0	6.67978	6.6795	6.42481	6.39499	8.69802	8.7173	7.86204	7.82677
Srxn1	2	152105516	152111376	+	3.59439	null					Not found	0	5.86693	6.0444	6.38072	6.37488	7.57343	7.61297	6.9189	6.98404
Cd200	16	45382135	45409053	-	3.5916	Cd200-001	ENSMUST00000163230	CD200 antigen [Source:MGI Symbol;Acc:MGI:1196990]	-	mRNA	overlapping	0	4.58531	4.49388	4.35563	4.39292	6.32713	6.15485	6.06887	6.08392
Tuba1c	15	99029891	99038105	+	3.55535	Tuba1c-201	ENSMUST00000058914	tubulin, alpha 1C [Source:MGI Symbol;Acc:MGI:1095409]	+	mRNA	overlapping	0	5.21403	5.24893	5.35056	5.29447	7.10297	7.19384	7.04205	7.07531
Timp3	10	86300372	86349506	+	3.54596	Timp3-001	ENSMUST00000020234	tissue inhibitor of metalloproteinase 3 [Source:MGI Symbol;Acc:MGI:98754]	+	mRNA	overlapping	0	2.16168	2.26853	2.64376	2.70211	4.41429	4.40245	3.40452	3.16965
Gdf15	8	70629393	70632456	-	3.54331	null					Not found	0	-0.513887	-0.206559	-0.0987481	0.16961	3.31164	3.54981	3.3344	2.84618
Ccl4	11	83662584	83664683	+	3.526	Ccl4-001	ENSMUST00000019074	chemokine (C-C motif) ligand 4 [Source:MGI Symbol;Acc:MGI:98261]	+	mRNA	overlapping	0	5.12676	5.26202	5.05568	4.80934	7.02757	6.99933	6.09847	6.15104
Klf6	13	5861489	5870393	+	3.52444	Klf6-201	ENSMUST00000000080	Kruppel-like factor 6 [Source:MGI Symbol;Acc:MGI:1346318]	+	mRNA	overlapping	0	7.44772	7.47039	7.36163	7.2635	9.12805	9.08704	8.36414	8.31714
Ptgs2	1	150100124	150108010	+	3.51098	Ptgs2-201	ENSMUST00000035065	prostaglandin-endoperoxide synthase 2 [Source:MGI Symbol;Acc:MGI:97798]	+	mRNA	overlapping	0	-0.435884	0.278867	1.44874	1.14362	3.56774	3.39548	2.4864	2.20618
Ttc39c	18	12599926	12737050	+	3.49391	Ttc39c-004	ENSMUST00000169401	tetratricopeptide repeat domain 39C [Source:MGI Symbol;Acc:MGI:1919997]	+	mRNA	overlapping	0	4.30487	4.09503	4.45348	4.44706	6.25677	6.24735	5.97094	6.04412
Crem	18	3266048	3337748	-	3.49343	null					Not found	0	4.7192	4.48498	3.78201	3.74596	6.26617	6.24606	4.63292	4.59391
Csrnp1	9	119971166	119977250	-	3.48294	Csrnp1-201	ENSMUST00000035101	cysteine-serine-rich nuclear protein 1 [Source:MGI Symbol;Acc:MGI:2387989]	-	mRNA	overlapping	0	5.23505	5.28015	5.00009	4.82986	6.80787	6.83832	5.84079	5.84425
Errfi1	4	150853919	150868892	+	3.43919	Errfi1-002	ENSMUST00000073600	ERBB receptor feedback inhibitor 1 [Source:MGI Symbol;Acc:MGI:1921405]	+	mRNA	overlapping	0	3.36058	3.39751	3.84467	3.85411	5.7338	5.5519	4.34266	4.48168
9430020K01Rik	18	4634929	4682868	+	3.42123	9430020K01Rik-201	ENSMUST00000037029	RIKEN cDNA 9430020K01 gene [Source:MGI Symbol;Acc:MGI:2685174]	+	mRNA	overlapping	0	4.55698	4.60491	4.96236	4.89753	6.06922	6.11017	6.1876	6.1596
Procr	2	155751117	155755471	+	3.41106	Procr-001	ENSMUST00000029140	protein C receptor, endothelial [Source:MGI Symbol;Acc:MGI:104596]	+	mRNA	overlapping	0	2.70851	2.61719	2.2669	2.09018	4.91721	5.01872	2.91382	2.85388
Snx24	18	53245662	53390823	+	3.40348	Snx24-202	ENSMUST00000165032	sorting nexing 24 [Source:MGI Symbol;Acc:MGI:1916476]	+	mRNA	overlapping	0	2.17417	2.30946	2.54954	2.53218	4.37012	4.33611	2.9064	2.98579
Cd80	16	38458933	38486933	+	3.39237	Cd80-201	ENSMUST00000099816	CD80 antigen [Source:MGI Symbol;Acc:MGI:101775]	+	mRNA	overlapping	0	5.5134	5.60594	4.84106	4.96217	7.25204	7.26466	5.77104	5.78008
Jun	4	95049034	95052222	-	3.37031	Jun-001	ENSMUST00000107094	Jun oncogene [Source:MGI Symbol;Acc:MGI:96646]	-	mRNA	overlapping	0	5.99918	5.99193	6.03133	5.98064	7.53866	7.54693	7.39495	7.31888
Vegfa	17	46016993	46032377	-	3.36741	null					Not found	0	3.20493	3.3044	3.93552	3.90529	5.29468	5.18276	4.71163	4.81302
Arl4c	1	88673125	88702221	-	3.34951	null					Not found	0	6.7176	6.69985	6.74336	6.57779	8.45582	8.46449	7.73275	7.6838
Fam46c	3	100451628	100489324	-	3.32112	null					Not found	0	4.68688	4.68486	4.77824	4.54713	6.24527	6.21805	4.95575	5.07243
Nr4a2	2	57106830	57124003	-	3.28795	Nr4a2-002	ENSMUST00000122906	nuclear receptor subfamily 4, group A, member 2 [Source:MGI Symbol;Acc:MGI:1352456]	-	mRNA	overlapping	0	2.28197	1.8078	1.1077	1.2449	4.2881	4.26147	1.49631	1.58469
Hilpda	6	29272488	29275446	+	3.28188	null					Not found	0	2.00269	1.944	2.57585	2.49154	4.1498	4.21212	2.86873	2.93591
Rhoq	17	86963082	87000069	+	3.25933	Rhoq-001	ENSMUST00000024956	ras homolog gene family, member Q [Source:MGI Symbol;Acc:MGI:1931553]	+	mRNA	overlapping	0	6.01836	6.08328	5.9936	5.94816	7.55902	7.50414	6.66074	6.61727
Pmaip1	18	66458604	66465550	+	3.22907	Pmaip1-201	ENSMUST00000025399	phorbol-12-myristate-13-acetate-induced protein 1 [Source:MGI Symbol;Acc:MGI:1930146]	+	mRNA	overlapping	0	6.5516	6.53383	6.03765	6.0765	8.19534	8.07737	7.00693	6.98754
Cd300ld	11	114982274	114989922	-	3.22477	Cd300ld-001	ENSMUST00000045075	CD300 molecule-like family member d [Source:MGI Symbol;Acc:MGI:2442358]	-	mRNA	overlapping	0	2.01663	1.98247	4.08651	4.21088	4.22612	4.34095	4.60799	4.49651
Il12rb2	6	67291318	67376188	-	3.2179	null					Not found	0	5.28341	5.2397	4.94396	4.8521	6.97406	6.93194	6.3086	6.30281
Itgb8	12	119158022	119238802	-	3.16937	Itgb8-001	ENSMUST00000026360	integrin beta 8 [Source:MGI Symbol;Acc:MGI:1338035]	-	mRNA	overlapping	0	-1.87646	-1.39098	-1.21423	-1.46782	1.53255	1.80586	1.49631	1.70868
Ccl2	11	82035571	82037453	+	3.16765	Ccl2-001	ENSMUST00000000193	chemokine (C-C motif) ligand 2 [Source:MGI Symbol;Acc:MGI:98259]	+	mRNA	overlapping	0	4.19883	4.31198	5.52836	5.39016	6.12048	6.12919	6.57328	6.74534
Ch25h	19	34473786	34475135	-	3.16454	Ch25h-201	ENSMUST00000050562	cholesterol 25-hydroxylase [Source:MGI Symbol;Acc:MGI:1333869]	-	mRNA	overlapping	0	-0.683812	-0.680491	3.07733	2.83799	2.45949	1.90072	3.87254	3.8992
Abtb2	2	103566310	103718423	+	3.15769	Abtb2-001	ENSMUST00000076212	ankyrin repeat and BTB (POZ) domain containing 2 [Source:MGI Symbol;Acc:MGI:2139365]	+	mRNA	overlapping	0	4.85922	4.93749	4.97889	4.89947	6.44359	6.47966	5.89427	5.94134
Ovol2	2	144305175	144332146	-	3.15593	Ovol2-001	ENSMUST00000037423	ovo-like 2 (Drosophila) [Source:MGI Symbol;Acc:MGI:1338039]	-	mRNA	overlapping	0	-1.51389	-3.85042	-0.991833	-1.46782	0.807411	0.84728	-0.371582	-0.530785
Serpine1	5	137061504	137072272	-	3.14248	Serpine1-201	ENSMUST00000041388	serine (or cysteine) peptidase inhibitor, clade E, member 1 [Source:MGI Symbol;Acc:MGI:97608]	-	mRNA	overlapping	0	1.07108	1.52462	0.785775	-0.0527821	3.7084	3.75235	1.93585	1.8992
Mab21l3	3	101813076	101848959	-	3.14212	null					Not found	0	3.32181	3.45336	3.1666	2.9245	5.09658	5.2331	4.10091	4.18193
Slc15a3	19	10839727	10859362	+	3.1289	null					Not found	0	7.41422	7.42949	7.26353	7.23954	8.89779	8.99252	7.92877	7.8999
S1pr3	13	51408618	51422797	+	3.10865	S1pr3-201	ENSMUST00000087978	sphingosine-1-phosphate receptor 3 [Source:MGI Symbol;Acc:MGI:1339365]	+	mRNA	overlapping	0	4.02009	4.12113	3.99198	3.9245	5.78796	5.79267	4.93949	4.94675
Tgm1	14	55700009	55713492	-	3.10666	Tgm1-202	ENSMUST00000168729	transglutaminase 1, K polypeptide [Source:MGI Symbol;Acc:MGI:98730]	-	mRNA	overlapping	0	2.99567	3.01995	2.80072	2.87005	4.92062	5.056	3.67718	3.77907
Il1f9	2	24186476	24193568	+	3.09443	Il1f9-001	ENSMUST00000057567	interleukin 1 family, member 9 [Source:MGI Symbol;Acc:MGI:2449929]	+	mRNA	overlapping	0	3.6154	3.3832	4.19517	4.20461	5.29073	5.30918	4.653	4.60763
Afap1l2	19	56912361	57008228	-	3.09372	Afap1l2-001	ENSMUST00000122359	actin filament associated protein 1-like 2 [Source:MGI Symbol;Acc:MGI:2147658]	-	mRNA	overlapping	0	-0.0399558	-0.265453	-0.47726	-0.315817	3.13522	3.26402	2.74112	2.68299
Zfand5	19	21272278	21282289	+	3.09185	Zfand5-001	ENSMUST00000025659	zinc finger, AN1-type domain 5 [Source:MGI Symbol;Acc:MGI:1278334]	+	mRNA	overlapping	0	6.46021	6.43035	6.50117	6.38323	7.90135	7.8396	7.20131	7.17119
Zswim4	8	84210942	84237042	-	3.06801	Zswim4-201	ENSMUST00000039480	zinc finger, SWIM domain containing 4 [Source:MGI Symbol;Acc:MGI:2443726]	-	mRNA	overlapping	0	4.78583	4.86383	4.67655	4.67287	6.33481	6.32454	5.65964	5.55196
Ccl3	11	83647844	83649355	-	3.0219	Ccl3-001	ENSMUST00000001008	chemokine (C-C motif) ligand 3 [Source:MGI Symbol;Acc:MGI:98260]	-	mRNA	overlapping	0	5.41554	5.5748	5.34802	4.98796	7.07649	7.16239	6.36245	6.34437
Phlda1	10	111506286	111508645	+	3.01307	Phlda1-001	ENSMUST00000164773	pleckstrin homology-like domain, family A, member 1 [Source:MGI Symbol;Acc:MGI:1096880]	+	mRNA	overlapping	0	4.10735	4.23173	3.96568	3.92831	5.75685	5.81198	4.83787	4.76077
Mmp19	10	128790953	128800824	+	3.00952	Mmp19-201	ENSMUST00000026411	matrix metallopeptidase 19 [Source:MGI Symbol;Acc:MGI:1927899]	+	mRNA	overlapping	0	3.57828	3.70801	4.87147	4.87401	5.39115	5.53616	4.79031	4.83067
Ptprn	1	75247041	75264208	-	3.00834	Ptprn-201	ENSMUST00000027404	protein tyrosine phosphatase, receptor type, N [Source:MGI Symbol;Acc:MGI:102765]	-	mRNA	overlapping	0	-1.87646	-1.68049	-0.991833	-1.05278	1.1927	1.65852	-0.99307	-2.37878
Rhob	12	8497763	8499985	-	2.97925	Rhob-201	ENSMUST00000067384	ras homolog gene family, member B [Source:MGI Symbol;Acc:MGI:107949]	-	mRNA	overlapping	0	4.83189	4.99036	5.55065	5.40528	6.675	6.64977	6.52384	6.51846
Cyp26b1	6	84571414	84593908	-	2.96979	Cyp26b1-202	ENSMUST00000168003	cytochrome P450, family 26, subfamily b, polypeptide 1 [Source:MGI Symbol;Acc:MGI:2176159]	-	mRNA	overlapping	0	-0.291495	-0.762953	-1.21423	-1.46782	2.34245	1.98972	-0.786619	-0.241278
Ndel1	11	68821434	68871858	-	2.95932	null					Not found	0	5.81504	5.85089	5.81091	5.72201	7.21194	7.19417	6.4556	6.44459
Gprc5a	6	135065651	135084709	+	2.94577	Gprc5a-001	ENSMUST00000050104	G protein-coupled receptor, family C, group 5, member A [Source:MGI Symbol;Acc:MGI:1891250]	+	mRNA	overlapping	0	1.44547	1.62532	0.330095	0.53218	3.9138	3.95856	2.12667	2.33271
Lamc1	1	153218922	153332786	-	2.94426	Lamc1-001	ENSMUST00000027752	laminin, gamma 1 [Source:MGI Symbol;Acc:MGI:99914]	-	mRNA	overlapping	0	3.393	3.49831	3.84106	3.79271	5.03819	5.17193	4.47892	4.57309
Kpna4	3	69067149	69127113	-	2.92341	Kpna4-001	ENSMUST00000029353	karyopherin (importin) alpha 4 [Source:MGI Symbol;Acc:MGI:1100848]	-	mRNA	overlapping	0	7.39601	7.39633	7.36823	7.28966	8.91722	8.86072	8.08806	8.11147
Rassf1	9	107551555	107562263	+	2.8963	Rassf1-001	ENSMUST00000093786	Ras association (RalGDS/AF-6) domain family member 1 [Source:MGI Symbol;Acc:MGI:1928386]	+	mRNA	overlapping	0	5.319	5.3987	5.47577	5.55455	6.62368	6.62269	5.87445	5.89081
Sqstm1	11	50199366	50210827	-	2.89552	null					Not found	0	7.78786	7.81314	7.85186	7.79871	9.30929	9.35343	8.37996	8.34163
Dgat1	15	76502015	76511951	-	2.89034	Dgat1-001	ENSMUST00000023214	diacylglycerol O-acyltransferase 1 [Source:MGI Symbol;Acc:MGI:1333825]	-	mRNA	overlapping	0	5.12676	5.16081	4.70662	4.87598	6.66894	6.6773	5.15041	4.93229
Slc7a2	8	40862396	40922308	+	2.88556	null					Not found	0	7.07566	7.12543	8.04355	7.91852	8.63019	8.63136	8.58552	8.61882
Olr1	6	129485246	129507165	-	2.87663	Olr1-001	ENSMUST00000032265	oxidized low density lipoprotein (lectin-like) receptor 1 [Source:MGI Symbol;Acc:MGI:1261434]	-	mRNA	overlapping	0	6.09673	6.11681	5.75732	5.55578	7.46766	7.36491	6.46636	6.39139
Cabyr	18	12741324	12755146	+	2.8647	Cabyr-001	ENSMUST00000115857	calcium-binding tyrosine-(Y)-phosphorylation regulated (fibrousheathin 2) [Source:MGI Symbol;Acc:MGI:1918382]	+	mRNA	overlapping	0	-2.68381	-3.26545	-2.79919	-3.05278	0.237095	-0.1802	-0.99307	-1.53079
Ccl6	11	83587882	83593087	-	2.86382	Ccl6-001	ENSMUST00000019071	chemokine (C-C motif) ligand 6 [Source:MGI Symbol;Acc:MGI:98263]	-	mRNA	overlapping	0	9.64941	9.63862	10.6069	10.5727	11.2278	11.1783	10.9078	10.9097
Ramp3	11	6658521	6677475	+	2.8133	Ramp3-001	ENSMUST00000045374	receptor (calcitonin) activity modifying protein 3 [Source:MGI Symbol;Acc:MGI:1860292]	+	mRNA	overlapping	0	6.67209	6.60645	6.15574	6.16396	7.98773	8.06096	6.49137	6.53171
Fam53c	18	34758906	34773760	+	2.79073	Fam53c-201	ENSMUST00000049281	family with sequence similarity 53, member C [Source:MGI Symbol;Acc:MGI:1913556]	+	mRNA	overlapping	0	4.78379	4.83082	4.68865	4.63138	6.07228	6.14242	5.4926	5.54959
Plk3	4	117128655	117133963	-	2.78132	Plk3-001	ENSMUST00000076859	polo-like kinase 3 (Drosophila) [Source:MGI Symbol;Acc:MGI:109604]	-	mRNA	overlapping	0	4.82596	4.95533	4.8943	4.83393	6.24866	6.28803	5.69451	5.66342
Nt5e	9	88327609	88372089	+	2.77764	Nt5e-201	ENSMUST00000034992	5' nucleotidase, ecto [Source:MGI Symbol;Acc:MGI:99782]	+	mRNA	overlapping	0	5.07608	5.00289	4.90472	4.78642	6.49705	6.45531	5.44092	5.29364
Clec7a	6	129461591	129472777	-	2.7754	Clec7a-201	ENSMUST00000112076	C-type lectin domain family 7, member a [Source:MGI Symbol;Acc:MGI:1861431]	-	mRNA	overlapping	0	9.35468	9.3418	9.50452	9.52158	10.8954	10.8229	10.0628	9.95784
Dcun1d3	7	119853163	119896291	-	2.75968	null					Not found	0	3.68688	3.467	3.50915	3.4812	5.27485	5.10804	4.69881	4.61217
Glcci1	6	8509600	8597548	+	2.74607	Glcci1-001	ENSMUST00000064285	glucocorticoid induced transcript 1 [Source:MGI Symbol;Acc:MGI:2179717]	+	mRNA	overlapping	0	4.393	4.37117	3.75923	3.68418	6.03348	5.89002	4.49384	4.46671
Ppp2r5b	19	6227765	6235872	-	2.73663	Ppp2r5b-001	ENSMUST00000025695	protein phosphatase 2, regulatory subunit B (B56), beta isoform [Source:MGI Symbol;Acc:MGI:2388480]	-	mRNA	overlapping	0	4.57593	4.6008	4.57802	4.49925	5.96089	5.97734	5.47265	5.49282
Txnrd1	10	82859206	82897724	+	2.7313	Txnrd1-201	ENSMUST00000020484	thioredoxin reductase 1 [Source:MGI Symbol;Acc:MGI:1354175]	+	mRNA	overlapping	0	7.52656	7.59951	7.61285	7.50308	8.8628	8.87769	8.05447	8.01139
Clcf1	19	4214238	4223490	+	2.72777	Clcf1-001	ENSMUST00000046506	cardiotrophin-like cytokine factor 1 [Source:MGI Symbol;Acc:MGI:1930088]	+	mRNA	overlapping	0	1.36058	1.29933	2.1666	2.512	3.22612	3.39082	2.78222	2.86153
Phldb1	9	44686304	44735198	-	2.71705	null					Not found	0	3.68251	3.56744	3.64376	3.57657	5.18705	5.35178	4.45877	4.41043
Rnf19b	4	129058271	129085886	+	2.71605	null					Not found	0	8.13277	8.18919	8.26488	8.18044	9.63227	9.65433	8.9637	8.92203
Csnk1e	15	79417856	79443919	-	2.71046	null					Not found	0	4.95462	4.86897	5.19375	5.14525	6.20393	6.27797	5.86778	5.81005
Itgb3	11	104608000	104670476	+	2.70885	Itgb3-001	ENSMUST00000021028	integrin beta 3 [Source:MGI Symbol;Acc:MGI:96612]	+	mRNA	overlapping	0	6.87078	6.89358	6.88161	6.85861	8.27002	8.33064	6.92763	6.80361
Popdc3	10	45178098	45318452	+	2.70063	null					Not found	0	-4.83582	-2.52849	-1.99183	-3.63774	-0.347867	-0.558712	-1.37158	-1.24128
Cebpb	2	167688915	167690418	+	2.69934	Cebpb-001	ENSMUST00000070642	CCAAT/enhancer binding protein (C/EBP), beta [Source:MGI Symbol;Acc:MGI:88373]	+	mRNA	overlapping	0	6.28341	6.16151	6.85007	6.60781	7.52362	7.61297	7.08826	7.14635
Arap2	5	62602445	62766198	-	2.69521	Arap2-001	ENSMUST00000076623	ArfGAP with RhoGAP domain, ankyrin repeat and PH domain 2 [Source:MGI Symbol;Acc:MGI:2684416]	-	mRNA	overlapping	0	5.46085	5.3856	5.08345	4.99707	6.80649	6.7405	6.14017	6.07078
Rab15	12	76797960	76822908	-	2.69074	null					Not found	0	2.04411	1.90447	1.4676	1.36226	3.80003	4.02925	1.73275	2.25349
Ctla4	1	60887000	60915832	+	2.68034	null					Not found	0	-3.09885	-2.26545	-4.79919	-3.63774	0.514629	0.0262506	-3.10855	-4.85271
Tm4sf1	3	57285611	57301919	-	2.67054	null					Not found	0	-2.68381	-5.00242	-2.79919	-1.63774	-0.414982	-0.558712	-1.10855	-2.11575
Ccl9	11	83572919	83578636	-	2.66325	Ccl9-001	ENSMUST00000019266	chemokine (C-C motif) ligand 9 [Source:MGI Symbol;Acc:MGI:104533]	-	mRNA	overlapping	0	7.94737	7.95593	9.05821	8.97662	9.35769	9.36082	9.20905	9.29559
Rab11fip1	8	27138773	27174646	-	2.66119	Rab11fip1-201	ENSMUST00000033878	RAB11 family interacting protein 1 (class I) [Source:MGI Symbol;Acc:MGI:1923017]	-	mRNA	overlapping	0	5.96993	6.00756	5.75252	5.76952	7.27751	7.30424	6.55382	6.4642
Wnt11	7	98835112	98855195	+	2.64906	null					Not found	0	1.87078	1.76429	1.9557	2.04876	3.87218	3.90726	2.39395	2.61217
Filip1l	16	57353093	57573126	+	2.64898	Filip1l-001	ENSMUST00000159816	filamin A interacting protein 1-like [Source:MGI Symbol;Acc:MGI:1925999]	+	mRNA	overlapping	0	4.99391	5.24102	4.91334	5.06443	6.63875	6.59256	6.28377	6.2374
Pde8a	7	81213596	81334533	+	2.64714	Pde8a-001	ENSMUST00000026672	phosphodiesterase 8A [Source:MGI Symbol;Acc:MGI:1277116]	+	mRNA	overlapping	0	4.68469	4.83433	4.97395	4.82169	6.00086	5.9625	5.41371	5.37744
Stk40	4	126103957	126141029	+	2.62186	null					Not found	0	5.55698	5.72039	5.45702	5.214	6.99885	7.01152	6.0788	6.00319
Crisp3	17	40221777	40242288	-	2.61082	Crisp3-001	ENSMUST00000026499	cysteine-rich secretory protein 3 [Source:MGI Symbol;Acc:MGI:102552]	-	mRNA	overlapping	0	-4.83582	-2.85042	-2.47726	-4.63774	-0.719836	-0.295678	-1.10855	-1.89336
Plat	8	22757744	22782847	+	2.5944	Plat-201	ENSMUST00000033941	plasminogen activator, tissue [Source:MGI Symbol;Acc:MGI:97610]	+	mRNA	overlapping	0	-3.68381	-3.26545	-2.21423	-3.05278	-0.283737	-0.236784	1.76592	1.50874
Pde4b	4	102087543	102607259	+	2.58334	null					Not found	0	6.16559	6.21702	6.13966	6.07564	7.56584	7.53378	6.71588	6.633
Hdc	2	126593667	126619299	-	2.5833	null					Not found	0	4.12032	4.05045	4.7914	4.86011	5.61161	5.58186	4.78627	4.78713
Rgs1	1	144243972	144249242	-	2.5767	null					Not found	0	5.63812	5.58317	5.25202	5.3179	6.91081	6.79046	6.32051	6.33889
Gm6682	12	4782215	4782511	+	2.5573	Gm6682-201	ENSMUST00000169666	predicted gene 6682 [Source:MGI Symbol;Acc:MGI:3647156]	+	mRNA	overlapping	0	2.61081	2.81492	3.21204	3.09696	4.54585	4.40245	4.31211	4.25349
Tlr4	4	66827584	66930284	+	2.55666	null					Not found	0	6.00094	6.01377	6.23836	6.07564	7.27252	7.23375	6.84128	6.72346
Itga3	11	95044474	95076801	-	2.54955	Itga3-004	ENSMUST00000120375	integrin alpha 3 [Source:MGI Symbol;Acc:MGI:96602]	-	mRNA	overlapping	0	-0.0988495	-0.0430607	-0.40687	-0.550282	2.33225	2.0501	0.213381	-1.00027
Basp1	15	25363285	25413764	-	2.5481	Basp1-201	ENSMUST00000058845	brain abundant, membrane attached signal protein 1 [Source:MGI Symbol;Acc:MGI:1917600]	-	mRNA	overlapping	0	7.60303	7.52435	7.35753	7.24528	8.8183	8.79532	8.18032	8.16076
Tubb2a	13	34074301	34078008	-	2.53506	Tubb2a-201	ENSMUST00000056427	tubulin, beta 2A class IIA [Source:MGI Symbol;Acc:MGI:107861]	-	mRNA	overlapping	0	3.91981	3.78258	4.50915	4.4364	5.35886	5.33974	6.20887	6.16115
Ripk2	4	16122733	16163647	-	2.5337	Ripk2-001	ENSMUST00000037035	receptor (TNFRSF)-interacting serine-threonine kinase 2 [Source:MGI Symbol;Acc:MGI:1891456]	-	mRNA	overlapping	0	5.57946	5.6544	5.55175	5.51707	6.83971	6.84728	6.15198	6.18879
Sh3pxd2b	11	32347820	32428173	+	2.53193	Sh3pxd2b-001	ENSMUST00000038753	SH3 and PX domains 2B [Source:MGI Symbol;Acc:MGI:2442062]	+	mRNA	overlapping	0	7.59985	7.64369	7.5942	7.39051	8.78807	8.85682	8.30895	8.30421
Serpinb2	1	107511423	107535478	+	2.52695	null					Not found	0	2.14908	2.34926	3.52724	3.58142	3.93417	4.02625	3.86491	3.85004
Spag9	11	93996091	94126085	+	2.51811	null					Not found	0	7.05005	7.013	6.84196	6.76153	8.47405	8.40678	7.60312	7.6383
Mtmr11	3	96162004	96171718	+	2.5157	Mtmr11-001	ENSMUST00000054356	myotubularin related protein 11 [Source:MGI Symbol;Acc:MGI:2652817]	+	mRNA	overlapping	0	-1.87646	-3.26545	-1.99183	-3.05278	0.146897	0.476912	-0.886155	-0.613247
B3gnt5	16	19760208	19772753	+	2.51329	null					Not found	0	4.01316	3.96016	3.22318	3.26312	5.52474	5.39082	3.81824	3.89175
Vcl	14	20929433	21033673	+	2.5022	Vcl-201	ENSMUST00000022369	vinculin [Source:MGI Symbol;Acc:MGI:98927]	+	mRNA	overlapping	0	6.62794	6.65688	6.70514	6.62435	7.8827	7.88858	7.22237	7.19411
Tpm4	8	72134975	72153142	+	2.49904	null					Not found	0	8.24637	8.23622	8.18541	8.20559	9.62772	9.59002	8.72829	8.71938
Micall1	15	79108972	79136897	+	2.48575	Micall1-201	ENSMUST00000040320	microtubule associated monoxygenase, calponin and LIM domain containing -like 1 [Source:MGI Symbol;Acc:MGI:105870]	+	mRNA	overlapping	0	5.93641	5.95935	6.21483	6.06961	7.0803	7.12533	6.98421	7.07119
Coch	12	51593341	51605773	+	2.48543	Coch-202	ENSMUST00000164782	coagulation factor C homolog (Limulus polyphemus) [Source:MGI Symbol;Acc:MGI:1278313]	+	mRNA	overlapping	0	-1.51389	-0.680491	-1.09875	-1.63774	1.38253	1.40476	0.00692971	-0.241278
Alpk2	18	65265529	65393888	-	2.47847	null					Not found	0	4.19883	4.16918	3.76305	3.71098	5.55902	5.60318	4.45115	4.65464
Gp49a	10	51480632	51486316	+	2.47685	Gp49a-001	ENSMUST00000102894	glycoprotein 49 A [Source:MGI Symbol;Acc:MGI:102702]	+	mRNA	overlapping	0	6.8	6.85262	6.95945	7.03689	8.14143	8.09771	7.70122	7.7456
Ptprf	4	118208213	118291405	-	2.47118	Ptprf-001	ENSMUST00000049074	protein tyrosine phosphatase, receptor type, F [Source:MGI Symbol;Acc:MGI:102695]	-	mRNA	overlapping	0	2.80804	2.47151	2.63544	2.59107	4.16998	4.28427	4.69881	4.59161
Pcyt1a	16	32430921	32475070	+	2.46933	null					Not found	0	6.30487	6.33508	6.50459	6.23493	7.56148	7.53061	6.70416	6.63133
Sgms2	3	131318985	131344940	-	2.46851	null					Not found	0	4.54981	4.46247	4.33267	3.92831	5.97078	5.91134	4.5942	4.54008
Spty2d1	7	46990396	47008411	-	2.46453	Spty2d1-001	ENSMUST00000061639	SPT2, Suppressor of Ty, domain containing 1 (S. cerevisiae) [Source:MGI Symbol;Acc:MGI:2142062]	-	mRNA	overlapping	0	5.00967	4.87239	4.95737	4.83393	6.18564	6.15553	5.56741	5.40651
Peg10	6	4747306	4760517	+	2.4644	Peg10-001	ENSMUST00000176204	paternally expressed 10 [Source:MGI Symbol;Acc:MGI:2157785]	+	mRNA	overlapping	0	1.04411	1.00757	1.87324	1.87005	2.92741	3.10804	3.03441	3.01354
Serpinb9	13	33003250	33017957	+	2.46414	Serpinb9-001	ENSMUST00000063191	serine (or cysteine) peptidase inhibitor, clade B, member 9 [Source:MGI Symbol;Acc:MGI:106603]	+	mRNA	overlapping	0	6.51954	6.52027	6.4127	6.42025	7.67601	7.6067	7.61341	7.55609
Lrrc32	7	98494222	98501831	+	2.45955	Lrrc32-201	ENSMUST00000165205	leucine rich repeat containing 32 [Source:MGI Symbol;Acc:MGI:93882]	+	mRNA	overlapping	0	5.41816	5.54726	5.58452	5.39843	6.80833	6.87467	6.18913	6.12584
Stmn4	14	66344296	66361680	+	2.44086	null					Not found	0	-4.83582	-5.00242	-4.95119	-4.78975	-1.22234	-0.793177	-4.84551	-4.85271
Cd300a	11	114890041	114904654	+	2.44083	Cd300a-001	ENSMUST00000106582	CD300A antigen [Source:MGI Symbol;Acc:MGI:2443411]	+	mRNA	overlapping	0	4.95462	4.93749	5.13303	5.11045	6.06384	6.14934	5.3233	5.31052
Zfp36l1	12	80107760	80113013	-	2.43266	Zfp36l1-201	ENSMUST00000021552	zinc finger protein 36, C3H type-like 1 [Source:MGI Symbol;Acc:MGI:107946]	-	mRNA	overlapping	0	7.85994	7.91093	7.62498	7.57597	9.19736	9.21566	8.57693	8.51997
Armcx3	X	134756595	134761455	+	2.42229	null					Not found	0	2.92352	2.82906	3.46291	3.45501	4.39972	4.39548	4.25193	4.31052
Mgat4a	1	37439340	37541016	-	2.41066	Mgat4a-001	ENSMUST00000151952	mannoside acetylglucosaminyltransferase 4, isoenzyme A [Source:MGI Symbol;Acc:MGI:2662992]	-	mRNA	overlapping	0	5.65158	5.69551	5.79046	5.70099	6.85091	6.90359	6.37123	6.33821
Pde7b	10	20398004	20725078	-	2.4106	Pde7b-001	ENSMUST00000020165	phosphodiesterase 7B [Source:MGI Symbol;Acc:MGI:1352752]	-	mRNA	overlapping	0	-0.983372	-1.68049	-0.339756	-1.31582	1.2371	1.26911	0.00692971	-0.613247
Dusp5	19	53529109	53542431	+	2.4097	Dusp5-001	ENSMUST00000038287	dual specificity phosphatase 5 [Source:MGI Symbol;Acc:MGI:2685183]	+	mRNA	overlapping	0	7.06186	7.03719	6.98953	6.98385	8.42002	8.40404	7.38364	7.23556
Gpr126	10	14402585	14545036	-	2.40586	Gpr126-201	ENSMUST00000041168	G protein-coupled receptor 126 [Source:MGI Symbol;Acc:MGI:1916151]	-	mRNA	overlapping	0	3.99214	4.0261	3.92191	4.02047	5.45127	5.30547	5.41893	5.41433
Hspa1a	17	34969199	34972154	-	2.40376	null					Not found	0	-1.36188	-1.85042	-0.991833	-1.17831	1.09959	0.704322	0.9212	0.584692
Fhl2	1	43123074	43163961	-	2.39967	Fhl2-201	ENSMUST00000008280	four and a half LIM domains 2 [Source:MGI Symbol;Acc:MGI:1338762]	-	mRNA	overlapping	0	-0.596349	-0.528487	-0.214225	-0.550282	1.44063	1.5623	0.0613775	0.106645
Havcr2	11	46454935	46481255	+	2.38215	Havcr2-001	ENSMUST00000020668	hepatitis A virus cellular receptor 2 [Source:MGI Symbol;Acc:MGI:2159682]	+	mRNA	overlapping	0	5.19424	5.25287	5.3041	5.26764	6.61634	6.51971	5.85531	5.85962
Acvrl1	15	101128522	101145336	+	2.38104	Acvrl1-001	ENSMUST00000000542	activin A receptor, type II-like 1 [Source:MGI Symbol;Acc:MGI:1338946]	+	mRNA	overlapping	0	4.41685	4.467	5.22734	5.11714	5.63668	5.69962	5.29091	5.31888
Rbpms2	9	65629648	65660528	+	2.37762	Rbpms2-202	ENSMUST00000169003	RNA binding protein with multiple splicing 2 [Source:MGI Symbol;Acc:MGI:1919223]	+	mRNA	overlapping	0	2.05765	2.11537	2.23424	1.99161	3.72798	3.87425	2.83787	2.71714
Lrp12	15	39870603	39943994	-	2.36264	Lrp12-002	ENSMUST00000110305	low density lipoprotein-related protein 12 [Source:MGI Symbol;Acc:MGI:2443132]	-	mRNA	overlapping	0	6.18424	6.26463	6.80768	6.63896	7.40368	7.4157	7.58987	7.53799
Rnf24	2	131298064	131352892	-	2.35636	null					Not found	0	4.25577	4.12972	3.98872	3.99161	5.56665	5.53299	4.63067	4.46168
Lima1	15	99778470	99875428	-	2.35597	Lima1-001	ENSMUST00000073691	LIM domain and actin binding 1 [Source:MGI Symbol;Acc:MGI:1920992]	-	mRNA	overlapping	0	6.12756	6.17887	6.35563	6.24948	7.31521	7.28552	6.76643	6.75872
Stx11	10	12939983	12964259	-	2.34909	Stx11-202	ENSMUST00000163425	syntaxin 11 [Source:MGI Symbol;Acc:MGI:1921982]	-	mRNA	overlapping	0	5.06102	5.12113	5.15064	5.10877	6.2534	6.25443	5.73903	5.7023
Gm17384	5	62813823	62888308	+	2.34747	Gm17384-201	ENSMUST00000170704	predicted gene, 17384 [Source:MGI Symbol;Acc:MGI:4937018]	+	mRNA	overlapping	0	-1.09885	-1.04306	-2.21423	-3.63774	1.21507	1.40476	-0.69351	-0.613247
Il1r2	1	40084768	40125219	+	2.34077	Il1r2-201	ENSMUST00000027243	interleukin 1 receptor, type II [Source:MGI Symbol;Acc:MGI:96546]	+	mRNA	overlapping	0	6.02009	6.01454	6.71108	6.75242	7.19692	7.16102	6.718	6.74016
Capn2	1	182467256	182517495	-	2.32939	Capn2-201	ENSMUST00000068505	calpain 2 [Source:MGI Symbol;Acc:MGI:88264]	-	mRNA	overlapping	0	6.12193	6.02917	6.66944	6.64881	7.21784	7.20947	7.02159	7.00406
Cd300lb	11	114922781	114934386	-	2.32695	Cd300lb-001	ENSMUST00000106581	CD300 antigen like family member B [Source:MGI Symbol;Acc:MGI:2685099]	-	mRNA	overlapping	0	5.71813	5.70033	6.47461	6.45369	6.8757	6.89703	6.68695	6.56138
Niacr1	5	123863570	123865516	-	2.30168	Niacr1-201	ENSMUST00000057145	niacin receptor 1 [Source:MGI Symbol;Acc:MGI:1933383]	-	mRNA	overlapping	0	4.35785	4.35171	4.74963	4.60305	5.56774	5.64781	5.22982	5.22855
Mtmr7	8	40551095	40634797	-	2.30125	null					Not found	0	3.28773	3.34434	3.65614	3.58142	4.77013	4.7596	4.36448	4.32166
Carhsp1	16	8658587	8672153	-	2.29953	Carhsp1-201	ENSMUST00000008537	calcium regulated heat stable protein 1 [Source:MGI Symbol;Acc:MGI:1196368]	-	mRNA	overlapping	0	5.76327	5.77803	5.55396	5.55947	6.97938	7.01872	6.04205	6.04076
Edil3	13	88821472	89323223	+	2.29901	null					Not found	0	1.82398	1.71944	0.692665	0.916844	3.73573	3.5623	1.73275	1.25349
Tank	2	61578585	61654171	+	2.29155	Tank-001	ENSMUST00000112502	TRAF family member-associated Nf-kappa B activator [Source:MGI Symbol;Acc:MGI:107676]	+	mRNA	overlapping	0	5.64934	5.60388	5.46994	5.54713	6.86645	6.67826	6.3577	6.3334
Gcnt2	13	40859768	40960891	+	2.28211	Gcnt2-203	ENSMUST00000110191	glucosaminyl (N-acetyl) transferase 2, I-branching enzyme [Source:MGI Symbol;Acc:MGI:1100870]	+	mRNA	overlapping	0	3.22308	3.03833	3.23424	3.30477	4.67046	4.7596	4.19827	4.12266
Swap70	7	110221703	110283503	+	2.26832	Swap70-201	ENSMUST00000033325	SWA-70 protein [Source:MGI Symbol;Acc:MGI:1298390]	+	mRNA	overlapping	0	6.64093	6.70848	6.53732	6.52087	7.80511	7.76794	7.19599	7.12465
Clic4	4	135213969	135272814	-	2.265	Clic4-001	ENSMUST00000037099	chloride intracellular channel 4 (mitochondrial) [Source:MGI Symbol;Acc:MGI:1352754]	-	mRNA	overlapping	0	8.66906	8.69104	8.7065	8.563	9.91032	9.91591	9.38055	9.31827
Plek	11	16971206	17052381	-	2.25544	null					Not found	0	7.93366	7.9188	8.08784	7.91804	9.16694	9.1161	8.61696	8.54142
Sh3bgrl2	9	83548338	83600292	+	2.25434	Sh3bgrl2-201	ENSMUST00000113215	SH3 domain binding glutamic acid-rich protein like 2 [Source:MGI Symbol;Acc:MGI:1915350]	+	mRNA	overlapping	0	1.60159	1.50714	1.1077	0.976965	3.19833	3.2331	1.55442	0.971715
2010005H15Rik	16	36253046	36257372	+	2.23908	2010005H15Rik-201	ENSMUST00000063539	RIKEN cDNA 2010005H15 gene [Source:MGI Symbol;Acc:MGI:1924020]	+	mRNA	overlapping	0	3.61081	3.76061	2.13155	2.26915	5.01766	5.02324	2.35088	2.59391
Rnf11	4	109451098	109484728	-	2.23701	null					Not found	0	5.2906	5.20893	5.30016	5.10877	6.56448	6.44747	5.88769	5.888
Trim25	11	88999376	89020293	+	2.21968	Trim25-001	ENSMUST00000107896	tripartite motif-containing 25 [Source:MGI Symbol;Acc:MGI:102749]	+	mRNA	overlapping	0	6.55996	6.57585	6.67147	6.56621	7.5306	7.60896	6.71588	6.71345
Csrp1	1	135720061	135752232	+	2.21858	Csrp1-002	ENSMUST00000097561	cysteine and glycine-rich protein 1 [Source:MGI Symbol;Acc:MGI:88549]	+	mRNA	overlapping	0	7.09878	6.97891	6.90212	6.84405	8.27784	8.27844	7.59045	7.5605
Srgn	10	62493833	62527451	-	2.21791	Srgn-001	ENSMUST00000160987	serglycin [Source:MGI Symbol;Acc:MGI:97756]	-	mRNA	overlapping	0	7.95598	7.96457	8.79747	8.73049	9.16649	9.13277	8.96537	9.016
Metrnl	11	121701544	121716306	+	2.21501	null					Not found	0	5.20645	5.34434	5.62603	5.622	6.4856	6.55451	6.34541	6.37877
Ifi205	1	174011998	174031755	-	2.21216	Ifi205-201	ENSMUST00000059226	interferon activated gene 205 [Source:MGI Symbol;Acc:MGI:101847]	-	mRNA	overlapping	0	-1.68381	-1.52849	-1.62926	-2.31582	0.550253	0.673949	-0.886155	-0.893355
Rela	19	5637483	5648130	+	2.2108	Rela-001	ENSMUST00000025867	v-rel reticuloendotheliosis viral oncogene homolog A (avian) [Source:MGI Symbol;Acc:MGI:103290]	+	mRNA	overlapping	0	5.99743	6.00756	6.07195	6.04437	6.9613	6.99741	6.65853	6.62853
Hist1h1c	13	23738807	23740366	+	2.20838	Hist1h1c-001	ENSMUST00000040914	histone cluster 1, H1c [Source:MGI Symbol;Acc:MGI:1931526]	+	mRNA	overlapping	0	6.81354	6.80869	6.91162	6.86011	7.94863	7.88589	7.45338	7.4052
Sema7a	9	57940113	57962864	+	2.20812	Sema7a-201	ENSMUST00000043059	sema domain, immunoglobulin domain (Ig), and GPI membrane anchor, (semaphorin) 7A [Source:MGI Symbol;Acc:MGI:1306826]	+	mRNA	overlapping	0	6.7208	6.72607	6.33138	6.34952	7.81086	7.82866	7.13859	7.08556
Mtmr14	6	113237843	113281387	+	2.19892	null					Not found	0	6.01836	6.09356	5.70165	5.66375	7.05224	7.07247	6.05468	6.04076
Zfand2a	5	139471211	139484549	-	2.19494	Zfand2a-001	ENSMUST00000079996	zinc finger, AN1-type domain 2A [Source:MGI Symbol;Acc:MGI:2140729]	-	mRNA	overlapping	0	5.02699	5.15521	5.00494	4.88778	6.22406	6.21013	5.40452	5.50264
Adam8	7	139978932	139992562	-	2.19477	Adam8-001	ENSMUST00000106069	a disintegrin and metallopeptidase domain 8 [Source:MGI Symbol;Acc:MGI:107825]	-	mRNA	overlapping	0	8.83275	8.89	9.10855	9.14995	10.0197	10.0927	9.59298	9.68401
Grina	15	76246807	76249904	+	2.17115	Grina-201	ENSMUST00000023225	glutamate receptor, ionotropic, N-methyl D-aspartate-associated protein 1 (glutamate binding) [Source:MGI Symbol;Acc:MGI:1913418]	+	mRNA	overlapping	0	7.50478	7.51618	7.80814	7.83723	8.59265	8.63924	7.95866	7.90338
Jam2	16	84774123	84825928	+	2.16816	Jam2-001	ENSMUST00000114195	junction adhesion molecule 2 [Source:MGI Symbol;Acc:MGI:1933820]	+	mRNA	overlapping	0	3.32181	3.50273	2.92873	2.93968	4.77013	4.73591	3.60111	3.68731
Ppp1r15a	7	45522916	45526268	-	2.15643	null					Not found	0	4.47101	4.61106	4.81736	4.78852	5.78609	5.78824	5.41109	5.50386
Ptpre	7	135537824	135686294	+	2.15529	Ptpre-201	ENSMUST00000073961	protein tyrosine phosphatase, receptor type, E [Source:MGI Symbol;Acc:MGI:97813]	+	mRNA	overlapping	0	6.72027	6.81136	7.14881	7.06269	7.80603	7.83982	7.71429	7.76051
Itga5	15	103344289	103366763	-	2.13408	Itga5-201	ENSMUST00000023128	integrin alpha 5 (fibronectin receptor alpha) [Source:MGI Symbol;Acc:MGI:96604]	-	mRNA	overlapping	0	6.13796	6.15591	6.2211	6.22412	7.192	7.17803	6.81081	6.87766
Sestd1	2	77180340	77280592	-	2.1333	null					Not found	0	5.5426	5.61106	5.34036	5.29299	6.51744	6.43281	5.98333	6.0625
Nfe2l2	2	75675513	75704641	-	2.12486	Nfe2l2-001	ENSMUST00000102672	nuclear factor, erythroid derived 2, like 2 [Source:MGI Symbol;Acc:MGI:108420]	-	mRNA	overlapping	0	6.48109	6.49831	6.46349	6.32226	7.59011	7.54379	6.7217	6.67379
Irg1	14	103046977	103056573	+	2.12087	Irg1-001	ENSMUST00000022722	immunoresponsive gene 1 [Source:MGI Symbol;Acc:MGI:103206]	+	mRNA	overlapping	0	3.36604	3.60491	4.38321	4.04525	4.77013	4.91052	4.83005	4.82677
Tnfsf18	1	161494655	161505290	+	2.11897	Tnfsf18-001	ENSMUST00000086084	tumor necrosis factor (ligand) superfamily, member 18 [Source:MGI Symbol;Acc:MGI:2673064]	+	mRNA	overlapping	0	-3.68381	-2.52849	-4.79919	-4.78975	-0.283737	-0.793177	-3.69351	-2.37878
Jup	11	100368958	100397763	-	2.11229	null					Not found	0	5.63924	5.71278	5.24657	5.00971	6.68004	6.75734	5.47265	5.40781
Tm4sf19	16	32400506	32408227	+	2.10383	Tm4sf19-201	ENSMUST00000115149	transmembrane 4 L six family member 19 [Source:MGI Symbol;Acc:MGI:3645933]	+	mRNA	overlapping	0	-1.09885	-1.39098	1.55836	0.316452	0.920621	1.002	1.47642	1.40781
Zfp36	7	28376784	28379255	-	2.10241	Zfp36-001	ENSMUST00000051241	zinc finger protein 36 [Source:MGI Symbol;Acc:MGI:99180]	-	mRNA	overlapping	0	6.37418	6.34742	6.57911	6.47925	7.40854	7.42286	6.93812	6.89688
Trps1	15	50654761	50890041	-	2.10009	Trps1-202	ENSMUST00000165201	trichorhinophalangeal syndrome I (human) [Source:MGI Symbol;Acc:MGI:1927616]	-	mRNA	overlapping	0	4.12997	4.14394	4.28296	4.29299	5.43706	5.33246	4.88392	4.66123
Dusp3	11	101971143	101987013	-	2.09422	Dusp3-003	ENSMUST00000107173	dual specificity phosphatase 3 (vaccinia virus phosphatase VH1-related) [Source:MGI Symbol;Acc:MGI:1919599]	-	mRNA	overlapping	0	5.72346	5.75414	5.9142	5.82782	6.8451	6.89002	6.5335	6.48726
C5ar1	7	16246743	16259540	-	2.08772	C5ar1-201	ENSMUST00000050770	complement component 5a receptor 1 [Source:MGI Symbol;Acc:MGI:88232]	-	mRNA	overlapping	0	5.81004	5.8758	5.16948	5.31062	6.91892	6.98972	5.9322	5.82089
Btg1	10	96617001	96622813	+	2.07975	Btg1-201	ENSMUST00000038377	B cell translocation gene 1, anti-proliferative [Source:MGI Symbol;Acc:MGI:88215]	+	mRNA	overlapping	0	8.96162	8.95079	8.60289	8.6465	10.1424	10.0344	9.2615	9.23804
Glipr1	10	111985448	112002631	-	2.06514	null					Not found	0	6.71226	6.67999	6.43563	6.46226	7.68781	7.70526	6.76643	6.79114
Agpat9	5	100845713	100899102	+	2.05602	null					Not found	0	2.32742	2.14958	1.57585	1.57171	3.7739	3.61921	2.35088	2.42857
Lmna	3	88481148	88509956	-	2.05345	null					Not found	0	5.07608	5.09795	6.1666	6.01957	6.09206	6.10449	6.19827	6.14556
Ralgds	2	28513125	28553081	+	2.05155	null					Not found	0	5.16638	5.3006	5.43203	5.21088	6.44241	6.43281	6.06471	6.02295
Cdc42ep2	19	5917556	5924816	-	2.05019	Cdc42ep2-201	ENSMUST00000055458	CDC42 effector protein (Rho GTPase binding) 2 [Source:MGI Symbol;Acc:MGI:1929744]	-	mRNA	overlapping	0	4.57358	4.59667	4.38569	4.06961	5.66539	5.66432	4.69881	4.69589
Spsb4	9	96943482	97018843	-	2.04617	Spsb4-001	ENSMUST00000055433	splA/ryanodine receptor domain and SOCS box containing 4 [Source:MGI Symbol;Acc:MGI:2183445]	-	mRNA	overlapping	0	1.14908	1.05647	2.14333	1.71981	2.65213	2.88754	3.11384	3.06084
Ccin	4	43983504	43985533	+	2.04186	Ccin-001	ENSMUST00000095107	calicin [Source:MGI Symbol;Acc:MGI:3045316]	+	mRNA	overlapping	0	-1.09885	-2.85042	-1.99183	-2.05278	0.362626	0.0735562	-1.23408	-0.893355
Osbpl9	4	109061145	109202272	-	2.02538	null					Not found	0	6.4129	6.44421	6.32623	6.26689	7.45949	7.42855	6.63741	6.61557
Dnajb5	4	42949814	42959425	+	2.02488	Dnajb5-002	ENSMUST00000037872	DnaJ (Hsp40) homolog, subfamily B, member 5 [Source:MGI Symbol;Acc:MGI:1930018]	+	mRNA	overlapping	0	3.00269	2.92437	3.08346	3.08335	4.16998	4.35537	3.97538	3.9575
Slc35e4	11	3907021	3914664	-	2.02473	Slc35e4-001	ENSMUST00000109995	solute carrier family 35, member E4 [Source:MGI Symbol;Acc:MGI:2144150]	-	mRNA	overlapping	0	2.8	2.80064	3.27227	3.15016	4.04757	4.11936	3.61027	3.65244
Daam1	12	71831078	71992367	+	2.0232	Daam1-201	ENSMUST00000085299	dishevelled associated activator of morphogenesis 1 [Source:MGI Symbol;Acc:MGI:1914596]	+	mRNA	overlapping	0	4.52564	4.44879	4.43683	4.57171	5.56339	5.46698	5.16913	5.16811
Syt7	19	10389090	10453181	+	2.01592	Syt7-203	ENSMUST00000169121	synaptotagmin VII [Source:MGI Symbol;Acc:MGI:1859545]	+	mRNA	overlapping	0	5.22007	5.16081	4.57802	4.27215	6.17783	6.27671	4.85338	4.9341
Tes	6	17065149	17105828	+	2.00251	null					Not found	0	7.96252	7.91818	7.74843	7.71209	8.94727	8.95433	8.20188	8.22614
Junb	8	84976909	84978748	-	1.99546	Junb-201	ENSMUST00000064922	Jun-B oncogene [Source:MGI Symbol;Acc:MGI:96647]	-	mRNA	overlapping	0	6.99038	6.95048	6.78531	6.68812	8.03839	8.01361	7.08169	7.00016
Alas1	9	106233455	106248126	-	1.99527	null					Not found	0	7.06144	7.14994	7.57476	7.39809	8.12381	8.13547	8.07922	7.93705
Tmem198b	10	128800036	128804370	-	1.99505	Tmem198b-001	ENSMUST00000051011	transmembrane protein 198b [Source:MGI Symbol;Acc:MGI:1921077]	-	mRNA	overlapping	0	3.14908	3.17195	3.0337	3.15667	4.50785	4.51596	3.47641	3.54246
AI836003	15	98167806	98170134	+	1.9924	AI836003-201	ENSMUST00000031914	expressed sequence AI836003 [Source:MGI Symbol;Acc:MGI:2146066]	+	mRNA	overlapping	0	-0.776921	-0.850416	-1.79919	-3.05278	1.09959	1.20682	-0.99307	-1.11575
Ticam1	17	56269319	56276786	-	1.99145	Ticam1-001	ENSMUST00000058136	toll-like receptor adaptor molecule 1 [Source:MGI Symbol;Acc:MGI:2147032]	-	mRNA	overlapping	0	4.8955	5.01995	5.1062	4.87203	5.89227	5.91052	5.66404	5.7182
Socs3	11	117966079	117970047	-	1.98896	null					Not found	0	4.27329	4.4805	4.88205	4.65227	5.42632	5.52024	5.12507	5.10825
Pea15a	1	172196728	172206804	-	1.98829	Pea15a-001	ENSMUST00000013842	phosphoprotein enriched in astrocytes 15A [Source:MGI Symbol;Acc:MGI:104799]	-	mRNA	overlapping	0	6.68087	6.696	6.63596	6.62141	7.60342	7.61846	7.30226	7.33065
Eea1	10	95940663	96045518	+	1.98038	Eea1-201	ENSMUST00000053484	early endosome antigen 1 [Source:MGI Symbol;Acc:MGI:2442192]	+	mRNA	overlapping	0	5.99567	5.99899	6.04787	5.91204	6.97488	6.85153	6.69451	6.7145
Otud7b	3	96104527	96161129	+	1.98025	Otud7b-001	ENSMUST00000090785	OTU domain containing 7B [Source:MGI Symbol;Acc:MGI:2654703]	+	mRNA	overlapping	0	5.45446	5.4636	5.38816	5.38878	6.40641	6.41341	5.98597	5.94405
Esyt2	12	116281222	116373096	+	1.97358	Esyt2-201	ENSMUST00000100986	extended synaptotagmin-like protein 2 [Source:MGI Symbol;Acc:MGI:1261845]	+	mRNA	overlapping	0	6.2609	6.20011	6.13007	6.04349	7.2388	7.16751	6.25632	6.21293
Pdcd1lg2	19	29410919	29471157	+	1.96935	Pdcd1lg2-001	ENSMUST00000112576	programmed cell death 1 ligand 2 [Source:MGI Symbol;Acc:MGI:1930125]	+	mRNA	overlapping	0	6.86501	6.92107	6.94017	6.92259	7.93396	7.93954	7.36854	7.43115
Creb5	6	53573384	53696007	+	1.96719	Creb5-201	ENSMUST00000047450	cAMP responsive element binding protein 5 [Source:MGI Symbol;Acc:MGI:2443973]	+	mRNA	overlapping	0	4.13956	3.97295	4.56276	4.39016	5.17569	5.2055	5.07467	5.12106
Hs3st1	5	39613935	39755475	-	1.96261	Hs3st1-001	ENSMUST00000117944	heparan sulfate (glucosamine) 3-O-sulfotransferase 1 [Source:MGI Symbol;Acc:MGI:1201606]	-	mRNA	overlapping	0	-0.22438	0.056475	0.9557	0.647658	1.60209	1.79179	1.84565	2.04076
Tubb3	8	123411424	123422015	+	1.95745	Tubb3-001	ENSMUST00000071134	tubulin, beta 3 class III [Source:MGI Symbol;Acc:MGI:107813]	+	mRNA	overlapping	0	2.90115	2.91114	2.13155	1.96217	4.22337	4.24089	4.01385	4.03738
Tnfsf15	4	63727084	63745113	-	1.95217	Tnfsf15-001	ENSMUST00000062246	tumor necrosis factor (ligand) superfamily, member 15 [Source:MGI Symbol;Acc:MGI:2180140]	-	mRNA	overlapping	0	1.9744	1.39751	0.410266	-0.114183	3.16998	3.15828	1.86108	1.48911
Cxcl16	11	70453983	70459984	-	1.95197	Cxcl16-001	ENSMUST00000019064	chemokine (C-X-C motif) ligand 16 [Source:MGI Symbol;Acc:MGI:1932682]	-	mRNA	overlapping	0	5.80904	5.78076	6.16226	6.20618	6.73815	6.79355	6.93265	7.00319
Clip2	5	134489386	134552434	-	1.94893	Clip2-202	ENSMUST00000100647	CAP-GLY domain containing linker protein 2 [Source:MGI Symbol;Acc:MGI:1313136]	-	mRNA	overlapping	0	5.66934	5.74391	5.84647	5.77905	6.67702	6.67634	6.44796	6.44012
Slc16a3	11	120948480	120960868	+	1.94794	null					Not found	0	6.3323	6.34803	6.43203	6.35378	7.14653	7.29179	6.76233	6.70443
Malt1	18	65430963	65478823	+	1.94444	Malt1-001	ENSMUST00000049248	mucosa associated lymphoid tissue lymphoma translocation gene 1 [Source:MGI Symbol;Acc:MGI:2445027]	+	mRNA	overlapping	0	7.45766	7.4653	7.41087	7.41686	8.49577	8.47375	8.0788	8.05855
Plk2	13	110395044	110400844	+	1.94333	Plk2-201	ENSMUST00000022212	polo-like kinase 2 (Drosophila) [Source:MGI Symbol;Acc:MGI:1099790]	+	mRNA	overlapping	0	6.17184	6.27047	6.11071	6.07478	7.13412	7.18948	6.71694	6.70974
Pmp22	11	63128982	63159547	+	1.94228	null					Not found	0	-1.87646	-1.85042	1.69267	1.71981	0.362626	0.0735562	2.50616	2.58469
Angptl2	2	33216069	33247717	+	1.94147	Angptl2-001	ENSMUST00000004208	angiopoietin-like 2 [Source:MGI Symbol;Acc:MGI:1347002]	+	mRNA	overlapping	0	2.14908	2.21567	3.79327	3.61964	3.64391	3.63111	4.21938	4.37075
Rusc2	4	43381979	43427088	+	1.94063	Rusc2-001	ENSMUST00000035645	RUN and SH3 domain containing 2 [Source:MGI Symbol;Acc:MGI:2140371]	+	mRNA	overlapping	0	3.36058	3.55473	3.7554	3.46554	4.53478	4.774	4.20131	4.19411
Rel	11	23741514	23770970	-	1.93193	Rel-001	ENSMUST00000102864	reticuloendotheliosis oncogene [Source:MGI Symbol;Acc:MGI:97897]	-	mRNA	overlapping	0	5.92998	5.94725	5.45466	5.33953	6.93248	6.84898	6.16214	6.09208
Timp1	X	20870166	20874735	+	1.92767	null					Not found	0	1.75913	1.62532	3.71256	3.22644	3.02559	3.27923	3.65079	3.41303
Fndc3b	3	27416162	27710439	-	1.92605	Fndc3b-201	ENSMUST00000046157	fibronectin type III domain containing 3B [Source:MGI Symbol;Acc:MGI:1919257]	-	mRNA	overlapping	0	4.82992	4.8167	5.12117	4.94534	5.72506	5.81806	5.69666	5.67867
Clec4n	6	123229843	123247021	+	1.92592	Clec4n-004	ENSMUST00000112554	C-type lectin domain family 4, member n [Source:MGI Symbol;Acc:MGI:1861231]	+	mRNA	overlapping	0	8.03643	8.08014	7.9187	7.90891	9.07152	9.07945	8.29571	8.32771
Ell2	13	75707484	75772356	+	1.92419	Ell2-201	ENSMUST00000001583	elongation factor RNA polymerase II 2 [Source:MGI Symbol;Acc:MGI:2183438]	+	mRNA	overlapping	0	5.5438	5.5727	5.52274	5.3338	6.44418	6.39897	6.09439	6.12822
Ldlr	9	21723576	21749916	+	1.92237	Ldlr-201	ENSMUST00000034713	low density lipoprotein receptor [Source:MGI Symbol;Acc:MGI:96765]	+	mRNA	overlapping	0	5.85922	5.99821	6.46701	6.43907	6.83566	6.93314	7.1555	7.10906
Atf3	1	191170296	191183340	-	1.91976	Atf3-001	ENSMUST00000027941	activating transcription factor 3 [Source:MGI Symbol;Acc:MGI:109384]	-	mRNA	overlapping	0	6.97261	6.95774	7.37667	7.29816	7.94884	7.97267	7.9767	8.01354
Ier5	1	155096367	155099636	-	1.91713	Ier5-201	ENSMUST00000055322	immediate early response 5 [Source:MGI Symbol;Acc:MGI:1337072]	-	mRNA	overlapping	0	6.95009	6.99311	7.15428	7.12048	8.00868	7.93794	7.79005	7.7559
Tgif1	17	70844205	70853546	-	1.91192	null					Not found	0	4.09755	3.95372	4.19233	4.14689	5.16712	5.15278	4.43835	4.40258
Nr4a1	15	101266846	101274792	+	1.90173	Nr4a1-201	ENSMUST00000023779	nuclear receptor subfamily 4, group A, member 1 [Source:MGI Symbol;Acc:MGI:1352454]	+	mRNA	overlapping	0	2.75082	2.82201	1.87324	1.14362	4.03819	3.99894	1.47642	1.54722
Serpinb9b	13	33027416	33041884	+	1.89076	Serpinb9b-001	ENSMUST00000006392	serine (or cysteine) peptidase inhibitor, clade B, member 9b [Source:MGI Symbol;Acc:MGI:894668]	+	mRNA	overlapping	0	3.96004	3.86726	3.58452	3.28112	5.05224	5.04566	4.81824	4.74637
Ankrd44	1	54645340	54926387	-	1.89033	Ankrd44-001	ENSMUST00000179030	ankyrin repeat domain 44 [Source:MGI Symbol;Acc:MGI:3045243]	-	mRNA	overlapping	0	6.88936	6.85867	6.60967	6.53155	7.8175	7.81893	7.10375	7.08433
Mex3c	18	73573044	73592575	+	1.88892	Mex3c-001	ENSMUST00000091852	mex3 homolog C (C. elegans) [Source:MGI Symbol;Acc:MGI:2652843]	+	mRNA	overlapping	0	5.56767	5.64344	5.61232	5.50691	6.40945	6.41857	5.863	5.83651
Glul	1	153899944	153909723	+	1.88675	Glul-001	ENSMUST00000086199	glutamate-ammonia ligase (glutamine synthetase) [Source:MGI Symbol;Acc:MGI:95739]	+	mRNA	overlapping	0	6.20188	6.26853	6.19021	6.18403	7.1732	7.14796	6.5762	6.57425
Calca	7	114631480	114636357	-	1.88531	Calca-201	ENSMUST00000032906	calcitonin/calcitonin-related polypeptide, alpha [Source:MGI Symbol;Acc:MGI:2151253]	-	mRNA	overlapping	0	-2.68381	-2.26545	-1.99183	-2.31582	-0.637374	-0.357078	-1.88616	-1.89336
Arhgef10l	4	140514485	140666012	-	1.88343	Arhgef10l-001	ENSMUST00000069623	Rho guanine nucleotide exchange factor (GEF) 10-like [Source:MGI Symbol;Acc:MGI:1920004]	-	mRNA	overlapping	0	2.88604	2.8078	2.70861	2.54216	4.09055	4.02625	2.74112	3.08065
Olfr920	9	38752796	38756863	+	1.88286	Olfr920-201	ENSMUST00000074740	olfactory receptor 920 [Source:MGI Symbol;Acc:MGI:3030754]	+	mRNA	overlapping	0	0.174169	-0.265453	-0.47726	0.316452	1.89314	1.45921	1.71588	1.77502
Myadm	7	3289038	3299345	+	1.8819	Myadm-202	ENSMUST00000164553	myeloid-associated differentiation marker [Source:MGI Symbol;Acc:MGI:1355332]	+	mRNA	overlapping	0	8.30611	8.36663	8.42617	8.36683	9.34792	9.38944	8.83751	8.73925
Ppbp	5	90768518	90770060	+	1.87685	Ppbp-201	ENSMUST00000031319	pro-platelet basic protein [Source:MGI Symbol;Acc:MGI:1888712]	+	mRNA	overlapping	0	3.70851	3.43499	4.88205	5.12713	4.75112	4.76682	5.20585	5.16502
Gpr132	12	112850876	112860916	-	1.87554	Gpr132-201	ENSMUST00000021729	G protein-coupled receptor 132 [Source:MGI Symbol;Acc:MGI:1890220]	-	mRNA	overlapping	0	6.15775	6.17749	5.9936	6.19988	7.09168	7.04083	6.47579	6.47484
Lilrb4	10	51480640	51496613	+	1.87198	Lilrb4-002	ENSMUST00000105482	leukocyte immunoglobulin-like receptor, subfamily B, member 4 [Source:MGI Symbol;Acc:MGI:102701]	+	mRNA	overlapping	0	7.94281	7.97851	8.14479	8.11777	8.92847	8.88049	8.62969	8.71397
Gng4	13	13784059	13827897	+	1.86105	null					Not found	0	-0.22438	-0.528487	-2.79919	-1.63774	1.07534	1.32881	-0.606047	-0.613247
Osbpl8	10	111164802	111297247	+	1.85968	Osbpl8-202	ENSMUST00000105275	oxysterol binding protein-like 8 [Source:MGI Symbol;Acc:MGI:2443807]	+	mRNA	overlapping	0	6.45574	6.26398	6.39125	6.1526	7.26114	7.2233	7.11465	7.13297
Pik3c2a	7	116337276	116443458	-	1.85936	Pik3c2a-201	ENSMUST00000170430	phosphatidylinositol 3-kinase, C2 domain containing, alpha polypeptide [Source:MGI Symbol;Acc:MGI:1203729]	-	mRNA	overlapping	0	4.64262	4.50714	4.39064	4.2449	5.55793	5.50306	5.16913	5.0221
Ptpn12	5	20986645	21055911	-	1.85827	Ptpn12-001	ENSMUST00000030556	protein tyrosine phosphatase, non-receptor type 12 [Source:MGI Symbol;Acc:MGI:104673]	-	mRNA	overlapping	0	6.19194	6.20419	6.2527	6.22953	7.1097	7.09054	6.79934	6.72503
Specc1l	10	75212073	75312399	+	1.85318	Specc1l-202	ENSMUST00000105421	sperm antigen with calponin homology and coiled-coil domains 1-like [Source:MGI Symbol;Acc:MGI:1921642]	+	mRNA	overlapping	0	5.76843	5.81492	5.82012	5.68756	6.74921	6.73912	6.43255	6.4247
Gatsl3	11	4218225	4222409	+	1.85167	Gatsl3-001	ENSMUST00000020699	GATS protein-like 3 [Source:MGI Symbol;Acc:MGI:1919212]	+	mRNA	overlapping	0	2.31619	2.53329	2.3301	2.56193	3.68455	3.68541	2.73275	2.60307
Sepn1	4	134537892	134552166	-	1.84904	Sepn1-001	ENSMUST00000060435	selenoprotein N, 1 [Source:MGI Symbol;Acc:MGI:2151208]	-	mRNA	overlapping	0	4.68688	4.69068	5.15355	5.19039	5.75303	5.81546	5.51959	5.5789
Mmp14	14	54431604	54441258	+	1.8474	Mmp14-201	ENSMUST00000089688	matrix metallopeptidase 14 (membrane-inserted) [Source:MGI Symbol;Acc:MGI:101900]	+	mRNA	overlapping	0	3.1106	3.2264	4.74963	4.40117	4.33736	4.37675	4.65522	4.62122
Qser1	2	104754795	104816696	-	1.84143	Qser1-001	ENSMUST00000117237	glutamine and serine rich 1 [Source:MGI Symbol;Acc:MGI:2138986]	-	mRNA	overlapping	0	4.68251	4.58213	4.47228	4.71981	5.69354	5.63703	5.5627	5.62122
Ltb4r1	14	55765962	55768494	+	1.8335	Ltb4r1-001	ENSMUST00000057569	leukotriene B4 receptor 1 [Source:MGI Symbol;Acc:MGI:1309472]	+	mRNA	overlapping	0	5.84269	5.74017	5.6674	5.69429	6.69752	6.70244	6.0078	5.99191
Zbtb42	12	112678828	112682747	+	1.82473	Zbtb42-002	ENSMUST00000174780	zinc finger and BTB domain containing 42 [Source:MGI Symbol;Acc:MGI:3644133]	+	mRNA	overlapping	0	4.45061	4.42105	4.49543	4.39568	5.38992	5.46919	4.77817	4.71292
Gpr137b	13	13357623	13393624	-	1.8217	Gpr137b-201	ENSMUST00000021738	G protein-coupled receptor 137B [Source:MGI Symbol;Acc:MGI:1891463]	-	mRNA	overlapping	0	2.44547	2.52462	2.4676	2.28112	3.73573	3.68922	2.89895	2.81499
Zbtb10	3	9250602	9285333	+	1.81858	Zbtb10-001	ENSMUST00000155203	zinc finger and BTB domain containing 10 [Source:MGI Symbol;Acc:MGI:2139883]	+	mRNA	overlapping	0	2.33856	1.944	1.67655	1.62904	3.52809	3.54981	3.00693	2.85388
Tnfsf4	1	161395409	161418410	+	1.81783	Tnfsf4-001	ENSMUST00000028024	tumor necrosis factor (ligand) superfamily, member 4 [Source:MGI Symbol;Acc:MGI:104511]	+	mRNA	overlapping	0	4.12997	4.21298	3.1077	3.0765	5.26148	5.20284	4.21037	4.12584
Arntl2	6	146796055	146833529	+	1.81684	null					Not found	0	-1.36188	-2.26545	-1.47726	-1.46782	0.146897	0.163754	-0.886155	-1.24128
Picalm	7	90130232	90209447	+	1.80916	Picalm-201	ENSMUST00000049537	phosphatidylinositol binding clathrin assembly protein [Source:MGI Symbol;Acc:MGI:2385902]	+	mRNA	overlapping	0	8.56575	8.5977	8.32542	8.3139	9.58274	9.51884	8.76515	8.69843
Inpp5a	7	139389109	139579652	+	1.80572	Inpp5a-001	ENSMUST00000106098	inositol polyphosphate-5-phosphatase A [Source:MGI Symbol;Acc:MGI:2686961]	+	mRNA	overlapping	0	4.36604	4.58004	4.83017	4.7154	5.43706	5.39781	5.22237	5.25639
Galc	12	98202304	98259459	-	1.80511	Galc-201	ENSMUST00000021390	galactosylceramidase [Source:MGI Symbol;Acc:MGI:95636]	-	mRNA	overlapping	0	4.14908	4.23173	4.07426	3.99525	5.27352	5.20682	4.83397	4.75256
Ccr7	11	99144196	99155077	-	1.80089	Ccr7-001	ENSMUST00000103134	chemokine (C-C motif) receptor 7 [Source:MGI Symbol;Acc:MGI:103011]	-	mRNA	overlapping	0	8.59783	8.58967	8.4422	8.50324	9.57465	9.57122	9.18147	9.17973
Src	2	157418444	157471862	+	1.80003	null					Not found	0	4.24988	4.27887	4.87147	4.88189	5.28281	5.39897	5.32051	5.33958
Gabarapl1	6	129533200	129542331	+	1.79415	Gabarapl1-201	ENSMUST00000032264	gamma-aminobutyric acid (GABA) A receptor-associated protein-like 1 [Source:MGI Symbol;Acc:MGI:1914980]	+	mRNA	overlapping	0	5.76327	5.77347	6.01939	5.99252	6.69005	6.66577	6.16214	6.1487
Fam129b	2	32876114	32925254	+	1.7923	Fam129b-001	ENSMUST00000028135	family with sequence similarity 129, member B [Source:MGI Symbol;Acc:MGI:2442910]	+	mRNA	overlapping	0	7.6268	7.63793	7.83902	7.72475	8.49205	8.57713	8.24552	8.25076
Plcd1	9	119071527	119093496	-	1.78849	Plcd1-201	ENSMUST00000010804	phospholipase C, delta 1 [Source:MGI Symbol;Acc:MGI:97614]	-	mRNA	overlapping	0	3.6154	3.81492	3.69267	3.59107	4.79261	4.75598	4.13304	4.21815
Stfa2	16	36403946	36408363	-	1.78476	Stfa2-201	ENSMUST00000023619	stefin A2 [Source:MGI Symbol;Acc:MGI:106197]	-	mRNA	overlapping	0	6.35511	6.3566	4.66842	4.64534	7.17605	7.18343	4.82809	4.80708
Runx3	4	135120652	135177990	+	1.77191	Runx3-001	ENSMUST00000056977	runt related transcription factor 3 [Source:MGI Symbol;Acc:MGI:102672]	+	mRNA	overlapping	0	6.00094	5.98485	5.9607	5.87697	6.81795	6.92953	6.23649	6.12425
Erf	7	25242561	25250761	-	1.75967	Erf-001	ENSMUST00000045847	Ets2 repressor factor [Source:MGI Symbol;Acc:MGI:109637]	-	mRNA	overlapping	0	4.34409	4.28144	4.25338	4.2357	5.33608	5.36729	4.69235	4.68731
Zbtb4	11	69765912	69784023	+	1.75887	null					Not found	0	3.37688	3.52896	3.42963	3.49154	4.55464	4.57879	4.21638	4.10019
Dbn1	13	55473429	55488111	-	1.75843	Dbn1-002	ENSMUST00000109923	drebrin 1 [Source:MGI Symbol;Acc:MGI:1931838]	-	mRNA	overlapping	0	-2.68381	-1.39098	-0.991833	-1.17831	0.192701	-0.236784	1.03441	1.18193
Emp1	6	135362931	135383173	+	1.75817	Emp1-001	ENSMUST00000032330	epithelial membrane protein 1 [Source:MGI Symbol;Acc:MGI:107941]	+	mRNA	overlapping	0	2.7674	2.82906	4.76687	4.61255	3.89314	3.84046	5.26359	5.0458
Sgtb	13	104109741	104141735	+	1.75613	Sgtb-001	ENSMUST00000044385	small glutamine-rich tetratricopeptide repeat (TPR)-containing, beta [Source:MGI Symbol;Acc:MGI:2444615]	+	mRNA	overlapping	0	-1.36188	-1.04306	-1.21423	-1.46782	0.652133	0.642922	-0.234078	-0.0568539
Rnf217	10	31502313	31609184	-	1.75251	Rnf217-001	ENSMUST00000081989	ring finger protein 217 [Source:MGI Symbol;Acc:MGI:3610311]	-	mRNA	overlapping	0	4.12997	4.13827	4.07426	4.04174	5.18139	5.16785	4.56388	4.50874
Laptm4b	15	34238026	34284295	+	1.75149	Laptm4b-201	ENSMUST00000022867	lysosomal-associated protein transmembrane 4B [Source:MGI Symbol;Acc:MGI:1890494]	+	mRNA	overlapping	0	1.79192	1.67315	2.41998	2.36226	3.04445	3.002	3.54489	3.40258
Etnk2	1	133363572	133380336	+	1.74892	Etnk2-002	ENSMUST00000135222	ethanolamine kinase 2 [Source:MGI Symbol;Acc:MGI:2443760]	+	mRNA	overlapping	0	-2.36188	-1.85042	-4.79919	-3.05278	-0.0524115	-0.1802	-1.88616	-1.11575
Acpp	9	104288251	104337728	-	1.74706	Acpp-001	ENSMUST00000062723	acid phosphatase, prostate [Source:MGI Symbol;Acc:MGI:1928480]	-	mRNA	overlapping	0	5.09098	5.14252	5.44874	5.3179	5.93753	5.92993	5.61483	5.63021
Slc41a2	10	83230848	83337882	-	1.74262	Slc41a2-001	ENSMUST00000039956	solute carrier family 41, member 2 [Source:MGI Symbol;Acc:MGI:2442940]	-	mRNA	overlapping	0	4.32462	4.29933	4.4127	4.39843	5.35635	5.33974	4.93585	4.91031
Irgc1	7	24431922	24435534	-	1.74137	Irgc1-201	ENSMUST00000080594	immunity-related GTPase family, cinema 1 [Source:MGI Symbol;Acc:MGI:2685948]	-	mRNA	overlapping	0	0.564115	0.507136	0.245206	0.0626951	2.02559	2.21739	0.765922	0.725555
Pcp4l1	1	171173262	171196268	-	1.74049	Pcp4l1-001	ENSMUST00000111332	Purkinje cell protein 4-like 1 [Source:MGI Symbol;Acc:MGI:1913675]	-	mRNA	overlapping	0	-2.09885	-4.85042	-1.47726	-1.83039	-0.485371	-1.71071	-0.786619	-0.893355
Hgf	5	16553550	16619439	+	1.7402	Hgf-201	ENSMUST00000030683	hepatocyte growth factor [Source:MGI Symbol;Acc:MGI:96079]	+	mRNA	overlapping	0	4.16794	4.28401	5.22457	5.07478	5.30644	5.19082	5.58029	5.53051
Dgat2	7	99153663	99182713	-	1.73443	Dgat2-201	ENSMUST00000033001	diacylglycerol O-acyltransferase 2 [Source:MGI Symbol;Acc:MGI:1915050]	-	mRNA	overlapping	0	5.23952	5.29041	4.9723	4.92831	6.13155	6.17057	5.09439	5.1306
Rab20	8	11453392	11478638	-	1.73421	Rab20-201	ENSMUST00000033900	RAB20, member RAS oncogene family [Source:MGI Symbol;Acc:MGI:102789]	-	mRNA	overlapping	0	3.32741	3.14958	3.30934	3.16961	4.43111	4.39316	3.31211	3.20016
Gfod1	13	43195519	43304172	-	1.73386	Gfod1-201	ENSMUST00000055341	glucose-fructose oxidoreductase domain containing 1 [Source:MGI Symbol;Acc:MGI:2145304]	-	mRNA	overlapping	0	4.31337	4.33694	4.62708	4.55701	5.33097	5.36966	4.61027	4.5063
Plekhg2	7	28359604	28372599	-	1.73096	null					Not found	0	4.4063	4.4805	4.34802	4.33953	5.36012	5.4277	5.0412	5.13376
Pde4d	13	108449948	109953461	+	1.72864	null					Not found	0	3.19883	3.26853	3.08956	2.67514	4.38253	4.41168	3.32886	3.20016
Prkcg	7	3303532	3331094	+	1.72574	Prkcg-201	ENSMUST00000100301	protein kinase C, gamma [Source:MGI Symbol;Acc:MGI:97597]	+	mRNA	overlapping	0	0.270384	0.982474	1.66024	1.36226	2.52362	2.55399	2.10091	1.82285
Pdcl3	1	38987814	38997236	+	1.72252	Pdcl3-201	ENSMUST00000027247	phosducin-like 3 [Source:MGI Symbol;Acc:MGI:1916083]	+	mRNA	overlapping	0	5.29633	5.31323	5.24794	5.19039	6.1821	6.21013	5.51959	5.56608
Fam13b	18	34442352	34506823	-	1.72241	Fam13b-201	ENSMUST00000040506	family with sequence similarity 13, member B [Source:MGI Symbol;Acc:MGI:2447834]	-	mRNA	overlapping	0	5.03729	5.11969	4.93721	5.07822	5.92232	5.85998	5.35225	5.2374
Pi4k2b	5	52741587	52769344	+	1.72188	Pi4k2b-001	ENSMUST00000031081	phosphatidylinositol 4-kinase type 2 beta [Source:MGI Symbol;Acc:MGI:1914323]	+	mRNA	overlapping	0	4.1927	4.24234	4.1521	4.24795	5.26416	5.19884	4.72012	4.71925
A530064D06Rik	17	48151896	48167270	-	1.7218	null					Not found	0	4.42993	4.47601	4.86081	4.94534	5.41308	5.39781	4.91936	4.78109
Itgb1	8	128685654	128733200	+	1.72117	Itgb1-001	ENSMUST00000090006	integrin beta 1 (fibronectin receptor beta) [Source:MGI Symbol;Acc:MGI:96610]	+	mRNA	overlapping	0	8.66492	8.68109	8.54025	8.51755	9.69448	9.61465	8.91012	8.89653
Alcam	16	52248996	52454074	-	1.71745	Alcam-001	ENSMUST00000023312	activated leukocyte cell adhesion molecule [Source:MGI Symbol;Acc:MGI:1313266]	-	mRNA	overlapping	0	5.26017	5.09649	5.52048	5.4786	6.02875	6.03897	5.95035	5.90477
Mt2	8	94172618	94173567	+	1.71278	Mt2-201	ENSMUST00000034214	metallothionein 2 [Source:MGI Symbol;Acc:MGI:97172]	+	mRNA	overlapping	0	4.49858	4.58421	4.89256	4.85411	5.41429	5.43903	4.37527	4.35728
Pacsin3	2	91255954	91264679	+	1.7017	null					Not found	0	-1.51389	-1.04306	-2.47726	-1.31582	0.478103	0.289285	-0.606047	-3.11575
Hif1a	12	73901375	73947530	+	1.701	Hif1a-003	ENSMUST00000110461	hypoxia inducible factor 1, alpha subunit [Source:MGI Symbol;Acc:MGI:106918]	+	mRNA	overlapping	0	7.48298	7.44908	7.51228	7.40938	8.42017	8.36119	7.76233	7.67569
Dstn	2	143915320	143943324	+	1.70029	Dstn-001	ENSMUST00000103172	destrin [Source:MGI Symbol;Acc:MGI:1929270]	+	mRNA	overlapping	0	8.00771	7.98267	7.79584	7.7165	8.94247	8.8603	7.87729	7.83772
Dennd3	15	73512560	73572242	+	1.6885	Dennd3-001	ENSMUST00000043414	DENN/MADD domain containing 3 [Source:MGI Symbol;Acc:MGI:2146009]	+	mRNA	overlapping	0	4.50106	4.50933	4.50002	4.33092	5.31682	5.45921	5.03271	4.95034
Jag1	2	137081456	137116644	-	1.68786	Jag1-001	ENSMUST00000028735	jagged 1 [Source:MGI Symbol;Acc:MGI:1095416]	-	mRNA	overlapping	0	0.708505	0.541902	1.42963	1.61018	2.46883	2.44129	2.56388	2.43884
A4galt	15	83226726	83251774	-	1.68549	A4galt-201	ENSMUST00000049530	alpha 1,4-galactosyltransferase [Source:MGI Symbol;Acc:MGI:3512453]	-	mRNA	overlapping	0	-1.68381	-3.26545	-3.21423	-3.63774	-0.414982	-0.88064	-1.10855	-3.11575
Hmgcl	4	135946448	135962617	+	1.68193	Hmgcl-001	ENSMUST00000030432	3-hydroxy-3-methylglutaryl-Coenzyme A lyase [Source:MGI Symbol;Acc:MGI:96158]	+	mRNA	overlapping	0	4.78379	4.81136	4.93721	4.84204	5.7084	5.71088	5.12507	5.29929
Hlx	1	184727140	184732619	-	1.67864	Hlx-001	ENSMUST00000048572	H2.0-like homeobox [Source:MGI Symbol;Acc:MGI:96109]	-	mRNA	overlapping	0	5.32041	5.25025	5.00656	4.91492	6.14471	6.16444	5.58145	5.53769
Arhgap31	16	38598340	38713274	-	1.67857	Arhgap31-001	ENSMUST00000023487	Rho GTPase activating protein 31 [Source:MGI Symbol;Acc:MGI:1333857]	-	mRNA	overlapping	0	7.0694	7.08254	7.02895	6.97466	7.92783	7.99799	7.47892	7.47951
Zeb2	2	44983634	45117395	-	1.67784	null					Not found	0	5.92074	5.92684	6.34865	6.25783	6.82115	6.81502	6.74372	6.73548
Chd7	4	8690406	8867659	+	1.67736	null					Not found	0	6.62168	6.49499	6.30672	6.31208	7.37851	7.42798	6.70095	6.76486
Armcx4	X	134686519	134696757	+	1.67624	Armcx4-001	ENSMUST00000124226	armadillo repeat containing, X-linked 4 [Source:MGI Symbol;Acc:MGI:2147887]	+	mRNA	overlapping	0	1.65604	1.5419	1.67655	1.26915	2.78516	2.92671	2.35088	2.13218
Snph	2	151590549	151632593	-	1.67502	null					Not found	0	-0.435884	0.278867	0.107703	-0.178313	1.45949	1.28929	0.515943	-0.177148
Zhx2	15	57694665	57839833	+	1.67438	Zhx2-001	ENSMUST00000096430	zinc fingers and homeoboxes 2 [Source:MGI Symbol;Acc:MGI:2683087]	+	mRNA	overlapping	0	2.96724	2.70417	2.98217	2.73729	3.85448	3.83704	3.56388	3.44904
Rnf180	13	105149352	105271039	-	1.67336	Rnf180-201	ENSMUST00000069686	ring finger protein 180 [Source:MGI Symbol;Acc:MGI:1919066]	-	mRNA	overlapping	0	2.42471	2.14958	2.36068	2.32804	3.41187	3.67011	2.73275	2.69161
Blcap	2	157556362	157571274	-	1.6709	null					Not found	0	5.30061	5.30567	5.56385	5.59228	6.28942	6.29429	5.81131	5.70017
Slfn1	11	83116849	83122670	+	1.66751	Slfn1-001	ENSMUST00000037994	schlafen 1 [Source:MGI Symbol;Acc:MGI:1313259]	+	mRNA	overlapping	0	5.06438	5.21298	6.04709	6.09188	5.99198	5.95935	6.17762	6.24034
Mfsd6	1	52656286	52727462	-	1.66545	Mfsd6-001	ENSMUST00000156876	major facilitator superfamily domain containing 6 [Source:MGI Symbol;Acc:MGI:1922925]	-	mRNA	overlapping	0	3.56885	3.43499	4.25338	4.25404	4.59144	4.54772	4.56858	4.67433
Furin	7	80388585	80405436	-	1.64851	null					Not found	0	6.83926	6.8694	7.58317	7.42834	7.61424	7.73246	7.85531	7.96307
Msrb3	10	120781096	120899101	-	1.64828	Msrb3-001	ENSMUST00000092143	methionine sulfoxide reductase B3 [Source:MGI Symbol;Acc:MGI:2443538]	-	mRNA	overlapping	0	0.360582	0.850024	1.20081	0.885817	2.16998	2.24864	1.68153	1.23003
Gpr65	12	98268635	98276624	+	1.64691	Gpr65-201	ENSMUST00000075072	G-protein coupled receptor 65 [Source:MGI Symbol;Acc:MGI:108031]	+	mRNA	overlapping	0	5.21101	5.21163	5.37074	5.31208	6.05224	6.05673	5.88957	5.83456
Pnrc1	4	33245423	33290163	-	1.64343	null					Not found	0	5.89078	5.89694	5.79793	5.79584	6.75494	6.77131	6.1082	6.00579
Slc2a1	4	119108711	119137330	+	1.64163	Slc2a1-001	ENSMUST00000030398	solute carrier family 2 (facilitated glucose transporter), member 1 [Source:MGI Symbol;Acc:MGI:95755]	+	mRNA	overlapping	0	6.41488	6.4465	6.46935	6.39912	7.24629	7.28678	6.58378	6.57541
Adam9	8	24949611	25016922	-	1.63858	Adam9-202	ENSMUST00000084035	a disintegrin and metallopeptidase domain 9 (meltrin gamma) [Source:MGI Symbol;Acc:MGI:105376]	-	mRNA	overlapping	0	5.87365	5.87325	5.86259	5.75565	6.70347	6.66432	6.12427	6.08147
Map1lc3a	2	155276297	155278073	+	1.63536	Map1lc3a-001	ENSMUST00000029128	microtubule-associated protein 1 light chain 3 alpha [Source:MGI Symbol;Acc:MGI:1915661]	+	mRNA	overlapping	0	2.95281	3.00133	3.02099	3.04174	4.04445	4.07356	3.39925	3.24766
AA467197	2	122636986	122641191	+	1.63438	null					Not found	0	8.11202	8.16917	8.4632	8.43439	9.01318	8.99203	8.90105	8.93024
Dusp4	8	34807297	34819894	+	1.63005	Dusp4-001	ENSMUST00000033930	dual specificity phosphatase 4 [Source:MGI Symbol;Acc:MGI:2442191]	+	mRNA	overlapping	0	4.62907	4.64943	4.49313	4.22334	5.49076	5.50414	4.95575	4.81696
Maff	15	79347541	79359072	+	1.62965	Maff-201	ENSMUST00000096350	v-maf musculoaponeurotic fibrosarcoma oncogene family, protein F (avian) [Source:MGI Symbol;Acc:MGI:96910]	+	mRNA	overlapping	0	3.19883	3.32451	3.05879	2.77165	4.31682	4.37439	3.41501	3.08065
Man1a	10	53904788	54075796	-	1.6294	Man1a-001	ENSMUST00000003843	mannosidase 1, alpha [Source:MGI Symbol;Acc:MGI:104677]	-	mRNA	overlapping	0	5.27184	5.29169	5.51709	5.36085	6.07916	6.09377	5.81131	5.7266
Tubb4b	2	25222160	25224702	-	1.62781	Tubb4b-001	ENSMUST00000043584	tubulin, beta 4B class IVB [Source:MGI Symbol;Acc:MGI:1915472]	-	mRNA	overlapping	0	7.8948	7.93749	8.05256	8.054	8.6626	8.70772	8.85856	8.84002
Pkp2	16	16213318	16272712	+	1.62607	Pkp2-001	ENSMUST00000039408	plakophilin 2 [Source:MGI Symbol;Acc:MGI:1914701]	+	mRNA	overlapping	0	1.9309	1.83608	2.77067	2.68418	3.11751	3.16375	3.54489	3.57541
Map4k4	1	39900913	40026310	+	1.62333	Map4k4-201	ENSMUST00000163854	mitogen-activated protein kinase kinase kinase kinase 4 [Source:MGI Symbol;Acc:MGI:1349394]	+	mRNA	overlapping	0	6.83337	6.79299	6.65151	6.56683	7.60023	7.62492	7.19066	7.20881
Rrad	8	104628066	104631321	-	1.61739	Rrad-201	ENSMUST00000034351	Ras-related associated with diabetes [Source:MGI Symbol;Acc:MGI:1930943]	-	mRNA	overlapping	0	1.88604	2.10378	1.6102	1.49154	3.38746	3.33368	2.45624	2.2418
9830001H06Rik	2	157015799	157079254	-	1.61055	9830001H06Rik-001	ENSMUST00000069098	RIKEN cDNA 9830001H06 gene [Source:MGI Symbol;Acc:MGI:2444575]	-	mRNA	overlapping	0	4.78583	4.61923	4.73609	4.68644	5.58394	5.69111	5.87824	5.87955
Optn	2	5020642	5064051	-	1.60481	null					Not found	0	3.241	3.19943	3.43443	3.1888	4.32969	4.12779	3.71588	3.65244
Tnfrsf12a	17	23675447	23677449	-	1.60279	Tnfrsf12a-202	ENSMUST00000167059	tumor necrosis factor receptor superfamily, member 12a [Source:MGI Symbol;Acc:MGI:1351484]	-	mRNA	overlapping	0	2.04411	1.90447	2.2669	2.53218	3.20951	3.31903	3.03441	3.10664
Antxr2	5	97882783	98030733	-	1.59538	Antxr2-201	ENSMUST00000031281	anthrax toxin receptor 2 [Source:MGI Symbol;Acc:MGI:1919164]	-	mRNA	overlapping	0	4.84562	4.95533	4.96402	4.97512	5.66641	5.71088	4.87824	4.82285
Sbds	5	130245731	130255530	-	1.5911	Sbds-001	ENSMUST00000026387	Shwachman-Bodian-Diamond syndrome homolog (human) [Source:MGI Symbol;Acc:MGI:1913961]	-	mRNA	overlapping	0	5.69773	5.76613	5.83834	5.7948	6.58984	6.59712	6.09602	6.11707
Bsdc1	4	129461581	129488498	+	1.59051	Bsdc1-001	ENSMUST00000048162	BSD domain containing 1 [Source:MGI Symbol;Acc:MGI:1913466]	+	mRNA	overlapping	0	5.4672	5.43845	5.29884	5.17924	6.33991	6.35298	5.74424	5.66561
Crisp1	17	40293758	40319207	-	1.59036	Crisp1-001	ENSMUST00000026498	cysteine-rich secretory protein 1 [Source:MGI Symbol;Acc:MGI:102553]	-	mRNA	overlapping	0	-2.68381	-3.26545	-4.95119	-4.63774	-0.807299	-1.29568	-1.52358	-3.11575
Arl5b	2	15049395	15082456	+	1.59	null					Not found	0	3.69123	3.78258	3.49543	3.77165	4.72213	4.66818	3.95035	4.10664
Tmtc2	10	105187663	105574451	-	1.58838	null					Not found	0	4.46339	4.45337	4.17236	4.214	5.35005	5.32515	4.97891	5.08556
Phc2	4	128654702	128752881	+	1.57805	Phc2-201	ENSMUST00000030588	polyhomeotic-like 2 (Drosophila) [Source:MGI Symbol;Acc:MGI:1860454]	+	mRNA	overlapping	0	6.12113	6.27887	6.22387	6.08506	6.91295	7.00658	6.5329	6.60307
Dnmt3l	10	78041947	78063622	+	1.5774	null					Not found	0	0.174169	0.00756542	0.901252	1.03468	1.4781	1.5623	1.18913	1.40781
Ier3	17	35821684	35822923	+	1.57688	Ier3-001	ENSMUST00000003635	immediate early response 3 [Source:MGI Symbol;Acc:MGI:104814]	+	mRNA	overlapping	0	5.29633	5.3357	5.4582	5.37348	6.11529	6.21608	5.54847	5.58585
Rhbdf2	11	116598165	116627019	-	1.5757	null					Not found	0	5.92721	5.98168	6.13229	6.03025	6.79075	6.81763	6.42478	6.38609
Gla	X	134588149	134601125	-	1.57442	Gla-001	ENSMUST00000033621	galactosidase, alpha [Source:MGI Symbol;Acc:MGI:1347344]	-	mRNA	overlapping	0	3.93457	4.06546	4.3041	4.18243	4.92402	4.96955	4.23723	4.35999
Sp140	1	85600378	85645037	+	1.57365	null					Not found	0	5.93732	5.94237	5.16226	5.16315	6.81063	6.74461	5.44348	5.49035
Mfhas1	8	35587798	35679449	+	1.57352	Mfhas1-001	ENSMUST00000037666	malignant fibrous histiocytoma amplified sequence 1 [Source:MGI Symbol;Acc:MGI:1098644]	+	mRNA	overlapping	0	5.34409	5.32201	5.64168	5.57414	6.25946	6.26784	6.18224	6.21964
Rora	9	68653786	69388246	+	1.56974	Rora-001	ENSMUST00000034766	RAR-related orphan receptor alpha [Source:MGI Symbol;Acc:MGI:104661]	+	mRNA	overlapping	0	2.00269	1.8775	1.6102	1.47078	3.27485	3.20682	2.39395	2.63914
Ubtd1	19	41981763	42034641	+	1.56812	Ubtd1-201	ENSMUST00000026170	ubiquitin domain containing 1 [Source:MGI Symbol;Acc:MGI:2385092]	+	mRNA	overlapping	0	4.6268	4.71183	4.72437	4.71098	5.47579	5.55607	4.78222	4.7505
Chka	19	3851773	3894369	+	1.56524	null					Not found	0	4.78583	4.69455	4.82835	4.95097	5.4999	5.5716	5.08292	5.13849
Rps6ka2	17	7170115	7303313	+	1.56489	Rps6ka2-201	ENSMUST00000024575	ribosomal protein S6 kinase, polypeptide 2 [Source:MGI Symbol;Acc:MGI:1342290]	+	mRNA	overlapping	0	4.67154	4.65142	4.56713	4.44706	5.43468	5.5245	4.61483	4.72135
Nfkbiz	16	55811375	55838899	-	1.56447	Nfkbiz-001	ENSMUST00000036273	nuclear factor of kappa light polypeptide gene enhancer in B cells inhibitor, zeta [Source:MGI Symbol;Acc:MGI:1931595]	-	mRNA	overlapping	0	1.77562	1.27887	1.88731	1.62904	2.80003	2.6816	2.35088	2.39732
Fam129a	1	151571186	151721939	+	1.56312	null					Not found	0	7.20721	7.26365	7.15646	7.0906	8.06999	8.07428	7.58349	7.535
Tigit	16	43648861	43664184	-	1.56223	Tigit-201	ENSMUST00000096065	T cell immunoreceptor with Ig and ITIM domains [Source:MGI Symbol;Acc:MGI:3642260]	-	mRNA	overlapping	0	1.09755	1.03223	0.724374	0.78852	2.40215	2.47691	1.16447	0.99973
Stbd1	5	92603051	92606579	+	1.56097	Stbd1-201	ENSMUST00000050952	starch binding domain 1 [Source:MGI Symbol;Acc:MGI:1261768]	+	mRNA	overlapping	0	2.31619	2.18301	2.13155	2.00611	3.54143	3.36253	3.12027	3.02721
Pmepa1	2	173224458	173276533	-	1.55741	Pmepa1-001	ENSMUST00000036248	prostate transmembrane protein, androgen induced 1 [Source:MGI Symbol;Acc:MGI:1929600]	-	mRNA	overlapping	0	5.30629	5.30187	4.78201	4.54961	6.11751	6.08226	5.00519	4.95571
Sdc4	2	164424247	164443887	-	1.55691	null					Not found	0	4.18347	4.18301	4.84647	4.73076	5.09055	5.11513	5.18147	5.27514
Cotl1	8	119809225	119840579	-	1.5568	Cotl1-201	ENSMUST00000034285	coactosin-like 1 (Dictyostelium) [Source:MGI Symbol;Acc:MGI:1919292]	-	mRNA	overlapping	0	9.75517	9.77501	9.87351	9.82929	10.579	10.6463	9.85206	9.81271
Gabbr1	17	37045966	37075067	+	1.55253	Gabbr1-001	ENSMUST00000025338	gamma-aminobutyric acid (GABA) B receptor, 1 [Source:MGI Symbol;Acc:MGI:1860139]	+	mRNA	overlapping	0	4.68032	4.53329	4.90125	4.913	5.40459	5.43903	5.33716	5.42599
Snai1	2	167538195	167542814	+	1.54639	Snai1-001	ENSMUST00000052631	snail homolog 1 (Drosophila) [Source:MGI Symbol;Acc:MGI:98330]	+	mRNA	overlapping	0	-2.36188	-2.52849	-2.79919	-3.05278	-0.999944	-0.488323	-2.69351	-2.11575
Akap13	7	75455534	75754609	+	1.54362	Akap13-001	ENSMUST00000147005	A kinase (PRKA) anchor protein 13 [Source:MGI Symbol;Acc:MGI:2676556]	+	mRNA	overlapping	0	8.22101	8.15047	8.12228	8.12547	8.97037	9.03141	8.84504	8.83335
Sipa1l1	12	82170016	82451782	+	1.54321	Sipa1l1-202	ENSMUST00000166429	signal-induced proliferation-associated 1 like 1 [Source:MGI Symbol;Acc:MGI:2443679]	+	mRNA	overlapping	0	4.03043	3.93422	4.1666	4.15342	4.85804	4.87758	4.41501	4.36268
Med21	6	146642547	146650602	+	1.53575	Med21-001	ENSMUST00000032429	mediator complex subunit 21 [Source:MGI Symbol;Acc:MGI:1347064]	+	mRNA	overlapping	0	4.17417	4.22373	4.05568	4.2449	5.09959	5.02925	4.50125	4.65684
Scin	12	40059769	40134228	-	1.52795	null					Not found	0	3.09097	2.98879	3.37074	3.23262	4.10259	4.056	3.63292	3.41823
Iqgap1	7	80711583	80803331	-	1.5246	Iqgap1-201	ENSMUST00000167377	IQ motif containing GTPase activating protein 1 [Source:MGI Symbol;Acc:MGI:1352757]	-	mRNA	overlapping	0	9.74586	9.72146	9.74439	9.69674	10.5663	10.5609	10.185	10.1436
Sntb2	8	106935750	107014192	+	1.52026	Sntb2-201	ENSMUST00000047425	syntrophin, basic 2 [Source:MGI Symbol;Acc:MGI:101771]	+	mRNA	overlapping	0	3.56412	3.49388	3.37574	3.40117	4.45244	4.52024	4.05803	4.04412
Nfkbib	7	28758251	28767512	-	1.51813	null					Not found	0	5.34133	5.41637	5.23699	5.3266	6.16712	6.15622	5.7063	5.74223
Tjp2	19	24094523	24225026	-	1.51625	Tjp2-201	ENSMUST00000099558	tight junction protein 2 [Source:MGI Symbol;Acc:MGI:1341872]	-	mRNA	overlapping	0	4.73404	4.83258	4.66842	4.59588	5.70544	5.66722	4.89145	4.90847
Net1	13	3882565	3918220	-	1.51563	Net1-201	ENSMUST00000091853	neuroepithelial cell transforming gene 1 [Source:MGI Symbol;Acc:MGI:1927138]	-	mRNA	overlapping	0	7.02785	7.01879	7.05646	7.0795	7.85826	7.80717	7.56476	7.53829
Lrrfip1	1	90998727	91128944	+	1.51433	Lrrfip1-201	ENSMUST00000068116	leucine rich repeat (in FLII) interacting protein 1 [Source:MGI Symbol;Acc:MGI:1342770]	+	mRNA	overlapping	0	7.57652	7.59537	7.67832	7.61669	8.40094	8.39097	7.96938	7.92842
Ifrd1	12	40201567	40248504	-	1.5134	null					Not found	0	5.72664	5.77438	6.06035	6.00611	6.59997	6.55503	6.4957	6.42922
Fth1	19	9982703	9985092	+	1.50579	Fth1-201	ENSMUST00000025563	ferritin heavy chain 1 [Source:MGI Symbol;Acc:MGI:95588]	+	mRNA	overlapping	0	10.1842	10.2115	9.94017	9.9127	11.0056	11.0296	9.92108	9.95421
Cd93	2	148436640	148443563	-	1.49928	Cd93-001	ENSMUST00000099269	CD93 antigen [Source:MGI Symbol;Acc:MGI:106664]	-	mRNA	overlapping	0	4.39567	4.51591	4.62288	4.45501	5.2371	5.28678	4.23427	4.14791
Popdc2	16	38362209	38378216	+	1.49404	Popdc2-003	ENSMUST00000023494	popeye domain containing 2 [Source:MGI Symbol;Acc:MGI:1930150]	+	mRNA	overlapping	0	-1.51389	-2.04306	-1.21423	-0.937305	-0.0524115	-0.1802	-1.69351	-2.70071
Dcbld2	16	58408443	58469727	+	1.49381	Dcbld2-001	ENSMUST00000046663	discoidin, CUB and LCCL domain containing 2 [Source:MGI Symbol;Acc:MGI:1920629]	+	mRNA	overlapping	0	1.88604	1.77894	2.20081	2.03468	2.93417	2.98355	3.26069	3.33821
Prdx1	4	116685544	116700822	+	1.48754	Prdx1-001	ENSMUST00000135573	peroxiredoxin 1 [Source:MGI Symbol;Acc:MGI:99523]	+	mRNA	overlapping	0	8.43805	8.45051	8.65215	8.66817	9.27018	9.24945	8.8082	8.7773
Neurl3	1	36264602	36273425	-	1.48716	Neurl3-201	ENSMUST00000056946	neuralized homolog 3 homolog (Drosophila) [Source:MGI Symbol;Acc:MGI:2429944]	-	mRNA	overlapping	0	5.29776	5.31575	5.47577	5.45501	6.10484	6.06919	5.63516	5.62909
Bmp8a	4	123312645	123343252	-	1.48607	Bmp8a-001	ENSMUST00000040496	bone morphogenetic protein 8a [Source:MGI Symbol;Acc:MGI:104515]	-	mRNA	overlapping	0	-2.09885	-0.943525	-1.79919	-0.937305	-0.347867	0.367287	-1.69351	-2.37878
Tpbg	9	85842380	85847055	+	1.48264	Tpbg-201	ENSMUST00000006559	trophoblast glycoprotein [Source:MGI Symbol;Acc:MGI:1341264]	+	mRNA	overlapping	0	0.316188	0.575849	0.200812	0.491538	1.77766	1.74872	0.861079	0.725555
Cd9	6	125460266	125494791	-	1.48204	Cd9-001	ENSMUST00000032492	CD9 antigen [Source:MGI Symbol;Acc:MGI:88348]	-	mRNA	overlapping	0	8.29365	8.21584	8.38103	8.28985	9.08894	9.08072	8.60255	8.59506
Itprip	19	47894598	47919299	-	1.47871	Itprip-201	ENSMUST00000095998	inositol 1,4,5-triphosphate receptor interacting protein [Source:MGI Symbol;Acc:MGI:3042776]	-	mRNA	overlapping	0	5.35236	5.376	5.30803	5.22024	6.1707	6.1123	5.37795	5.29364
Nfkb1	3	135584655	135691547	-	1.4764	null					Not found	0	8.52853	8.59525	8.38165	8.33685	9.34499	9.37999	8.68614	8.65175
Il33	19	29925114	29960718	+	1.47408	Il33-001	ENSMUST00000120388	interleukin 33 [Source:MGI Symbol;Acc:MGI:1924375]	+	mRNA	overlapping	0	-1.51389	-1.26545	-0.214225	-0.46782	-0.347867	0.511677	0.476415	0.508743
Cxcl10	5	92346638	92348889	-	1.46376	null					Not found	0	0.0710756	0.103781	-0.0443003	-1.05278	1.44063	1.38615	-0.108548	0.508743
Mefv	16	3707215	3718124	-	1.46322	Mefv-201	ENSMUST00000023180	Mediterranean fever [Source:MGI Symbol;Acc:MGI:1859396]	-	mRNA	overlapping	0	2.58297	2.6334	3.27763	3.30477	3.64391	3.55815	3.61483	3.57541
Gch1	14	47153895	47189413	-	1.46321	Gch1-201	ENSMUST00000089959	GTP cyclohydrolase 1 [Source:MGI Symbol;Acc:MGI:95675]	-	mRNA	overlapping	0	4.393	4.43267	3.85902	3.72858	5.28546	5.2525	4.16758	4.10342
Stap1	5	86071746	86103993	+	1.46237	Stap1-001	ENSMUST00000031171	signal transducing adaptor family member 1 [Source:MGI Symbol;Acc:MGI:1926193]	+	mRNA	overlapping	0	2.98861	3.00133	3.11968	3.11714	3.91721	3.94273	3.77001	3.63021
Srf	17	46546839	46556162	-	1.46097	Srf-201	ENSMUST00000015749	serum response factor [Source:MGI Symbol;Acc:MGI:106658]	-	mRNA	overlapping	0	5.89645	5.8792	5.78107	5.761	6.61371	6.67155	6.02759	6.01096
Trpv2	11	62574486	62600515	+	1.45886	null					Not found	0	7.03086	7.05083	6.86348	6.8083	7.78633	7.84238	7.09031	7.03273
Gpr116	17	43389466	43459557	+	1.45427	Gpr116-201	ENSMUST00000113599	G protein-coupled receptor 116 [Source:MGI Symbol;Acc:MGI:2182928]	+	mRNA	overlapping	0	1.31619	1.17195	0.00816717	-0.0527821	2.42152	2.45028	1.37258	1.05418
Nrg1	8	31818028	31918203	-	1.4538	Nrg1-201	ENSMUST00000073884	neuregulin 1 [Source:MGI Symbol;Acc:MGI:96083]	-	mRNA	overlapping	0	3.05766	3.12113	2.42963	2.4812	4.02875	4.15003	2.58261	2.59391
Galnt6	15	100691813	100729376	-	1.45222	Galnt6-001	ENSMUST00000159715escription=UDP-N-acetyl-alpha-D-galactosamine:polypeptideN-acetylgalactosaminyltransferase 6 [Source:MGISymbol;Acc:MGI:1891640]	No description	-	mRNA	overlapping	0	5.50725	5.43499	6.00252	5.87005	6.28876	6.28489	6.21112	6.25276
Mpp2	11	102057015	102088515	-	1.44786	Mpp2-001	ENSMUST00000017458	membrane protein, palmitoylated 2 (MAGUK p55 subfamily member 2) [Source:MGI Symbol;Acc:MGI:1858257]	-	mRNA	overlapping	0	1.24693	1.35904	0.928733	1.22024	2.40215	2.53721	2.33991	1.99973
Cadm4	7	24482023	24504539	+	1.44495	Cadm4-001	ENSMUST00000068023	cell adhesion molecule 4 [Source:MGI Symbol;Acc:MGI:2449088]	+	mRNA	overlapping	0	0.0166277	-0.528487	-0.799188	-1.63774	0.807411	1.16375	-1.37158	-0.70071
Tnfrsf11b	15	54250619	54278484	-	1.43565	Tnfrsf11b-201	ENSMUST00000079772	tumor necrosis factor receptor superfamily, member 11b (osteoprotegerin) [Source:MGI Symbol;Acc:MGI:109587]	-	mRNA	overlapping	0	1.07108	1.29933	0.844668	0.220236	2.33225	2.54562	1.39395	1.10664
Fam84b	15	60818996	60825080	-	1.43245	Fam84b-201	ENSMUST00000100635	family with sequence similarity 84, member B [Source:MGI Symbol;Acc:MGI:3026924]	-	mRNA	overlapping	0	3.6154	3.37359	3.18381	3.10372	4.48272	4.3838	3.98948	3.95393
Eda2r	X	97333840	97377216	-	1.42763	Eda2r-001	ENSMUST00000037353	ectodysplasin A2 receptor [Source:MGI Symbol;Acc:MGI:2442860]	-	mRNA	overlapping	0	2.40365	2.27887	1.4676	1.47078	3.49191	3.32881	1.97892	2.15727
Lphn2	3	148815586	148989316	-	1.42412	null					Not found	0	0.90115	0.904472	2.41998	2.13044	2.45949	2.39548	2.78222	2.83845
Rps6kl1	12	85135596	85151264	-	1.41313	Rps6kl1-201	ENSMUST00000019379	ribosomal protein S6 kinase-like 1 [Source:MGI Symbol;Acc:MGI:2443413]	-	mRNA	overlapping	0	-1.51389	-2.04306	-1.79919	-2.63774	-0.163443	-0.1802	-0.886155	-0.70071
Tnfaip1	11	78522850	78536332	-	1.41168	Tnfaip1-001	ENSMUST00000108277	tumor necrosis factor, alpha-induced protein 1 (endothelial) [Source:MGI Symbol;Acc:MGI:104961]	-	mRNA	overlapping	0	5.43383	5.47601	5.35816	5.29595	6.24459	6.27038	5.83397	5.86058
Kdm6b	11	69398508	69413675	-	1.40918	Kdm6b-001	ENSMUST00000094077	KDM1 lysine (K)-specific demethylase 6B [Source:MGI Symbol;Acc:MGI:2448492]	-	mRNA	overlapping	0	5.35785	5.33322	5.45111	5.33236	6.05146	6.1841	5.80035	5.7505
Dab2ip	2	35558266	35730994	+	1.4052	Dab2ip-003	ENSMUST00000112986	disabled homolog 2 (Drosophila) interacting protein [Source:MGI Symbol;Acc:MGI:1916851]	+	mRNA	overlapping	0	0.0166277	0.319509	2.14333	1.91684	1.2371	1.64292	2.57328	2.56608
Schip1	3	68064942	68626482	+	1.39442	null					Not found	0	-1.68381	-0.528487	-0.0987481	-0.637745	0.550253	0.11936	0.435773	-0.70071
Dmkn	7	30763756	30781066	+	1.3926	Dmkn-205	ENSMUST00000165887	dermokine [Source:MGI Symbol;Acc:MGI:1920962]	+	mRNA	overlapping	0	-2.36188	-3.26545	-1.62926	-1.31582	-0.900408	-1.29568	-1.52358	-1.00027
Mybpc3	2	91118144	91136516	+	1.39254	Mybpc3-001	ENSMUST00000169776	myosin binding protein C, cardiac [Source:MGI Symbol;Acc:MGI:102844]	+	mRNA	overlapping	0	1.58297	1.944	1.70861	1.53218	2.76256	2.8198	1.62842	1.80708
Gpsm1	2	26315515	26348237	+	1.39133	Gpsm1-001	ENSMUST00000066936	G-protein signalling modulator 1 (AGS3-like, C. elegans) [Source:MGI Symbol;Acc:MGI:1915089]	+	mRNA	overlapping	0	2.47606	2.50714	2.71651	2.73729	3.53255	3.44579	3.04796	3.25929
Bcl10	3	145924378	145934283	+	1.38436	Bcl10-201	ENSMUST00000029842	B cell leukemia/lymphoma 10 [Source:MGI Symbol;Acc:MGI:1337994]	+	mRNA	overlapping	0	5.43513	5.48274	5.3442	5.31208	6.27552	6.20151	5.72961	5.54127
Phlpp1	1	106171752	106394250	+	1.38397	Phlpp1-001	ENSMUST00000061047	PH domain and leucine rich repeat protein phosphatase 1 [Source:MGI Symbol;Acc:MGI:2138327]	+	mRNA	overlapping	0	3.75498	3.58004	3.58019	3.28112	4.55025	4.63506	4.4486	4.53291
Agpat4	17	12118704	12219645	+	1.38093	null					Not found	0	3.09097	3.11537	2.96236	2.8052	4.00327	4.10235	3.37795	3.08065
Tbc1d10a	11	4186789	4215505	+	1.38054	Tbc1d10a-001	ENSMUST00000041042	TBC1 domain family, member 10a [Source:MGI Symbol;Acc:MGI:2144164]	+	mRNA	overlapping	0	3.91981	3.89105	3.87324	3.75457	4.68054	4.65074	4.30367	4.11947
Arid3b	9	57790353	57836793	-	1.37343	null					Not found	0	4.53536	4.47601	4.32493	4.43103	5.25475	5.29678	4.58261	4.68946
Bend4	5	67392147	67427799	-	1.37234	Bend4-201	ENSMUST00000169190	BEN domain containing 4 [Source:MGI Symbol;Acc:MGI:3648414]	-	mRNA	overlapping	0	1.79192	1.70417	2.31975	2.38462	2.72408	2.8198	2.97892	2.88425
Prkab2	3	97658193	97673812	+	1.36836	null					Not found	0	1.54501	1.67315	2.37074	2.49154	2.71626	2.61921	2.29517	2.77502
Mall	2	127704386	127729932	-	1.36303	Mall-001	ENSMUST00000028856	mal, T cell differentiation protein-like [Source:MGI Symbol;Acc:MGI:2385152]	-	mRNA	overlapping	0	-2.09885	-1.85042	-1.99183	-3.05278	-0.559372	-0.357078	-1.10855	-0.613247
Eepd1	9	25481547	25604110	+	1.36122	Eepd1-001	ENSMUST00000040677	endonuclease/exonuclease/phosphatase family domain containing 1 [Source:MGI Symbol;Acc:MGI:1914734]	+	mRNA	overlapping	0	2.50601	2.51591	2.48621	2.23262	3.43111	3.53299	2.13938	1.79114
Tmem159	7	120102376	120120992	+	1.36005	null					Not found	0	3.63812	3.64943	3.3301	3.39016	4.50785	4.45921	4.06804	3.92865
Sult2b1	7	45729983	45759612	-	1.34814	Sult2b1-001	ENSMUST00000075571	sulfotransferase family, cytosolic, 2B, member 1 [Source:MGI Symbol;Acc:MGI:1926342]	-	mRNA	overlapping	0	-1.87646	-3.26545	-2.47726	-1.63774	-1.10686	-0.793177	-2.69351	-1.53079
Tmem108	9	103482936	103761837	-	1.34516	Tmem108-201	ENSMUST00000049452	transmembrane protein 108 [Source:MGI Symbol;Acc:MGI:1932411]	-	mRNA	overlapping	0	0.77562	0.673146	0.200812	-0.389817	2.1927	2.15278	0.732755	0.725555
Zfp821	8	109705549	109724932	+	1.34257	Zfp821-201	ENSMUST00000034163	zinc finger protein 821 [Source:MGI Symbol;Acc:MGI:1923121]	+	mRNA	overlapping	0	1.69123	1.73455	1.54066	1.78852	2.76256	2.6816	1.99299	2.06747
Cpeb1	7	81347026	81455465	-	1.33658	null					Not found	0	-1.87646	-0.149976	1.28828	1.06269	0.402154	0.404762	1.37258	1.82285
Pgf	12	85166639	85177296	-	1.3328	Pgf-201	ENSMUST00000004913	placental growth factor [Source:MGI Symbol;Acc:MGI:105095]	-	mRNA	overlapping	0	-0.683812	-0.680491	0.370737	0.117143	0.807411	0.642922	0.978915	0.822852
Samd4b	7	28399549	28598144	-	1.31984	Samd4b-201	ENSMUST00000040531	sterile alpha motif domain containing 4B [Source:MGI Symbol;Acc:MGI:2448542]	-	mRNA	overlapping	0	5.4416	5.6008	5.54066	5.46554	6.23162	6.30362	5.80833	5.82579
Klf8	X	153237466	153396132	+	1.31256	null					Not found	0	3.50106	3.43036	2.92873	2.77165	4.39237	4.41168	3.28948	3.54246
Ccl12	11	82101845	82103400	+	1.30804	Ccl12-001	ENSMUST00000000194	chemokine (C-C motif) ligand 12 [Source:MGI Symbol;Acc:MGI:108224]	+	mRNA	overlapping	0	-1.51389	-2.52849	-0.339756	0.00611151	-0.485371	-0.710715	0.861079	1.25349
Rbfox2	15	77078990	77307053	-	1.30745	Rbfox2-201	ENSMUST00000048145	RNA binding protein, fox-1 homolog (C. elegans) 2 [Source:MGI Symbol;Acc:MGI:1933973]	-	mRNA	overlapping	0	3.22908	3.19943	3.0463	3.06269	3.9936	4.08803	3.33991	3.27657
Dpys	15	39768485	39857470	-	1.30543	null					Not found	0	-0.683812	0.103781	-1.79919	-2.31582	1.09959	0.791785	-0.99307	-0.613247
Nipal1	5	72647796	72671078	+	1.30238	Nipal1-201	ENSMUST00000087212	NIPA-like domain containing 1 [Source:MGI Symbol;Acc:MGI:1917951]	+	mRNA	overlapping	0	1.9744	2.12686	2.1895	1.99161	3.17569	3.06187	2.38331	2.38675
Pdpn	4	143267431	143299564	-	1.3001	Pdpn-001	ENSMUST00000030317	podoplanin [Source:MGI Symbol;Acc:MGI:103098]	-	mRNA	overlapping	0	1.04411	0.673146	2.53173	2.47078	2.1927	2.40476	2.78222	2.99973
Cd55	1	130439027	130462744	-	1.29055	Cd55-001	ENSMUST00000027650	CD55 antigen [Source:MGI Symbol;Acc:MGI:104850]	-	mRNA	overlapping	0	3.07774	3.09795	3.28296	3.4121	3.94089	3.95856	3.45624	3.35999
39873	10	127055011	127060184	-	1.28357	March9-001	ENSMUST00000040307	membrane-associated ring finger (C3HC4) 9 [Source:MGI Symbol;Acc:MGI:2446144]	-	mRNA	overlapping	0	-0.983372	-1.14998	-0.55126	-0.730854	0.050682	0.328813	-0.523585	-0.000270382
Sprr1a	3	92483952	92485895	-	1.28346	Sprr1a-001	ENSMUST00000054599	small proline-rich protein 1A [Source:MGI Symbol;Acc:MGI:106660]	-	mRNA	overlapping	0	-2.68381	-2.26545	-2.79919	-4.63774	-0.807299	-1.07329	-1.69351	-1.70071
Gnat3	5	17962621	18019834	+	1.27454	Gnat3-201	ENSMUST00000030561	guanine nucleotide binding protein, alpha transducing 3 [Source:MGI Symbol;Acc:MGI:3588268]	+	mRNA	overlapping	0	0.0166277	0.056475	-1.99183	-0.550282	1.28016	0.926715	0.554418	0.621218
Gls2	10	128194457	128210004	+	1.27403	null					Not found	0	0.808041	0.609016	0.330095	0.821687	1.89314	1.87425	0.664042	0.547217
Phf13	4	151989633	151996258	-	1.26808	Phf13-001	ENSMUST00000055688	PHD finger protein 13 [Source:MGI Symbol;Acc:MGI:2446217]	-	mRNA	overlapping	0	3.58297	3.64144	3.42963	3.4121	4.43349	4.39548	3.53049	3.54246
Itpkc	7	27207172	27228628	-	1.26532	Itpkc-001	ENSMUST00000003850	inositol 1,4,5-trisphosphate 3-kinase C [Source:MGI Symbol;Acc:MGI:2442554]	-	mRNA	overlapping	0	3.03729	3.0444	2.94901	2.82986	3.86159	3.83704	3.28377	3.37075
Ahr	12	35497974	35535038	-	1.2652	Ahr-001	ENSMUST00000116436	aryl-hydrocarbon receptor [Source:MGI Symbol;Acc:MGI:105043]	-	mRNA	overlapping	0	2.75082	2.76429	2.77824	2.68418	3.61055	3.62319	2.95035	3.16348
Mcoln3	3	146117459	146141806	+	1.26	null					Not found	0	-1.22438	-1.14998	-3.21423	-2.63774	5.58933e-05	0.11936	-4.69351	-2.37878
Prosapip1	2	130632839	130642803	-	1.25348	null					Not found	0	2.62907	2.51591	2.02099	2.0765	3.37758	3.55399	2.28377	2.50874
Hspa1b	17	34956436	34959238	-	1.24452	Hspa1b-001	ENSMUST00000172753	heat shock protein 1B [Source:MGI Symbol;Acc:MGI:99517]	-	mRNA	overlapping	0	-0.0988495	0.397512	0.370737	0.491538	1.25879	1.28929	1.37258	1.40781
Mllt11	3	95219135	95228677	-	1.24125	Mllt11-001	ENSMUST00000065482	myeloid/lymphoid or mixed-lineage leukemia (trithorax homolog, Drosophila); translocated to, 11 [Source:MGI Symbol;Acc:MGI:1929671]	-	mRNA	overlapping	0	2.96004	3.13258	3.26151	3.23262	4.02875	3.7596	3.56388	3.54246
P2ry2	7	100996572	101011991	-	1.23277	P2ry2-201	ENSMUST00000037540	purinergic receptor P2Y, G-protein coupled 2 [Source:MGI Symbol;Acc:MGI:105107]	-	mRNA	overlapping	0	2.33856	2.40697	3.14333	2.82986	3.20393	3.50306	3.40452	3.48417
Dusp14	11	84048041	84069261	-	1.23199	null					Not found	0	0.0166277	-0.528487	-0.711725	-1.31582	0.974061	0.84728	-0.371582	-0.893355
Zfp948	17	21567046	21588697	+	1.23188	Zfp948-201	ENSMUST00000088787	zinc finger protein 948 [Source:MGI Symbol;Acc:MGI:3040683]	+	mRNA	overlapping	0	3.58765	3.41168	3.36572	3.28707	4.42632	4.28427	3.49137	3.83457
Cnnm2	19	46761596	46878795	+	1.22969	Cnnm2-202	ENSMUST00000099373	cyclin M2 [Source:MGI Symbol;Acc:MGI:2151054]	+	mRNA	overlapping	0	2.24693	1.91777	2.50459	2.11714	3.2371	2.93954	2.23723	2.11947
Rhov	2	119269201	119271272	-	1.22854	Rhov-001	ENSMUST00000037360	ras homolog gene family, member V [Source:MGI Symbol;Acc:MGI:2444227]	-	mRNA	overlapping	0	0.316188	0.00756542	0.486215	-0.245427	1.28016	1.26911	1.13938	1.18193
Nags	11	102145513	102149477	+	1.22833	Nags-003	ENSMUST00000129799	N-acetylglutamate synthase [Source:MGI Symbol;Acc:MGI:2387600]	+	mRNA	overlapping	0	0.564115	0.193979	1.3301	1.38462	1.65213	1.45921	1.39395	1.48911
Dyrk1b	7	28179469	28187294	+	1.2278	Dyrk1b-001	ENSMUST00000085901	dual-specificity tyrosine-(Y)-phosphorylation regulated kinase 1b [Source:MGI Symbol;Acc:MGI:1330302]	+	mRNA	overlapping	0	3.00967	2.91777	2.87324	2.89364	3.74345	3.70807	2.71588	2.50874
Nat14	7	4922251	4925006	+	1.22681	Nat14-201	ENSMUST00000047309	N-acetyltransferase 14 [Source:MGI Symbol;Acc:MGI:3039561]	+	mRNA	overlapping	0	-1.87646	-1.68049	-1.33976	-1.05278	-0.559372	-0.125753	-2.37158	-0.70071
Tnfsf9	17	57105385	57107757	+	1.21573	Tnfsf9-201	ENSMUST00000039490	tumor necrosis factor (ligand) superfamily, member 9 [Source:MGI Symbol;Acc:MGI:1101058]	+	mRNA	overlapping	0	0.638116	0.575849	-0.0443003	0.406649	1.77766	1.62715	0.350884	0.386753
Fhl3	4	124700701	124708611	+	1.20844	null					Not found	0	4.20188	4.124	4.50687	4.41482	4.95591	4.89085	4.82613	4.75667
Dnajb4	3	152178511	152210279	-	1.20656	Dnajb4-003	ENSMUST00000134701	DnaJ (Hsp40) homolog, subfamily B, member 4 [Source:MGI Symbol;Acc:MGI:1914285]	-	mRNA	overlapping	0	2.42471	2.68097	2.8943	2.82986	3.39237	3.42314	3.36719	3.39732
Jag2	12	112908590	112929495	-	1.1817	Jag2-201	ENSMUST00000075827	jagged 2 [Source:MGI Symbol;Acc:MGI:1098270]	-	mRNA	overlapping	0	3.53536	3.70417	2.99523	2.96959	4.33991	4.37203	2.89895	2.78311
Trib3	2	152337422	152344032	-	1.17729	Trib3-001	ENSMUST00000040312	tribbles homolog 3 (Drosophila) [Source:MGI Symbol;Acc:MGI:1345675]	-	mRNA	overlapping	0	3.68251	3.58004	2.92191	2.81347	4.30384	4.43677	3.37258	3.31052
Coro6	11	77462411	77470484	+	1.17465	Coro6-001	ENSMUST00000102493	coronin 6 [Source:MGI Symbol;Acc:MGI:2183448]	+	mRNA	overlapping	0	-0.361884	-1.14998	-1.33976	-2.05278	0.440629	0.511677	-1.69351	-0.613247
Treml4	17	48264295	48275360	+	1.17066	Treml4-001	ENSMUST00000059873	triggering receptor expressed on myeloid cells-like 4 [Source:MGI Symbol;Acc:MGI:1923239]	+	mRNA	overlapping	0	1.12354	0.904472	0.660244	0.571709	2.34245	2.18545	0.591892	0.343684
Pdlim4	11	54054928	54069014	-	1.16808	Pdlim4-001	ENSMUST00000018755	PDZ and LIM domain 4 [Source:MGI Symbol;Acc:MGI:1353470]	-	mRNA	overlapping	0	1.90115	2.00757	3.00817	3.29889	2.73186	2.89415	3.72855	3.83067
Gm5150	3	15948070	16006332	-	1.15531	Gm5150-201	ENSMUST00000108347	predicted gene 5150 [Source:MGI Symbol;Acc:MGI:3779469]	-	mRNA	overlapping	0	1.42471	1.50714	3.065	3.26312	2.37261	2.44129	3.77001	3.77502
Slfn10-ps	11	83028130	83040042	-	1.15272	Slfn10-ps-001	ENSMUST00000100716	schlafen 10, pseudogene [Source:MGI Symbol;Acc:MGI:3512288]	-	mRNA	overlapping	0	2.2587	2.14958	1.66024	1.83799	3.03191	3.22788	2.78222	2.8992
Fst	13	114452262	114458730	-	1.15138	Fst-201	ENSMUST00000022287	follistatin [Source:MGI Symbol;Acc:MGI:95586]	-	mRNA	overlapping	0	0.0166277	0.359038	1.17809	0.610183	1.36263	1.09664	1.43577	1.32166
Dyrk2	10	118859349	118868903	-	1.14999	Dyrk2-201	ENSMUST00000004281	dual-specificity tyrosine-(Y)-phosphorylation regulated kinase 2 [Source:MGI Symbol;Acc:MGI:1330301]	-	mRNA	overlapping	0	3.17417	3.13827	3.39064	3.08335	3.92062	3.96798	3.79433	3.58469
Prss30	17	23972126	23975230	-	1.14652	Prss30-001	ENSMUST00000024936	protease, serine, 30 [Source:MGI Symbol;Acc:MGI:1353645]	-	mRNA	overlapping	0	-0.776921	-1.14998	-3.79919	-4.63774	0.362626	0.0735562	-1.37158	-1.24128
Kcna3	3	107036162	107038129	+	1.14238	Kcna3-201	ENSMUST00000052718	potassium voltage-gated channel, shaker-related subfamily, member 3 [Source:MGI Symbol;Acc:MGI:96660]	+	mRNA	overlapping	0	3.73404	3.68874	3.49543	3.43372	4.39482	4.44354	4.20131	4.26219
St3gal6	16	58468125	58524243	-	1.13405	null					Not found	0	0.270384	-0.0955281	0.107703	0.0626951	1.12344	0.926715	0.554418	0.106645
Grasp	15	101224207	101232755	+	1.12088	Grasp-201	ENSMUST00000000543	GRP1 (general receptor for phosphoinositides 1)-associated scaffold protein [Source:MGI Symbol;Acc:MGI:1860303]	+	mRNA	overlapping	0	2.61081	2.68874	2.94901	2.41754	3.35761	3.45921	2.61027	2.48911
Gucy2c	6	136697285	136781765	-	1.11732	Gucy2c-001	ENSMUST00000032338	guanylate cyclase 2c [Source:MGI Symbol;Acc:MGI:106903]	-	mRNA	overlapping	0	-0.776921	-0.762953	-0.339756	-0.178313	0.478103	0.367287	-0.606047	0.157271
Rdh12	12	79208914	79222665	+	1.11589	Rdh12-001	ENSMUST00000021548	retinol dehydrogenase 12 [Source:MGI Symbol;Acc:MGI:1925224]	+	mRNA	overlapping	0	1.79192	2.14958	1.52274	1.59107	2.72408	2.86755	1.61027	1.70868
Ddah2	17	35059035	35062095	+	1.11376	null					Not found	0	0.60159	0.704173	0.330095	0.754573	1.66843	1.64292	1.26069	1.18193
Piwil2	14	70372480	70429094	-	1.11347	Piwil2-201	ENSMUST00000048129	piwi-like homolog 2 (Drosophila) [Source:MGI Symbol;Acc:MGI:1930036]	-	mRNA	overlapping	0	2.28197	2.46247	3.38072	3.29889	3.30644	3.14727	3.72434	3.96107
Abcb1a	5	8660077	8748575	+	1.10701	Abcb1a-001	ENSMUST00000047753	ATP-binding cassette, sub-family B (MDR/TAP), member 1A [Source:MGI Symbol;Acc:MGI:97570]	+	mRNA	overlapping	0	-0.513887	-0.458098	-0.892297	-0.637745	0.585018	0.73407	0.00692971	-0.613247
Thrb	14	17660960	18038088	+	1.10641	Thrb-201	ENSMUST00000091471	thyroid hormone receptor beta [Source:MGI Symbol;Acc:MGI:98743]	+	mRNA	overlapping	0	2.24693	2.00757	2.23424	2.0765	3.03819	2.97734	2.30649	2.34368
Dnajb2	1	75236465	75244804	+	1.10555	Dnajb2-202	ENSMUST00000082158	DnaJ (Hsp40) homolog, subfamily B, member 2 [Source:MGI Symbol;Acc:MGI:1928739]	+	mRNA	overlapping	0	2.07108	1.96976	2.58452	2.54216	3.01925	2.72669	2.81428	2.84618
A530032D15Rik	1	85083069	85109853	-	1.09476	null					Not found	0	1.69123	1.70417	0.486215	0.916844	2.53255	2.59509	1.61027	1.79114
Lrrc16a	13	24012344	24280795	-	1.08569	null					Not found	0	1.48611	1.55898	1.87324	1.61018	2.32198	2.51168	1.87635	1.72555
Tceal1	X	136707982	136711478	+	1.07734	Tceal1-001	ENSMUST00000055104	transcription elongation factor A (SII)-like 1 [Source:MGI Symbol;Acc:MGI:2385317]	+	mRNA	overlapping	0	-1.87646	-1.68049	-1.79919	-2.05278	-0.719836	-0.488323	-2.10855	-1.70071
1110032F04Rik	3	68869586	68872163	+	1.07363	1110032F04Rik-201	ENSMUST00000054551	RIKEN cDNA 1110032F04 gene [Source:MGI Symbol;Acc:MGI:1915975]	+	mRNA	overlapping	0	0.77562	0.956939	0.901252	0.571709	1.94759	1.70432	2.12667	1.79114
Rnf122	8	31111820	31131482	+	1.05867	Rnf122-001	ENSMUST00000046941	ring finger protein 122 [Source:MGI Symbol;Acc:MGI:1916117]	+	mRNA	overlapping	0	-0.0988495	0.575849	-0.991833	-0.83039	1.07534	1.30918	-0.371582	-0.893355
Dpep3	8	105973520	105979419	-	1.05473	Dpep3-201	ENSMUST00000034371	dipeptidase 3 [Source:MGI Symbol;Acc:MGI:1919104]	-	mRNA	overlapping	0	-2.09885	-1.39098	-1.47726	-0.937305	-0.719836	-0.421208	-0.99307	-0.308393
Slc4a11	2	130684113	130697519	-	1.04777	Slc4a11-001	ENSMUST00000099362	solute carrier family 4, sodium bicarbonate transporter-like, member 11 [Source:MGI Symbol;Acc:MGI:2138987]	-	mRNA	overlapping	0	0.808041	1.3784	1.05879	1.38462	2.16998	2.26911	1.41501	1.46921
Stxbp3b	19	9557606	9559248	-	1.0476	Stxbp3b-201	ENSMUST00000090527	syntaxin-binding protein 3B [Source:MGI Symbol;Acc:MGI:3586869]	-	mRNA	overlapping	0	-0.22438	0.471513	0.59313	0.754573	1.07534	0.90072	0.798343	0.99973
2410066E13Rik	6	54681772	54700406	+	1.04117	2410066E13Rik-201	ENSMUST00000046276	RIKEN cDNA 2410066E13 gene [Source:MGI Symbol;Acc:MGI:1915485]	+	mRNA	overlapping	0	-0.16025	-0.265453	0.107703	-0.114183	0.684554	0.874247	-0.69351	0.253486
Dmrta2	4	109978053	109983687	+	1.03806	Dmrta2-001	ENSMUST00000061187	doublesex and mab-3 related transcription factor like family A2 [Source:MGI Symbol;Acc:MGI:2653629]	+	mRNA	overlapping	0	0.525641	-0.0430607	0.873238	0.491538	1.05068	1.30918	1.43577	1.29929
Sirpb1a	3	15371827	15426427	-	1.03557	Sirpb1a-201	ENSMUST00000099201	signal-regulatory protein beta 1A [Source:MGI Symbol;Acc:MGI:2444824]	-	mRNA	overlapping	0	-0.876457	-0.326854	1.83017	1.96217	0.402154	0.611213	2.74943	2.45916
Ankrd37	8	45996902	45999867	-	1.02952	Ankrd37-001	ENSMUST00000053558	ankyrin repeat domain 37 [Source:MGI Symbol;Acc:MGI:3603344]	-	mRNA	overlapping	0	0.0166277	-0.390984	0.52274	0.491538	0.618966	0.977341	-0.301193	0.20618
Ptx3	3	66219887	66225806	+	1.02097	Ptx3-201	ENSMUST00000029421	pentraxin related gene [Source:MGI Symbol;Acc:MGI:104641]	+	mRNA	overlapping	0	0.988613	0.82201	0.486215	-0.389817	1.85091	1.83361	1.00693	1.20618
Sirpb1b	3	15495754	15575065	-	1.02001	Sirpb1b-201	ENSMUST00000091319	signal-regulatory protein beta 1B [Source:MGI Symbol;Acc:MGI:3779828]	-	mRNA	overlapping	0	0.360582	0.397512	2.6102	2.72858	1.2371	1.36729	2.81428	2.86915
Dlgap3	4	127169204	127237022	+	1.01319	Dlgap3-001	ENSMUST00000046659	discs, large (Drosophila) homolog-associated protein 3 [Source:MGI Symbol;Acc:MGI:3039563]	+	mRNA	overlapping	0	0.174169	-0.0955281	-0.0987481	0.117143	0.893141	0.90072	1.16447	1.08065
Rasip1	7	45627488	45639093	+	1.00983	Rasip1-001	ENSMUST00000057927	Ras interacting protein 1 [Source:MGI Symbol;Acc:MGI:1917153]	+	mRNA	overlapping	0	-0.16025	-0.528487	-0.0443003	0.117143	0.684554	0.642922	0.515943	0.853879
Prr7	13	55464267	55473155	+	1.00455	Prr7-201	ENSMUST00000046533	proline rich 7 (synaptic) [Source:MGI Symbol;Acc:MGI:3487246]	+	mRNA	overlapping	0	-0.291495	-0.762953	-0.40687	-0.315817	0.321984	0.704322	0.260686	0.508743
Gjb4	4	127351086	127354081	-	0.987614	Gjb4-001	ENSMUST00000106090	gap junction protein, beta 4 [Source:MGI Symbol;Acc:MGI:95722]	-	mRNA	overlapping	0	-1.87646	-2.04306	-4.79919	-4.78975	-0.347867	-1.42121	-4.84551	-3.70071
Tgfb1i1	7	128246812	128253712	+	0.978823	null					Not found	0	-0.596349	-1.39098	0.0587932	0.269146	-0.0524115	0.0262506	0.435773	0.884252
Traf4	11	78158499	78165589	-	0.971894	Traf4-002	ENSMUST00000149437	TNF receptor associated factor 4 [Source:MGI Symbol;Acc:MGI:1202880]	-	mRNA	overlapping	0	2.19883	2.30946	2.52274	2.37348	3.15849	2.94591	2.17685	2.13218
Rbp4	19	38116620	38125321	-	0.956369	Rbp4-201	ENSMUST00000025951	retinol binding protein 4, plasma [Source:MGI Symbol;Acc:MGI:97879]	-	mRNA	overlapping	0	-0.683812	-0.458098	5.051	5.08335	0.684554	0.163754	5.36313	5.54959
P4ha2	11	54100095	54131665	+	0.951093	null					Not found	0	-1.09885	-2.26545	-0.991833	-1.31582	-1.10686	-0.125753	-0.169948	-0.613247
Nbl1	4	139082284	139092993	-	0.949524	Nbl1-001	ENSMUST00000042844	neuroblastoma, suppression of tumorigenicity 1 [Source:MGI Symbol;Acc:MGI:104591]	-	mRNA	overlapping	0	1.38228	1.27887	0.370737	0.362255	2.13522	2.20682	1.08785	0.547217
Ankrd22	19	34122549	34166053	-	0.949188	Ankrd22-001	ENSMUST00000025686	ankyrin repeat domain 22 [Source:MGI Symbol;Acc:MGI:1277101]	-	mRNA	overlapping	0	1.36058	1.33941	0.52274	0.491538	2.30123	2.07356	0.950346	0.656842
C1ql3	2	13003457	13011747	-	0.9484	C1ql3-001	ENSMUST00000061545	C1q-like 3 [Source:MGI Symbol;Acc:MGI:2387350]	-	mRNA	overlapping	0	-0.776921	-0.458098	-1.21423	-0.83039	0.652133	0.0735562	-0.371582	-0.115748
Csgalnact1	8	68356781	68735146	-	0.935085	Csgalnact1-001	ENSMUST00000078350	chondroitin sulfate N-acetylgalactosaminyltransferase 1 [Source:MGI Symbol;Acc:MGI:2442354]	-	mRNA	overlapping	0	0.638116	0.764294	0.660244	0.647658	1.45949	1.61121	0.830052	1.02721
Slc25a47	12	108851129	108856814	+	0.931767	Slc25a47-201	ENSMUST00000057026	solute carrier family 25, member 47 [Source:MGI Symbol;Acc:MGI:2144766]	+	mRNA	overlapping	0	-0.876457	-0.762953	-0.214225	0.220236	-0.106859	0.476912	-0.445582	-0.000270382
Pak6	2	118663303	118698020	+	0.913486	Pak6-001	ENSMUST00000099557	p21 protein (Cdc42/Rac)-activated kinase 6 [Source:MGI Symbol;Acc:MGI:2679420]	+	mRNA	overlapping	0	0.67374	0.278867	-0.711725	-0.46782	1.49648	1.18545	-0.69351	-0.115748
Irf6	1	193153112	193172042	+	0.905109	Irf6-001	ENSMUST00000076521	interferon regulatory factor 6 [Source:MGI Symbol;Acc:MGI:1859211]	+	mRNA	overlapping	0	0.564115	0.278867	-0.711725	0.0626951	1.16998	1.30918	0.213381	-0.115748
Ehd2	7	15946977	15967567	-	0.904503	Ehd2-001	ENSMUST00000098799	EH-domain containing 2 [Source:MGI Symbol;Acc:MGI:2154274]	-	mRNA	overlapping	0	-1.22438	-0.458098	-0.0443003	-0.0527821	0.146897	0.0262506	0.00692971	0.106645
Fgf1	18	38838673	38929404	-	0.89895	null					Not found	0	0.174169	-0.602488	0.410266	0.117143	0.478103	0.8198	1.23723	1.18193
Ppp1r2-ps3	19	30538928	30539554	-	0.892196	Ppp1r2-ps3-201	ENSMUST00000078012	protein phosphatase 1, regulatory (inhibitor) subunit 2, pseudogene 3 [Source:MGI Symbol;Acc:MGI:3645534]	-	mRNA	overlapping	0	-0.776921	-1.52849	-1.79919	-1.05278	-0.637374	0.0735562	-0.99307	-0.452783
Ildr1	16	36693978	36726804	+	0.884821	Ildr1-001	ENSMUST00000023617	immunoglobulin-like domain containing receptor 1 [Source:MGI Symbol;Acc:MGI:2146574]	+	mRNA	overlapping	0	-0.983372	-0.602488	-1.33976	-1.63774	0.280164	0.0262506	-1.10855	-1.11575
Otud1	2	19658062	19660590	+	0.870496	Otud1-001	ENSMUST00000052168	OTU domain containing 1 [Source:MGI Symbol;Acc:MGI:1918448]	+	mRNA	overlapping	0	0.77562	0.359038	0.692665	0.610183	1.60209	1.18545	0.891452	0.791143
Slc7a3	X	101079210	101086020	-	0.848688	null					Not found	0	-0.683812	-0.458098	0.52274	0.976965	0.362626	0.248643	0.9212	0.725555
Rasl11a	5	146845071	146847726	+	0.829252	Rasl11a-201	ENSMUST00000031646	RAS-like, family 11, member A [Source:MGI Symbol;Acc:MGI:1916145]	+	mRNA	overlapping	0	-1.51389	-1.52849	-0.47726	-1.83039	-0.637374	-0.488323	-0.69351	-0.530785
Oplah	15	76296597	76328015	-	0.751698	null					Not found	0	1.36058	0.673146	0.0587932	0.449718	1.83656	1.8198	0.515943	0.386753
Sh3pxd2a	19	47260174	47464411	-	0.747815	Sh3pxd2a-201	ENSMUST00000081619	SH3 and PX domains 2A [Source:MGI Symbol;Acc:MGI:1298393]	-	mRNA	overlapping	0	1.27038	1.10378	2.24521	2.0627	1.86513	2.16375	3.13938	3.2241
Bik	15	83526862	83544635	+	0.72349	Bik-201	ENSMUST00000016902	BCL2-interacting killer [Source:MGI Symbol;Acc:MGI:1206591]	+	mRNA	overlapping	0	-1.68381	-2.26545	-2.47726	-2.63774	-1.99994	-0.357078	-1.10855	-1.00027
Trim47	11	116105752	116127210	-	0.713924	null					Not found	0	1.56412	1.25811	2.37074	2.20775	2.15849	1.93954	2.71588	2.65684
Slc24a3	2	145167754	145642166	+	0.696582	Slc24a3-001	ENSMUST00000110007	solute carrier family 24 (sodium/potassium/calcium exchanger), member 3 [Source:MGI Symbol;Acc:MGI:2137513]	+	mRNA	overlapping	0	1.12354	1.31951	3.08346	2.94722	1.93417	2.03822	3.28377	3.04076
Pde4d	13	109954109	109955963	+	0.636994	Pde4d-202	ENSMUST00000099179	phosphodiesterase 4D, cAMP specific [Source:MGI Symbol;Acc:MGI:99555]	+	mRNA	overlapping	0	1.04411	0.673146	0.692665	0.610183	1.45949	1.38615	0.628418	0.822852
Fscn2	11	120361534	120368168	+	0.514398	Fscn2-001	ENSMUST00000026445	fascin homolog 2, actin-bundling protein, retinal (Strongylocentrotus purpuratus) [Source:MGI Symbol;Acc:MGI:2443337]	+	mRNA	overlapping	0	-1.87646	-1.68049	-1.99183	-2.05278	-1.48537	-0.973749	-2.69351	-2.37878
D330050G23Rik	2	116900152	116912791	+	0.412222	D330050G23Rik-001	ENSMUST00000126467	RIKEN cDNA D330050G23 gene [Source:MGI Symbol;Acc:MGI:2445155]	+	mRNA	overlapping	0	-0.513887	-0.850416	-0.799188	-0.637745	-0.485371	-0.0732851	-0.523585	-0.308393
E230016M11Rik	6	67036599	67080654	+	-0.049033	E230016M11Rik-003	ENSMUST00000130657	RIKEN cDNA E230016M11 gene [Source:MGI Symbol;Acc:MGI:2443524]	+	mRNA	overlapping	0	-0.683812	-0.680491	-0.339756	-0.178313	-0.900408	-0.558712	-0.69351	-0.79382
Klk15	7	43933771	43939590	+	-0.55093	Klk15-001	ENSMUST00000068625	kallikrein related-peptidase 15 [Source:MGI Symbol;Acc:MGI:2447533]	+	mRNA	overlapping	0	-0.0988495	-0.390984	1.24521	1.14362	-0.719836	-0.88064	0.9212	1.10664
1700088E04Rik	15	79134655	79141251	-	-0.572461	1700088E04Rik-201	ENSMUST00000169604	RIKEN cDNA 1700088E04 gene [Source:MGI Symbol;Acc:MGI:1920774]	-	mRNA	overlapping	0	-2.36188	-2.85042	-4.79919	-4.78975	-3.8073	-3.29568	-3.69351	-4.70071
Tmem132a	19	10857822	10869940	-	-0.667256	Tmem132a-001	ENSMUST00000025645	transmembrane protein 132A [Source:MGI Symbol;Acc:MGI:2147810]	-	mRNA	overlapping	0	2.79192	2.59253	2.62708	2.63838	2.06307	2.31903	2.58261	2.45916
Gm10033	8	69372145	69373383	-	-0.985432	Gm10033-201	ENSMUST00000072427	predicted gene 10033 [Source:MGI Symbol;Acc:MGI:3642803]	-	mRNA	overlapping	0	-2.36188	-1.68049	-2.21423	-2.31582	-3.22234	-3.88064	-3.10855	-2.70071
Gm12505	4	55410443	55418842	-	-1.01304	Gm12505-001	ENSMUST00000146041	predicted gene 12505 [Source:MGI Symbol;Acc:MGI:3651173]	-	mRNA	overlapping	0	-2.68381	-5.00242	-4.79919	-4.63774	-4.9593	-5.03264	-3.69351	-4.85271
4921508A21Rik	11	55191719	55197864	-	-1.03943	null					Not found	0	-0.0988495	0.00756542	-0.799188	0.0626951	-1.34787	-0.793177	-0.445582	-0.70071
3110009E18Rik	1	120121187	120188189	+	-1.06474	3110009E18Rik-003	ENSMUST00000027637	RIKEN cDNA 3110009E18 gene [Source:MGI Symbol;Acc:MGI:1920353]	+	mRNA	overlapping	0	0.403651	0.056475	-0.339756	-0.114183	-0.999944	-0.793177	-0.99307	-0.115748
Creb3l1	2	91982328	92024502	-	-1.0743	Creb3l1-001	ENSMUST00000028663	cAMP responsive element binding protein 3-like 1 [Source:MGI Symbol;Acc:MGI:1347062]	-	mRNA	overlapping	0	2.01663	2.13827	2.58452	2.18243	0.974061	0.84728	1.95035	1.75872
Gm13154	4	147553277	147585198	+	-1.11412	null					Not found	0	-0.513887	0.641437	-0.0443003	0.316452	-0.807299	-1.29568	-0.69351	-0.70071
Kctd14	7	97451334	97459553	+	-1.137	null					Not found	0	2.18655	1.89105	2.02099	1.75457	0.74729	0.874247	1.79834	1.58469
Gm12185	11	48904656	48992226	-	-1.17331	null					Not found	0	2.31619	2.27887	1.30934	1.11714	1.21507	1.002	0.435773	0.725555
Gspt2	X	94636069	94643244	+	-1.18643	null					Not found	0	2.24693	2.00757	1.55836	1.83799	0.836557	0.84728	1.26069	1.32166
AW146154	7	41478880	41499890	-	-1.19581	AW146154-001	ENSMUST00000098509	expressed sequence AW146154 [Source:MGI Symbol;Acc:MGI:2142212]	-	mRNA	overlapping	0	1.82398	1.95694	1.81552	2.0627	0.920621	0.73407	1.41501	1.52811
Cdk20	13	64432553	64439720	+	-1.21541	Cdk20-201	ENSMUST00000021939	cyclin-dependent kinase 20 [Source:MGI Symbol;Acc:MGI:2145349]	+	mRNA	overlapping	0	2.393	2.18301	2.5137	2.70211	0.807411	1.16375	1.9647	2.25349
Tspyl4	10	34297421	34301308	+	-1.24094	Tspyl4-001	ENSMUST00000047935	TSPY-like 4 [Source:MGI Symbol;Acc:MGI:106393]	+	mRNA	overlapping	0	2.2587	2.30946	1.9557	1.53218	1.02559	0.8198	1.00693	0.971715
Fahd1	17	24848896	24850302	-	-1.24251	Fahd1-201	ENSMUST00000049642	fumarylacetoacetate hydrolase domain containing 1 [Source:MGI Symbol;Acc:MGI:1915886]	-	mRNA	overlapping	0	2.22308	1.99507	2.28828	2.39568	0.920621	0.611213	1.64634	1.65684
Zfp97	17	17121415	17146831	+	-1.25056	Zfp97-001	ENSMUST00000147630	zinc finger protein 97 [Source:MGI Symbol;Acc:MGI:105921]	+	mRNA	overlapping	0	1.58297	1.10378	1.37074	1.16961	0.146897	0.248643	1.00693	1.05418
A430033K04Rik	5	138622859	138648903	+	-1.25864	A430033K04Rik-202	ENSMUST00000069862	RIKEN cDNA A430033K04 gene [Source:MGI Symbol;Acc:MGI:3583896]	+	mRNA	overlapping	0	2.12354	2.16081	1.84467	1.53218	0.618966	0.95225	1.39395	1.34368
Zfp39	11	58888153	58904225	-	-1.27179	Zfp39-001	ENSMUST00000102703	zinc finger protein 39 [Source:MGI Symbol;Acc:MGI:99183]	-	mRNA	overlapping	0	2.09755	2.38799	1.969	2.2449	0.777663	0.926715	1.62842	1.77502
Tmod2	9	75565621	75611325	-	-1.29216	Tmod2-201	ENSMUST00000064433	tropomodulin 2 [Source:MGI Symbol;Acc:MGI:1355335]	-	mRNA	overlapping	0	2.27038	2.23705	2.73997	2.71098	0.893141	0.791785	1.99299	2.15727
Prkar1b	5	139017306	139150001	-	-1.30032	null					Not found	0	0.60159	0.471513	1.39064	0.821687	-0.719836	-0.973749	0.435773	0.656842
Fam129c	8	71597648	71607936	+	-1.3048	Fam129c-001	ENSMUST00000143662	family with sequence similarity 129, member C [Source:MGI Symbol;Acc:MGI:3686743]	+	mRNA	overlapping	0	1.87078	1.86383	1.7554	2.15667	0.74729	0.642922	0.950346	1.10664
4931414P19Rik	14	54583663	54605908	-	-1.30509	4931414P19Rik-201	ENSMUST00000022786	RIKEN cDNA 4931414P19 gene [Source:MGI Symbol;Acc:MGI:1921609]	-	mRNA	overlapping	0	1.9309	2.14958	1.94228	1.73729	0.777663	0.73407	1.57328	1.25349
Cygb	11	116645595	116654313	-	-1.31042	Cygb-001	ENSMUST00000021166	cytoglobin [Source:MGI Symbol;Acc:MGI:2149481]	-	mRNA	overlapping	0	0.486113	1.19398	0.107703	0.220236	-0.414982	-0.421208	-0.234078	-0.241278
Ddit4l	3	137621612	137628333	+	-1.31168	null					Not found	0	0.708505	0.734547	0.627077	0.976965	-0.900408	-0.421208	-0.523585	-0.115748
Fbxo10	4	45034247	45084604	-	-1.31599	Fbxo10-001	ENSMUST00000052236	F-box protein 10 [Source:MGI Symbol;Acc:MGI:2686937]	-	mRNA	overlapping	0	2.03043	2.4805	1.57585	1.57171	0.514629	1.14173	0.515943	0.428573
Mr1	1	155127878	155146780	-	-1.3366	Mr1-201	ENSMUST00000027744	major histocompatibility complex, class I-related [Source:MGI Symbol;Acc:MGI:1195463]	-	mRNA	overlapping	0	1.38228	1.41637	1.67655	1.66604	5.58933e-05	0.367287	0.664042	0.547217
Rragb	X	153139981	153171943	+	-1.33828	Rragb-001	ENSMUST00000039720	Ras-related GTP binding B [Source:MGI Symbol;Acc:MGI:3038613]	+	mRNA	overlapping	0	0.960044	0.764294	0.815522	0.976965	-0.283737	-0.558712	0.554418	0.253486
BC025920	10	81606270	81620703	+	-1.34722	BC025920-004	ENSMUST00000126940	cDNA sequence BC025920 [Source:MGI Symbol;Acc:MGI:2670983]	+	mRNA	overlapping	0	0.742453	0.82201	0.844668	1.09018	-0.559372	-0.632713	0.260686	0.656842
Lipt1	1	37871738	37877387	+	-1.34888	null					Not found	0	0.67374	0.575849	0.9557	0.885817	-0.485371	-1.07329	0.260686	0.428573
Pvrl4	1	171370099	171388598	+	-1.35126	null					Not found	0	0.316188	0.507136	1.08346	1.00611	-0.999944	-1.07329	0.476415	-0.115748
Slc6a20a	9	123636122	123678885	-	-1.35685	Slc6a20a-001	ENSMUST00000040960	solute carrier family 6 (neurotransmitter transporter), member 20A [Source:MGI Symbol;Acc:MGI:2143217]	-	mRNA	overlapping	0	1.04411	0.930944	-0.214225	-1.46782	-0.163443	-0.1802	-0.69351	-0.177148
Prss16	13	22002176	22009742	-	-1.36152	null					Not found	0	0.564115	0.982474	-0.214225	0.00611151	-1.10686	-0.236784	-0.234078	-0.0568539
Galnt9	5	110544345	110621382	+	-1.36526	Galnt9-201	ENSMUST00000040001escription=UDP-N-acetyl-alpha-D-galactosamine:polypeptideN-acetylgalactosaminyltransferase 9 [Source:MGISymbol;Acc:MGI:2677965]	No description	+	mRNA	overlapping	0	-0.291495	-0.0430607	1.20081	1.26915	-1.48537	-1.88064	0.435773	0.469215
Zc3h12d	10	7832470	7870397	+	-1.37824	Zc3h12d-201	ENSMUST00000039484	zinc finger CCCH type containing 12D [Source:MGI Symbol;Acc:MGI:3045313]	+	mRNA	overlapping	0	2.47606	2.23705	2.27763	2.42834	1.00006	0.73407	1.84565	1.60307
H2-M2	17	37480851	37483552	-	-1.37905	null					Not found	0	2.03043	2.12686	3.86615	3.90529	0.836557	0.611213	3.78222	3.64359
Acot1	12	84009502	84017670	+	-1.38097	Acot1-201	ENSMUST00000168120	acyl-CoA thioesterase 1 [Source:MGI Symbol;Acc:MGI:1349396]	+	mRNA	overlapping	0	0.808041	0.704173	0.44874	0.406649	-0.347867	-1.07329	-1.10855	-0.613247
4930444A02Rik	8	25980604	25994121	-	-1.38396	4930444A02Rik-201	ENSMUST00000061850	RIKEN cDNA 4930444A02 gene [Source:MGI Symbol;Acc:MGI:1921903]	-	mRNA	overlapping	0	2.34961	2.34926	2.66024	2.55208	1.30123	0.926715	2.08785	2.15727
Ak8	2	28700164	28813165	+	-1.38979	Ak8-001	ENSMUST00000074156	adenylate kinase 8 [Source:MGI Symbol;Acc:MGI:1916120]	+	mRNA	overlapping	0	1.58297	1.67315	2.11968	2.23262	0.321984	0.248643	1.66404	1.54722
Ccdc162	10	41538846	41709300	-	-1.38982	null					Not found	0	2.92352	2.99507	1.22318	1.49154	2.00006	1.8198	1.16447	0.971715
6720489N17Rik	13	62605190	62607499	-	-1.39809	6720489N17Rik-201	ENSMUST00000091563	RIKEN cDNA 6720489N17 gene [Source:MGI Symbol;Acc:MGI:2443901]	-	mRNA	overlapping	0	-2.68381	-0.943525	-1.79919	-1.46782	-4.8073	-3.29568	-2.69351	-1.89336
Rmnd1	10	4401915	4432388	-	-1.41427	Rmnd1-001	ENSMUST00000042251	required for meiotic nuclear division 1 homolog (S. cerevisiae) [Source:MGI Symbol;Acc:MGI:1913334]	-	mRNA	overlapping	0	2.71707	2.64943	2.63544	2.78011	1.56774	1.62715	2.33991	2.18193
Lyrm7	11	54826866	54860916	-	-1.41522	Lyrm7-001	ENSMUST00000148070	LYR motif containing 7 [Source:MGI Symbol;Acc:MGI:1922780]	-	mRNA	overlapping	0	0.67374	0.237047	1.2669	0.885817	-1.34787	-0.710715	0.393953	0.20618
Isoc2b	7	4844959	4866193	-	-1.41679	Isoc2b-001	ENSMUST00000064547	isochorismatase domain containing 2b [Source:MGI Symbol;Acc:MGI:1914691]	-	mRNA	overlapping	0	1.12354	1.52462	1.59313	1.49154	0.402154	-0.295678	1.23723	1.29929
Slc16a7	10	125226464	125328963	-	-1.41737	Slc16a7-201	ENSMUST00000063318	solute carrier family 16 (monocarboxylic acid transporters), member 7 [Source:MGI Symbol;Acc:MGI:1330284]	-	mRNA	overlapping	0	1.19883	0.575849	1.0337	0.821687	-0.485371	-0.488323	0.628418	0.106645
Tnfsf13b	8	10006843	10035441	+	-1.4182	Tnfsf13b-201	ENSMUST00000033892	tumor necrosis factor (ligand) superfamily, member 13b [Source:MGI Symbol;Acc:MGI:1344376]	+	mRNA	overlapping	0	1.27038	1.29933	0.370737	0.269146	5.58933e-05	0.0735562	-0.69351	-0.115748
Afap1l1	18	61730261	61786702	-	-1.42384	Afap1l1-001	ENSMUST00000120472	actin filament associated protein 1-like 1 [Source:MGI Symbol;Acc:MGI:2147199]	-	mRNA	overlapping	0	1.70851	1.71944	1.22318	1.22024	0.237095	0.673949	1.39395	1.20618
B930041F14Rik	4	155694342	155696481	+	-1.42843	B930041F14Rik-001	ENSMUST00000099265	RIKEN cDNA B930041F14 gene [Source:MGI Symbol;Acc:MGI:2444790]	+	mRNA	overlapping	0	2.56412	2.2264	2.23424	2.13044	0.865126	0.84728	1.9064	1.34368
Pla2g4f	2	120299957	120314165	-	-1.4309	null					Not found	0	1.52564	1.76429	-0.0987481	0.647658	0.192701	0.328813	-0.606047	-0.378782
Spef2	15	9578193	9748868	-	-1.43188	null					Not found	0	1.9744	1.76429	1.24521	1.66604	0.402154	0.73407	0.765922	1.05418
Thumpd2	17	81026327	81065085	-	-1.43515	Thumpd2-201	ENSMUST00000025093	THUMP domain containing 2 [Source:MGI Symbol;Acc:MGI:1919417]	-	mRNA	overlapping	0	1.33856	1.23705	1.64376	1.55208	5.58933e-05	0.0262506	1.18913	1.34368
Mtap7d3	X	56797858	56822326	-	-1.4398	Mtap7d3-001	ENSMUST00000114766	MAP7 domain containing 3 [Source:MGI Symbol;Acc:MGI:2445051]	-	mRNA	overlapping	0	1.12354	1.12686	-0.339756	0.0626951	-0.163443	0.0262506	-0.371582	-1.11575
Cd209a	8	3743395	3748984	-	-1.44747	Cd209a-201	ENSMUST00000012847	CD209a antigen [Source:MGI Symbol;Acc:MGI:2157942]	-	mRNA	overlapping	0	0.930898	1.10378	2.00817	1.78852	-0.222337	-0.488323	1.43577	1.42857
Msrb2	2	19371440	19394976	+	-1.44892	null					Not found	0	1.56412	1.60902	1.2669	1.64766	0.478103	-0.0732851	1.03441	1.56608
Tsku	7	98350668	98361328	-	-1.45114	Tsku-203	ENSMUST00000165257	tsukushi [Source:MGI Symbol;Acc:MGI:2443855]	-	mRNA	overlapping	0	2.29347	2.43499	1.83017	1.73729	1.30123	0.84728	0.515943	0.725555
Slc8a1	17	81388691	81649607	-	-1.45435	Slc8a1-203	ENSMUST00000163680	solute carrier family 8 (sodium/calcium exchanger), member 1 [Source:MGI Symbol;Acc:MGI:107956]	-	mRNA	overlapping	0	2.67374	2.66528	2.56713	2.32804	1.34245	1.68922	1.81428	1.67433
Kdelc2	9	53384023	53401867	+	-1.45806	Kdelc2-201	ENSMUST00000037853	KDEL (Lys-Asp-Glu-Leu) containing 2 [Source:MGI Symbol;Acc:MGI:1923765]	+	mRNA	overlapping	0	2.393	2.42571	2.49543	2.47078	1.00006	0.95225	2.02074	1.80708
Klhl33	14	50891389	50893255	-	-1.4605	Klhl33-201	ENSMUST00000164415	kelch-like 33 (Drosophila) [Source:MGI Symbol;Acc:MGI:3644593]	-	mRNA	overlapping	0	-0.0988495	0.193979	-0.991833	-0.550282	-1.34787	-1.42121	-1.37158	-1.53079
Itih5	2	10153571	10256529	+	-1.4633	Itih5-001	ENSMUST00000026886	inter-alpha (globulin) inhibitor H5 [Source:MGI Symbol;Acc:MGI:1925751]	+	mRNA	overlapping	0	2.00269	2.17195	2.68463	2.41754	0.684554	0.673949	2.03441	1.63914
Pdxp	15	78913919	78919517	+	-1.46591	Pdxp-201	ENSMUST00000089378	pyridoxal (pyridoxine, vitamin B6) phosphatase [Source:MGI Symbol;Acc:MGI:1919282]	+	mRNA	overlapping	0	2.36058	2.23705	2.52274	2.70211	0.865126	0.578792	2.04796	1.38675
Gpc2	5	138264952	138280005	-	-1.47912	null					Not found	0	1.04411	1.03223	0.660244	0.916844	-0.106859	-0.632713	0.350884	0.253486
D130040H23Rik	8	69300776	69303162	+	-1.48075	D130040H23Rik-201	ENSMUST00000078257	RIKEN cDNA D130040H23 gene [Source:MGI Symbol;Acc:MGI:2444324]	+	mRNA	overlapping	0	0.90115	1.14958	0.245206	0.647658	-0.414982	-0.236784	0.213381	0.584692
Ppm1n	7	19276807	19280049	-	-1.49057	Ppm1n-201	ENSMUST00000032560	protein phosphatase, Mg2+/Mn2+ dependent, 1N (putative) [Source:MGI Symbol;Acc:MGI:2142330]	-	mRNA	overlapping	0	0.123543	-0.0955281	0.44874	0.316452	-1.48537	-1.71071	-0.234078	-0.79382
4930520O04Rik	9	114368303	114377229	+	-1.49127	4930520O04Rik-001	ENSMUST00000124664	RIKEN cDNA 4930520O04 gene [Source:MGI Symbol;Acc:MGI:1922366]	+	mRNA	overlapping	0	3.56412	3.56321	3.21204	3.47078	2.57641	2.52875	3.30084	3.37611
Rab38	7	88430273	88491466	+	-1.49787	Rab38-001	ENSMUST00000107256	RAB38, member of RAS oncogene family [Source:MGI Symbol;Acc:MGI:1919683]	+	mRNA	overlapping	0	1.60159	1.33941	2.1895	2.26915	-0.106859	0.328813	1.89145	1.92865
Diras2	13	52504375	52530836	-	-1.50853	Diras2-201	ENSMUST00000057442	DIRAS family, GTP-binding RAS-like 2 [Source:MGI Symbol;Acc:MGI:1915453]	-	mRNA	overlapping	0	1.17417	0.82201	2.15501	2.03468	-0.106859	-0.793177	1.57328	1.42857
1700007K13Rik	2	28462001	28466332	-	-1.50888	1700007K13Rik-001	ENSMUST00000086370	RIKEN cDNA 1700007K13 gene [Source:MGI Symbol;Acc:MGI:1916577]	-	mRNA	overlapping	0	-0.291495	-0.206559	-1.62926	-1.05278	-1.63737	-2.29568	-2.37158	-1.89336
Slc9a3r2	17	24639282	24650305	-	-1.51706	Slc9a3r2-201	ENSMUST00000002572	solute carrier family 9 (sodium/hydrogen exchanger), member 3 regulator 2 [Source:MGI Symbol;Acc:MGI:1890662]	-	mRNA	overlapping	0	2.19883	2.36875	2.7554	2.98431	0.478103	0.8198	1.87635	1.8992
Tnfsf10	3	27317028	27342427	+	-1.51907	null					Not found	0	2.56412	2.6334	2.41027	2.35094	1.38253	1.30918	2.13938	1.75872
Btla	16	45224315	45252895	+	-1.52088	null					Not found	0	0.525641	0.00756542	-0.40687	-0.83039	-0.807299	-1.71071	0.0613775	-0.000270382
Zfp808	13	62129916	62173419	+	-1.52339	Zfp808-001	ENSMUST00000099449	zinc finger protein 80 [Source:MGI Symbol;Acc:MGI:3704127]	+	mRNA	overlapping	0	1.79192	1.70417	1.22318	1.59107	0.192701	0.511677	1.69881	1.15727
Wdr85	2	24962400	24972163	+	-1.52981	Wdr85-001	ENSMUST00000028351	WD repeat domain 85 [Source:MGI Symbol;Acc:MGI:1914478]	+	mRNA	overlapping	0	3.28773	3.27887	3.51823	3.61018	2.03819	2.01418	3.10091	3.11947
Tarsl2	7	65644898	65692091	+	-1.5301	Tarsl2-001	ENSMUST00000032728	threonyl-tRNA synthetase-like 2 [Source:MGI Symbol;Acc:MGI:2444486]	+	mRNA	overlapping	0	3.34409	3.3044	3.67655	3.33954	2.16998	1.95225	3.03441	3.18803
Slc16a14	1	84905898	84935125	-	-1.53163	Slc16a14-201	ENSMUST00000027422	solute carrier family 16 (monocarboxylic acid transporters), member 14 [Source:MGI Symbol;Acc:MGI:1919031]	-	mRNA	overlapping	0	2.393	2.52462	2.91506	2.71098	1.21507	1.0501	2.46636	1.98579
Ggcx	6	72414308	72430712	+	-1.5329	Ggcx-001	ENSMUST00000065906	gamma-glutamyl carboxylase [Source:MGI Symbol;Acc:MGI:1927655]	+	mRNA	overlapping	0	2.47606	2.34926	2.07118	2.55208	0.947589	1.11936	1.99299	2.29929
Efcab4b	6	127577975	127629938	+	-1.53341	Efcab4b-001	ENSMUST00000071563	EF-hand calcium binding domain 4B [Source:MGI Symbol;Acc:MGI:2685919]	+	mRNA	overlapping	0	0.960044	1.33941	1.35056	0.821687	-0.163443	-0.1802	0.891452	0.691607
Spns2	11	72451638	72489904	-	-1.53531	Spns2-001	ENSMUST00000045303	spinster homolog 2 (Drosophila) [Source:MGI Symbol;Acc:MGI:2384936]	-	mRNA	overlapping	0	1.85535	2.03223	2.24521	2.10372	0.280164	0.763216	2.11384	1.58469
Stc2	11	31357307	31370074	-	-1.5383	Stc2-001	ENSMUST00000020546	stanniocalcin 2 [Source:MGI Symbol;Acc:MGI:1316731]	-	mRNA	overlapping	0	2.40365	2.51591	3.50002	3.35661	1.00006	0.611213	2.86108	3.04748
Gm9705	17	32621319	32636184	+	-1.53854	Gm9705-201	ENSMUST00000077639	predicted gene 9705 [Source:MGI Symbol;Acc:MGI:3780112]	+	mRNA	overlapping	0	2.40365	2.50714	1.4676	1.09018	0.618966	0.977341	0.515943	0.758722
Robo4	9	37401897	37414023	+	-1.54088	Robo4-001	ENSMUST00000115048	roundabout homolog 4 (Drosophila) [Source:MGI Symbol;Acc:MGI:1921394]	+	mRNA	overlapping	0	1.87078	1.31951	1.00817	1.00611	5.58933e-05	0.289285	0.476415	0.0541773
Mks1	11	87853215	87863803	+	-1.54153	Mks1-001	ENSMUST00000038196	Meckel syndrome, type 1 [Source:MGI Symbol;Acc:MGI:3584243]	+	mRNA	overlapping	0	2.45574	2.49831	2.56713	2.31645	1.21507	1.0501	2.04796	1.75872
Bcl7a	5	123343834	123374082	+	-1.54197	Bcl7a-003	ENSMUST00000120593	B cell CLL/lymphoma 7A [Source:MGI Symbol;Acc:MGI:1924295]	+	mRNA	overlapping	0	2.40365	2.56744	3.00817	2.77165	1.05068	1.22788	2.40452	2.59391
A930004D18Rik	2	18025193	18037737	-	-1.5633	A930004D18Rik-001	ENSMUST00000066163	RIKEN cDNA A930004D18 gene [Source:MGI Symbol;Acc:MGI:1925190]	-	mRNA	overlapping	0	1.38228	0.82201	0.486215	0.53218	-0.347867	-0.125753	0.213381	0.253486
Ptgfrn	3	101040232	101110278	-	-1.56466	Ptgfrn-001	ENSMUST00000102694	prostaglandin F2 receptor negative regulator [Source:MGI Symbol;Acc:MGI:1277114]	-	mRNA	overlapping	0	2.4961	2.49831	2.67655	2.4812	0.618966	1.02625	2.15198	2.26507
Cmah	13	24327420	24477285	+	-1.56864	Cmah-202	ENSMUST00000167746	cytidine monophospho-N-acetylneuraminic acid hydroxylase [Source:MGI Symbol;Acc:MGI:103227]	+	mRNA	overlapping	0	2.96724	2.72701	2.28828	2.47078	1.53255	1.8198	2.39395	2.51846
Acad10	5	121621026	121660514	-	-1.56971	null					Not found	0	1.56412	1.59253	1.42963	1.31645	-0.283737	0.545625	0.732755	1.18193
Gpr114	8	94923694	94943290	+	-1.57035	Gpr114-201	ENSMUST00000166802	G protein-coupled receptor 114 [Source:MGI Symbol;Acc:MGI:2685955]	+	mRNA	overlapping	0	2.24693	2.32949	0.928733	0.821687	0.777663	0.404762	0.664042	-0.177148
Tsen2	6	115544664	115578350	+	-1.57233	Tsen2-001	ENSMUST00000040234	tRNA splicing endonuclease 2 homolog (S. cerevisiae) [Source:MGI Symbol;Acc:MGI:2141599]	+	mRNA	overlapping	0	2.52564	2.23705	2.86615	2.90141	0.920621	0.441288	2.31772	2.53769
Slc46a1	11	78465697	78471945	+	-1.57302	Slc46a1-001	ENSMUST00000001126	solute carrier family 46, member 1 [Source:MGI Symbol;Acc:MGI:1098733]	+	mRNA	overlapping	0	-0.596349	-0.528487	-0.0987481	0.16961	-1.99994	-2.55871	-0.69351	-0.893355
Pik3r3	4	116221618	116303056	+	-1.5796	null					Not found	0	2.52564	2.71944	2.40048	2.46029	1.40215	1.26911	1.64634	1.50874
Wnt6	1	74771892	74785319	+	-1.57978	Wnt6-201	ENSMUST00000006716	wingless-related MMTV integration site 6 [Source:MGI Symbol;Acc:MGI:98960]	+	mRNA	overlapping	0	-0.0399558	0.149584	-0.55126	-0.83039	-1.22234	-2.07328	-1.23408	-0.79382
Gm3604	13	62773608	62777089	-	-1.58024	Gm3604-201	ENSMUST00000167516	predicted gene 3604 [Source:MGI Symbol;Acc:MGI:3781781]	-	mRNA	overlapping	0	1.07108	1.05647	0.873238	0.947218	5.58933e-05	-0.710715	0.260686	0.20618
Scnn1a	6	125320659	125344943	+	-1.58218	null					Not found	0	0.638116	0.764294	-0.47726	-0.389817	-0.999944	-0.88064	-0.886155	-1.24128
Dzip1	14	118875520	118925314	-	-1.58304	null					Not found	0	1.42471	1.45337	0.844668	1.19515	-0.163443	0.163754	0.664042	0.29929
Bbs10	10	111298679	111301736	+	-1.59126	Bbs10-201	ENSMUST00000040454	Bardet-Biedl syndrome 10 (human) [Source:MGI Symbol;Acc:MGI:1919019]	+	mRNA	overlapping	0	1.79192	1.29933	1.42963	1.70211	-0.163443	0.367287	0.891452	1.05418
9930012K11Rik	14	70154405	70159502	-	-1.59486	9930012K11Rik-001	ENSMUST00000058240	RIKEN cDNA 9930012K11 gene [Source:MGI Symbol;Acc:MGI:2145726]	-	mRNA	overlapping	0	0.930898	0.930944	0.692665	1.09018	-0.807299	-0.558712	-0.371582	-0.308393
Klrb1f	6	129045901	129057471	+	-1.59519	Klrb1f-201	ENSMUST00000032257	killer cell lectin-like receptor subfamily B member 1F [Source:MGI Symbol;Acc:MGI:2442965]	+	mRNA	overlapping	0	0.930898	0.877505	1.15501	1.44972	-1.22234	-0.295678	0.393953	0.656842
Krt80	15	101349571	101370125	-	-1.6088	Krt80-201	ENSMUST00000077196	keratin 80 [Source:MGI Symbol;Acc:MGI:1921377]	-	mRNA	overlapping	0	0.988613	1.14958	0.844668	0.947218	-0.0524115	-0.88064	-0.0496539	0.20618
Mtx3	13	92844787	92858230	+	-1.61024	Mtx3-201	ENSMUST00000076169	metaxin 3 [Source:MGI Symbol;Acc:MGI:2686040]	+	mRNA	overlapping	0	3.29347	3.24234	3.59313	3.61964	2.03819	1.91378	3.31211	3.44395
Kctd12b	X	153685154	153696391	-	-1.62037	Kctd12b-002	ENSMUST00000112572	potassium channel tetramerisation domain containing 12b [Source:MGI Symbol;Acc:MGI:2444667]	-	mRNA	overlapping	0	2.393	2.60902	1.67655	1.71981	1.28016	1.07356	0.260686	0.725555
Plxna3	X	74329066	74344689	+	-1.62065	Plxna3-001	ENSMUST00000004326	plexin A3 [Source:MGI Symbol;Acc:MGI:107683]	+	mRNA	overlapping	0	1.72558	1.70417	1.91506	2.0765	-0.283737	0.611213	1.53531	1.29929
Blk	14	63372837	63417187	-	-1.62142	Blk-201	ENSMUST00000014597	B lymphoid kinase [Source:MGI Symbol;Acc:MGI:88169]	-	mRNA	overlapping	0	0.77562	0.575849	0.200812	-0.315817	-1.34787	-0.793177	-0.371582	-0.530785
Extl1	4	134356372	134383850	-	-1.6216	null					Not found	0	2.71707	2.57585	3.41998	3.39016	1.21507	1.51168	3.18301	3.28797
Cacnb2	2	14604306	14987908	+	-1.62239	Cacnb2-004	ENSMUST00000114723	calcium channel, voltage-dependent, beta 2 subunit [Source:MGI Symbol;Acc:MGI:894644]	+	mRNA	overlapping	0	3.06438	3.14394	3.69667	3.78852	1.74729	1.93954	3.57795	3.56608
Ufsp1	5	137294669	137295664	+	-1.62275	Ufsp1-001	ENSMUST00000052825	UFM1-specific peptidase 1 [Source:MGI Symbol;Acc:MGI:1917490]	+	mRNA	overlapping	0	1.19883	1.17195	1.57585	1.44972	-0.163443	-0.1802	0.978915	1.23003
Ccdc69	11	55049731	55078131	-	-1.62295	null					Not found	0	3.25283	3.24762	3.39064	3.31645	1.93417	1.96485	2.86873	2.68299
Tlr1	5	64924811	64932761	-	-1.62384	Tlr1-201	ENSMUST00000059349	toll-like receptor 1 [Source:MGI Symbol;Acc:MGI:1341295]	-	mRNA	overlapping	0	-0.0988495	0.575849	0.0587932	0.571709	-2.22234	-0.558712	-1.37158	-1.00027
Tha1	11	117867952	117873481	-	-1.62953	Tha1-002	ENSMUST00000153989	threonine aldolase 1 [Source:MGI Symbol;Acc:MGI:1919026]	-	mRNA	overlapping	0	0.77562	1.14958	0.844668	1.03468	-0.637374	-0.710715	0.732755	0.584692
Slc1a2	2	102658659	102790784	+	-1.63167	Slc1a2-001	ENSMUST00000080210	solute carrier family 1 (glial high affinity glutamate transporter), member 2 [Source:MGI Symbol;Acc:MGI:101931]	+	mRNA	overlapping	0	-0.0399558	0.00756542	-0.629263	-1.83039	-1.8073	-1.71071	-0.99307	-0.70071
Tcf7l1	6	72626378	72789254	-	-1.63478	Tcf7l1-001	ENSMUST00000069536	transcription factor 7 like 1 (T cell specific, HMG box) [Source:MGI Symbol;Acc:MGI:1202876]	-	mRNA	overlapping	0	1.40365	1.64144	1.13155	0.947218	-0.283737	0.328813	-0.169948	0.20618
Tmem215	4	40472180	40477168	+	-1.63791	Tmem215-001	ENSMUST00000049655	transmembrane protein 215 [Source:MGI Symbol;Acc:MGI:2444167]	+	mRNA	overlapping	0	0.223079	-0.0430607	0.844668	0.571709	-1.63737	-1.42121	0.213381	0.428573
Gm13051	4	146097298	146126621	+	-1.63895	null					Not found	0	0.988613	1.17195	1.2669	0.821687	-0.719836	-0.236784	0.628418	0.971715
Pank1	19	34810894	34879455	-	-1.64089	Pank1-201	ENSMUST00000036584	pantothenate kinase 1 [Source:MGI Symbol;Acc:MGI:1922985]	-	mRNA	overlapping	0	2.51586	2.53329	2.55836	2.38462	0.920621	0.73407	1.64634	1.50874
Fam161a	11	23007531	23030788	+	-1.6451	null					Not found	0	0.638116	-0.206559	0.200812	0.220236	-1.63737	-1.1802	-1.23408	-0.177148
Msl3l2	10	56106917	56116880	+	-1.64616	Msl3l2-201	ENSMUST00000063138	male-specific lethal 3-like 2 (Drosophila) [Source:MGI Symbol;Acc:MGI:1920640]	+	mRNA	overlapping	0	1.69123	1.70417	1.4676	1.16961	0.146897	0.11936	0.950346	1.20618
Gm13152	4	147492417	147513486	+	-1.64858	Gm13152-001	ENSMUST00000105721	predicted gene 13152 [Source:MGI Symbol;Acc:MGI:3701121]	+	mRNA	overlapping	0	0.960044	1.19398	0.370737	0.491538	-0.485371	-0.488323	0.0613775	-0.452783
A430078G23Rik	8	3353415	3390295	+	-1.66007	A430078G23Rik-201	ENSMUST00000098966	RIKEN cDNA A430078G23 gene [Source:MGI Symbol;Acc:MGI:2442135]	+	mRNA	overlapping	0	2.58297	2.48943	2.52274	2.47078	0.947589	1.22788	1.26069	1.79114
1110004E09Rik	16	90925809	90934927	-	-1.67005	null					Not found	0	3.36604	3.19398	3.36068	3.7154	1.71626	2.16375	3.13938	3.21815
Rnmtl1	11	76243715	76250619	+	-1.67969	Rnmtl1-001	ENSMUST00000040577	RNA methyltransferase like 1 [Source:MGI Symbol;Acc:MGI:1914640]	+	mRNA	overlapping	0	2.60159	2.96976	2.87324	2.94722	1.56774	1.42314	2.69019	2.72555
Dcaf4	12	83520466	83541988	+	-1.68031	Dcaf4-201	ENSMUST00000021645	DDB1 and CUL4 associated factor 4 [Source:MGI Symbol;Acc:MGI:1921078]	+	mRNA	overlapping	0	3.36604	3.40697	3.25066	3.39016	2.01288	1.96485	2.69881	2.37611
Dio2	12	90724554	90738438	-	-1.68261	Dio2-201	ENSMUST00000082432	deiodinase, iodothyronine, type II [Source:MGI Symbol;Acc:MGI:1338833]	-	mRNA	overlapping	0	1.14908	1.10378	2.13155	2.10372	-0.559372	-0.0732851	1.9212	1.97172
Dennd2d	3	106482405	106503030	+	-1.6855	null					Not found	0	4.14908	4.02303	4.05256	3.95845	2.85804	2.98972	3.72012	3.67867
38231	11	87568903	87590539	+	-1.68766	null					Not found	0	3.42471	3.27887	3.1077	3.32804	2.03819	1.95225	2.20131	2.19411
Bex6	16	32186192	32186890	+	-1.69466	Bex6-001	ENSMUST00000099990	brain expressed gene 6 [Source:MGI Symbol;Acc:MGI:3588247]	+	mRNA	overlapping	0	2.4961	2.64943	2.57585	2.56193	0.514629	1.002	1.81428	1.79114
Pfn2	3	57841895	57847564	-	-1.69783	Pfn2-001	ENSMUST00000066882	profilin 2 [Source:MGI Symbol;Acc:MGI:97550]	-	mRNA	overlapping	0	1.09755	0.956939	1.39064	1.49154	-0.719836	-0.488323	0.591892	0.971715
Shpk	11	73199460	73224511	+	-1.70774	Shpk-002	ENSMUST00000006105	sedoheptulokinase [Source:MGI Symbol;Acc:MGI:1921887]	+	mRNA	overlapping	0	2.82398	2.91777	2.79327	2.68418	1.51463	1.65852	2.39395	2.4792
Rtn1	12	72211752	72409054	-	-1.7109	Rtn1-001	ENSMUST00000078505	reticulon 1 [Source:MGI Symbol;Acc:MGI:1933947]	-	mRNA	overlapping	0	2.54501	2.53329	1.98217	1.93211	0.652133	0.73407	1.00693	0.853879
37681	18	56761716	56925548	-	-1.71303	March3-001	ENSMUST00000102912	membrane-associated ring finger (C3HC4) 3 [Source:MGI Symbol;Acc:MGI:2443667]	-	mRNA	overlapping	0	2.16168	2.17195	2.31975	2.2449	0.585018	0.578792	1.41501	1.80708
Casr	16	36493696	36562141	-	-1.71759	null					Not found	0	0.960044	0.764294	-1.99183	-0.114183	-1.63737	-0.295678	-0.886155	-1.37878
Xylb	9	119357381	119393797	+	-1.71832	Xylb-201	ENSMUST00000039610	xylulokinase homolog (H. influenzae) [Source:MGI Symbol;Acc:MGI:2142985]	+	mRNA	overlapping	0	1.17417	1.12686	1.13155	1.512	-0.485371	-0.488323	0.350884	0.725555
Hpdl	4	116819907	116821508	-	-1.71991	Hpdl-001	ENSMUST00000055436	4-hydroxyphenylpyruvate dioxygenase-like [Source:MGI Symbol;Acc:MGI:2444646]	-	mRNA	overlapping	0	0.270384	-0.206559	0.724374	0.571709	-1.63737	-2.07328	-2.37158	-1.37878
B230217C12Rik	11	97840780	97844099	+	-1.73138	null					Not found	0	2.16168	2.2264	1.90125	1.78852	0.777663	0.367287	1.13938	0.99973
Mlh3	12	85234529	85270591	-	-1.73472	Mlh3-202	ENSMUST00000166821	mutL homolog 3 (E coli) [Source:MGI Symbol;Acc:MGI:1353455]	-	mRNA	overlapping	0	3.47606	3.68097	3.39557	3.48638	2.38253	2.27923	3.21338	3.13218
Bcas1	2	170346991	170427845	-	-1.73547	Bcas1-201	ENSMUST00000109152	breast carcinoma amplified sequence 1 [Source:MGI Symbol;Acc:MGI:1924210]	-	mRNA	overlapping	0	2.61997	2.31951	2.17809	2.37348	0.550253	0.611213	1.61027	1.69161
Zfp934	13	62517500	62520544	-	-1.73718	Zfp934-202	ENSMUST00000101547	zinc finger protein 934 [Source:MGI Symbol;Acc:MGI:1924367]	-	mRNA	overlapping	0	1.14908	0.982474	1.24521	0.684183	-0.637374	-0.558712	0.798343	0.758722
Ccr6	17	8236043	8257127	+	-1.73822	Ccr6-202	ENSMUST00000164411	chemokine (C-C motif) receptor 6 [Source:MGI Symbol;Acc:MGI:1333797]	+	mRNA	overlapping	0	0.83975	1.19398	0.155009	0.406649	-0.900408	-0.558712	-1.52358	-0.79382
Tmem53	4	117251951	117268582	+	-1.73988	null					Not found	0	2.14908	2.36875	1.59313	1.55208	0.550253	0.578792	1.26069	1.08065
Etohi1	2	178023284	178034022	+	-1.74139	null					Not found	0	3.85146	3.76797	4.2803	4.42025	2.80003	2.61921	4.13304	4.10664
Tmem37	1	120067377	120074074	-	-1.74886	Tmem37-001	ENSMUST00000056089	transmembrane protein 37 [Source:MGI Symbol;Acc:MGI:2157899]	-	mRNA	overlapping	0	3.22308	3.08622	3.969	3.99161	1.73186	1.88754	3.49631	3.58931
Dennd2a	6	39462378	39557867	-	-1.75392	Dennd2a-001	ENSMUST00000036877	DENN/MADD domain containing 2A [Source:MGI Symbol;Acc:MGI:2444961]	-	mRNA	overlapping	0	3.13637	3.18301	3.15501	2.94722	1.79261	1.8198	2.83005	2.72555
Amotl2	9	102716672	102733418	+	-1.75429	null					Not found	0	1.31619	1.43499	0.00816717	-0.637745	-0.414982	0.206823	-0.0496539	-0.452783
Ttc38	15	85832306	85858822	+	-1.75483	Ttc38-001	ENSMUST00000146088	tetratricopeptide repeat domain 38 [Source:MGI Symbol;Acc:MGI:2146198]	+	mRNA	overlapping	0	3.66492	3.62936	3.29357	3.31062	2.49648	2.29927	2.4864	2.59391
Acpl2	9	96823344	96892669	-	-1.76313	null					Not found	0	2.98152	2.86383	2.43922	2.28112	1.66843	1.5623	2.00693	1.83845
Poli	18	70508680	70530620	-	-1.76435	null					Not found	0	3.49111	3.49831	3.61866	3.71981	2.34245	1.92671	2.97892	3.15727
Nudt6	3	37404910	37420211	-	-1.76564	null					Not found	0	1.65604	1.59253	1.50459	1.42834	-0.347867	0.367287	1.21338	1.23003
Atg9b	5	24384181	24392143	-	-1.76657	Atg9b-001	ENSMUST00000059401	ATG9 autophagy related 9 homolog B (S. cerevisiae) [Source:MGI Symbol;Acc:MGI:2685420]	-	mRNA	overlapping	0	1.90115	1.8078	2.47694	2.2449	0.321984	0.248643	1.79834	1.42857
Nrg2	18	36017707	36197380	-	-1.76937	Nrg2-001	ENSMUST00000115713	neuregulin 2 [Source:MGI Symbol;Acc:MGI:1098246]	-	mRNA	overlapping	0	0.960044	0.904472	0.844668	0.916844	-1.10686	-0.88064	-0.234078	-0.000270382
Cd244	1	171559193	171585318	+	-1.77126	Cd244-001	ENSMUST00000004829	CD244 natural killer cell receptor 2B4 [Source:MGI Symbol;Acc:MGI:109294]	+	mRNA	overlapping	0	3.53051	3.44879	3.50915	3.40117	2.02559	2.13059	3.08785	3.18803
Tmem216	19	10533865	10556238	-	-1.77326	null					Not found	0	3.67813	3.58838	2.61866	2.75457	2.40215	2.31903	2.13938	2.06747
Gtdc2	9	121981606	121996026	-	-1.77383	Gtdc2-201	ENSMUST00000084743	glycosyltransferase-like domain containing 2 [Source:MGI Symbol;Acc:MGI:2143424]	-	mRNA	overlapping	0	-0.16025	0.237047	1.37074	1.55208	-2.48537	-1.42121	1.23723	0.656842
Slc5a6	5	31036036	31048924	-	-1.78194	Slc5a6-001	ENSMUST00000080431	solute carrier family 5 (sodium-dependent vitamin transporter), member 6 [Source:MGI Symbol;Acc:MGI:2660847]	-	mRNA	overlapping	0	3.03729	3.19943	3.36572	3.28112	1.79261	1.74872	2.55442	2.70868
Ube2cbp	9	86307234	86464950	-	-1.78284	Ube2cbp-001	ENSMUST00000034986	ubiquitin-conjugating enzyme E2C binding protein [Source:MGI Symbol;Acc:MGI:1917598]	-	mRNA	overlapping	0	0.174169	0.149584	1.2669	0.53218	-1.8073	-1.71071	0.213381	-0.177148
Tmtc4	14	122918971	122984035	-	-1.78362	null					Not found	0	2.60159	2.86383	2.20081	2.15667	1.12344	1.45921	1.57328	1.36538
Slco2b1	7	99657804	99711340	-	-1.78795	Slco2b1-001	ENSMUST00000032985	solute carrier organic anion transporter family, member 2b1 [Source:MGI Symbol;Acc:MGI:1351872]	-	mRNA	overlapping	0	1.88604	1.67315	0.873238	0.854108	0.192701	-0.0226591	0.0613775	-0.613247
Helq	5	100762145	100798598	-	-1.79105	Helq-001	ENSMUST00000044684	helicase, POLQ-like [Source:MGI Symbol;Acc:MGI:2176740]	-	mRNA	overlapping	0	3.00269	3.06845	3.01459	2.88582	1.74729	1.70432	2.67281	2.31052
Gpr155	2	73341506	73386572	-	-1.79132	Gpr155-001	ENSMUST00000076463	G protein-coupled receptor 155 [Source:MGI Symbol;Acc:MGI:1915776]	-	mRNA	overlapping	0	3.31619	3.55046	3.1137	3.2449	2.01288	1.83361	2.9647	2.7505
Zfp930	8	69226343	69228980	+	-1.79712	Zfp930-201	ENSMUST00000110216	zinc finger protein 930 [Source:MGI Symbol;Acc:MGI:2675306]	+	mRNA	overlapping	0	2.58297	2.71183	3.02099	3.03468	1.2371	1.16375	2.86108	2.61217
Epm2a	10	11343404	11459644	+	-1.79769	Epm2a-001	ENSMUST00000069106	epilepsy, progressive myoclonic epilepsy, type 2 gene alpha [Source:MGI Symbol;Acc:MGI:1341085]	+	mRNA	overlapping	0	1.54501	1.73455	1.41027	1.33954	5.58933e-05	0.0262506	0.213381	0.20618
Sall2	14	52311172	52328762	-	-1.79844	Sall2-001	ENSMUST00000058326	sal-like 2 (Drosophila) [Source:MGI Symbol;Acc:MGI:1354373]	-	mRNA	overlapping	0	1.75913	1.7495	1.98217	1.73729	0.050682	0.0262506	1.37258	1.58469
Fam203a	15	76368898	76371403	+	-1.80031	Fam203a-201	ENSMUST00000023213	family with sequence similarity 203, member A [Source:MGI Symbol;Acc:MGI:1930628]	+	mRNA	overlapping	0	3.28197	3.35416	4.03686	3.98431	1.90695	1.79179	3.38331	3.35999
Dlg5	14	24133953	24245920	-	-1.80165	Dlg5-001	ENSMUST00000073687	discs, large homolog 5 (Drosophila) [Source:MGI Symbol;Acc:MGI:1918478]	-	mRNA	overlapping	0	1.98861	1.73455	1.64376	1.40665	0.321984	0.248643	1.13938	1.20618
Asb4	6	5383386	5433022	+	-1.80413	Asb4-001	ENSMUST00000043294	ankyrin repeat and SOCS box-containing 4 [Source:MGI Symbol;Acc:MGI:1929751]	+	mRNA	overlapping	0	1.61997	1.89105	2.52274	2.41754	0.0995917	-0.0226591	1.59189	1.48911
Ttc39a	4	109406623	109444745	+	-1.80852	null					Not found	0	2.83975	2.82906	2.88731	3.2449	1.12344	1.65852	2.36177	2.27657
B4galt4	16	38742264	38769049	+	-1.80917	B4galt4-001	ENSMUST00000023482	UDP-Gal:betaGlcNAc beta 1,4-galactosyltransferase, polypeptide 4 [Source:MGI Symbol;Acc:MGI:1928387]	+	mRNA	overlapping	0	2.62907	2.59253	2.76305	2.71981	0.74729	0.611213	2.22535	2.20618
Rarb	14	16430842	16575472	-	-1.81049	Rarb-201	ENSMUST00000063750	retinoic acid receptor, beta [Source:MGI Symbol;Acc:MGI:97857]	-	mRNA	overlapping	0	0.638116	0.793441	0.815522	0.491538	-0.807299	-1.55871	1.13938	0.822852
Cbx8	11	119036305	119040969	-	-1.81095	Cbx8-001	ENSMUST00000026663	chromobox homolog 8 (Drosophila Pc class) [Source:MGI Symbol;Acc:MGI:1353589]	-	mRNA	overlapping	0	2.52564	2.68097	2.67655	2.81347	0.836557	1.20682	1.55442	1.40781
Lef1	3	131110471	131224356	+	-1.81552	Lef1-001	ENSMUST00000029611	lymphoid enhancer binding factor 1 [Source:MGI Symbol;Acc:MGI:96770]	+	mRNA	overlapping	0	3.48611	3.39751	1.66024	1.42834	2.12344	1.74872	0.260686	0.725555
Rec8	14	55618037	55625395	+	-1.83324	Rec8-001	ENSMUST00000002395	REC8 homolog (yeast) [Source:MGI Symbol;Acc:MGI:1929645]	+	mRNA	overlapping	0	-0.596349	0.319509	-0.214225	0.00611151	-2.48537	-1.88064	-0.606047	-0.79382
Thnsl2	6	71128166	71144346	-	-1.83556	Thnsl2-001	ENSMUST00000160918	threonine synthase-like 2 (bacterial) [Source:MGI Symbol;Acc:MGI:3041254]	-	mRNA	overlapping	0	0.0166277	-1.14998	-0.214225	-0.178313	-3.22234	-2.29568	-0.786619	0.253486
Gm17296	8	126426652	126475065	-	-1.83743	Gm17296-201	ENSMUST00000170518	predicted gene, 17296 [Source:MGI Symbol;Acc:MGI:4936930]	-	mRNA	overlapping	0	3.22308	3.26333	3.32493	3.22644	1.89314	1.74872	2.86873	3.20618
Mettl13	1	162532127	162548551	-	-1.83903	Mettl13-001	ENSMUST00000028017	methyltransferase like 13 [Source:MGI Symbol;Acc:MGI:1918699]	-	mRNA	overlapping	0	3.82001	3.91114	4.21762	4.19515	2.55902	2.65852	3.68587	3.72974
Alox12e	11	70315610	70322628	-	-1.83976	Alox12e-001	ENSMUST00000019051	arachidonate lipoxygenase, epidermal [Source:MGI Symbol;Acc:MGI:1274790]	-	mRNA	overlapping	0	1.54501	1.70417	1.15501	1.2449	-0.0524115	-0.0226591	0.664042	1.05418
Kazald1	19	45075241	45079289	+	-1.84014	Kazald1-001	ENSMUST00000111948	Kazal-type serine peptidase inhibitor domain 1 [Source:MGI Symbol;Acc:MGI:2147606]	+	mRNA	overlapping	0	1.98861	1.91777	1.84467	1.77165	0.585018	0.0735562	0.554418	0.508743
Trub1	19	57452906	57491005	+	-1.85178	Trub1-202	ENSMUST00000026073	TruB pseudouridine (psi) synthase homolog 1 (E. coli) [Source:MGI Symbol;Acc:MGI:1919383]	+	mRNA	overlapping	0	3.34409	3.15521	3.65614	3.63372	2.02559	1.59509	3.45624	3.28228
Selenbp1	3	94933056	94944758	+	-1.85238	Selenbp1-001	ENSMUST00000090839	selenium binding protein 1 [Source:MGI Symbol;Acc:MGI:96825]	+	mRNA	overlapping	0	1.40365	1.08032	0.410266	0.316452	-0.719836	0.0735562	0.113845	0.157271
Zfp365	10	67886103	67912662	-	-1.85786	Zfp365-001	ENSMUST00000064656	zinc finger protein 365 [Source:MGI Symbol;Acc:MGI:2143676]	-	mRNA	overlapping	0	0.486113	0.850024	0.288275	0.269146	-1.22234	-1.42121	-0.301193	-0.613247
Mblac2	13	81711417	81753275	+	-1.86496	Mblac2-201	ENSMUST00000057598	metallo-beta-lactamase domain containing 2 [Source:MGI Symbol;Acc:MGI:1920102]	+	mRNA	overlapping	0	2.16168	1.62532	1.81552	1.94722	0.237095	0.206823	1.00693	1.58469
Calhm2	19	47105353	47138294	-	-1.87307	Calhm2-002	ENSMUST00000140512	calcium homeostasis modulator 2 [Source:MGI Symbol;Acc:MGI:1919941]	-	mRNA	overlapping	0	3.73404	3.52896	3.9557	3.91684	2.33225	2.27923	3.43577	3.37075
Tmem201	4	149715375	149738044	-	-1.87526	Tmem201-001	ENSMUST00000105687	transmembrane protein 201 [Source:MGI Symbol;Acc:MGI:1196277]	-	mRNA	overlapping	0	4.24397	4.20215	4.64583	4.63138	2.8792	2.98972	4.16447	4.10986
Hrh2	13	54192129	54222432	+	-1.87603	Hrh2-001	ENSMUST00000038101	histamine receptor H2 [Source:MGI Symbol;Acc:MGI:108482]	+	mRNA	overlapping	0	2.89362	2.77164	2.70066	2.84607	1.36263	1.36729	2.16447	2.20618
Acat2	17	12942890	12960747	-	-1.8812	Acat2-001	ENSMUST00000007005	acetyl-Coenzyme A acetyltransferase 2 [Source:MGI Symbol;Acc:MGI:87871]	-	mRNA	overlapping	0	3.56412	3.50273	3.95236	4.01689	1.94759	2.11936	3.56859	3.55196
Ada	2	163726584	163750239	-	-1.88124	Ada-001	ENSMUST00000017841	adenosine deaminase [Source:MGI Symbol;Acc:MGI:87916]	-	mRNA	overlapping	0	4.57593	4.5946	4.38569	4.39292	3.37758	3.33853	3.79433	3.72135
Mettl7a1	15	100304817	100314348	+	-1.88227	Mettl7a1-201	ENSMUST00000067752	methyltransferase like 7A1 [Source:MGI Symbol;Acc:MGI:1916523]	+	mRNA	overlapping	0	3.71707	3.75691	3.38072	3.46029	2.43111	2.45028	2.54489	2.50874
Azi1	11	120064430	120086827	-	-1.8826	Azi1-001	ENSMUST00000106227	5-azacytidine induced gene 1 [Source:MGI Symbol;Acc:MGI:107440]	-	mRNA	overlapping	0	3.03729	2.92437	2.90125	3.02047	1.25879	1.96485	2.16447	2.36538
Ccnh	13	85189408	85223469	+	-1.88366	null					Not found	0	4.05428	4.00133	4.12562	4.22024	2.76256	2.90072	3.94673	3.75462
Glt1d1	5	127632262	127708754	+	-1.88394	Glt1d1-001	ENSMUST00000118139	glycosyltransferase 1 domain containing 1 [Source:MGI Symbol;Acc:MGI:2442755]	+	mRNA	overlapping	0	2.42471	2.48943	2.11968	2.28112	0.514629	0.328813	1.49631	1.56608
Nthl1	17	24632682	24638838	+	-1.88677	Nthl1-201	ENSMUST00000047611	nth (endonuclease III)-like 1 (E.coli) [Source:MGI Symbol;Acc:MGI:1313275]	+	mRNA	overlapping	0	1.22308	1.03223	1.41027	1.55208	-0.637374	-0.793177	0.554418	1.05418
Prps2	X	167346322	167382749	-	-1.889	Prps2-001	ENSMUST00000026839	phosphoribosyl pyrophosphate synthetase 2 [Source:MGI Symbol;Acc:MGI:97776]	-	mRNA	overlapping	0	4.78583	4.78621	4.86615	4.86608	3.67248	3.55815	4.31492	4.4052
D030028A08Rik	11	96916270	96965060	+	-1.89773	null					Not found	0	2.75082	2.75691	3.66842	3.59588	1.16998	1.20682	3.39395	3.52811
Scd4	19	44333092	44346743	+	-1.89898	Scd4-001	ENSMUST00000058856	stearoyl-coenzyme A desaturase 4 [Source:MGI Symbol;Acc:MGI:2670997]	+	mRNA	overlapping	0	-0.0988495	0.434987	-0.629263	-0.730854	-1.48537	-2.29568	-1.52358	-1.11575
Gimap5	6	48746197	48754210	+	-1.89961	Gimap5-001	ENSMUST00000055558	GTPase, IMAP family member 5 [Source:MGI Symbol;Acc:MGI:2442232]	+	mRNA	overlapping	0	3.74245	3.89105	3.25066	3.42834	2.57641	2.37675	2.83005	3.00665
Zbtb12	17	34879483	34896842	+	-1.90253	null					Not found	0	2.72558	2.89105	3.18381	2.93968	1.2371	1.28929	2.35088	2.31052
Kcnd1	X	7822289	7838280	+	-1.90492	Kcnd1-001	ENSMUST00000009875	potassium voltage-gated channel, Shal-related family, member 1 [Source:MGI Symbol;Acc:MGI:96671]	+	mRNA	overlapping	0	1.88604	2.05647	2.09563	1.70211	0.440629	0.11936	0.476415	1.25349
Rab19	6	39381175	39390380	+	-1.90537	Rab19-001	ENSMUST00000031986	RAB19, member RAS oncogene family [Source:MGI Symbol;Acc:MGI:103292]	+	mRNA	overlapping	0	3.02355	2.99507	2.88029	2.87005	1.45949	1.79179	2.22535	1.97172
Srl	16	4480216	4541816	-	-1.92316	null					Not found	0	2.01663	1.76429	1.85902	1.94722	0.652133	-0.558712	1.35088	1.10664
Xrcc6bp1	10	126868430	126901371	-	-1.92363	Xrcc6bp1-201	ENSMUST00000026504	XRCC6 binding protein 1 [Source:MGI Symbol;Acc:MGI:1916984]	-	mRNA	overlapping	0	2.04411	1.79344	2.23424	2.28112	-0.106859	0.578792	1.43577	1.86915
Ankmy2	12	36157124	36197291	+	-1.92368	Ankmy2-201	ENSMUST00000041640	ankyrin repeat and MYND domain containing 2 [Source:MGI Symbol;Acc:MGI:2144755]	+	mRNA	overlapping	0	3.79597	3.86039	3.7554	3.90915	2.37261	2.57057	2.79031	3.04748
Arl4d	11	101665541	101667832	+	-1.92765	Arl4d-001	ENSMUST00000039388	ADP-ribosylation factor-like 4D [Source:MGI Symbol;Acc:MGI:1933155]	+	mRNA	overlapping	0	-0.0988495	-0.943525	-0.711725	-0.937305	-2.8073	-2.88064	-1.88616	-1.00027
Dmpk	7	19083849	19093821	+	-1.92966	Dmpk-001	ENSMUST00000032568	dystrophia myotonica-protein kinase [Source:MGI Symbol;Acc:MGI:94906]	+	mRNA	overlapping	0	2.85535	2.91777	1.83017	1.71981	1.1927	1.4944	1.51594	1.67433
Iqce	5	140661827	140702378	-	-1.93458	Iqce-001	ENSMUST00000041783	IQ motif containing E [Source:MGI Symbol;Acc:MGI:1921489]	-	mRNA	overlapping	0	4.38765	4.44421	4.19233	4.28707	3.07534	3.27418	3.62842	3.62572
Fcrla	1	170917576	170927583	-	-1.93646	Fcrla-001	ENSMUST00000046322	Fc receptor-like A [Source:MGI Symbol;Acc:MGI:2138647]	-	mRNA	overlapping	0	1.07108	1.21567	0.692665	0.449718	-0.719836	-0.710715	-0.108548	0.0541773
Cd38	5	43868809	43912375	+	-1.94377	Cd38-001	ENSMUST00000030964	CD38 antigen [Source:MGI Symbol;Acc:MGI:107474]	+	mRNA	overlapping	0	4.48862	4.4602	3.33524	3.28707	3.29073	3.02625	2.7741	2.83845
Aifm3	16	17489611	17507485	+	-1.94454	Aifm3-001	ENSMUST00000115685	apoptosis-inducing factor, mitochondrion-associated 3 [Source:MGI Symbol;Acc:MGI:1919418]	+	mRNA	overlapping	0	2.61997	2.6008	2.24521	2.67514	0.807411	0.163754	1.16447	1.34368
Scrn2	11	97029938	97033958	+	-1.95516	Scrn2-001	ENSMUST00000021249	secernin 2 [Source:MGI Symbol;Acc:MGI:1343092]	+	mRNA	overlapping	0	2.07108	1.944	1.77067	2.11714	0.321984	0.206823	1.47642	1.50874
Deptor	15	55112317	55259271	+	-1.95757	Deptor-001	ENSMUST00000096433	DEP domain containing MTOR-interacting protein [Source:MGI Symbol;Acc:MGI:2146322]	+	mRNA	overlapping	0	3.13637	2.96976	2.80814	2.87005	1.73186	1.57879	2.28377	2.35457
Gbp9	5	105078394	105139539	-	-1.95879	null					Not found	0	4.12997	4.24234	3.74771	3.97328	2.9138	2.72669	2.97892	2.83067
Zc3hav1l	6	38287396	38299259	-	-1.96568	Zc3hav1l-001	ENSMUST00000058524	zinc finger CCCH-type, antiviral 1-like [Source:MGI Symbol;Acc:MGI:2443387]	-	mRNA	overlapping	0	1.75913	2.10378	2.49543	2.4812	-0.106859	0.476912	2.00693	1.75872
9930111J21Rik1	11	48946150	48979398	-	-1.96621	null					Not found	0	4.36331	4.41637	4.25066	4.05574	3.15849	3.10235	3.64634	3.56138
Lipt2	7	100159277	100161365	+	-1.97744	Lipt2-001	ENSMUST00000032967	lipoyl(octanoyl) transferase 2 (putative) [Source:MGI Symbol;Acc:MGI:1914414]	+	mRNA	overlapping	0	1.19883	1.60902	2.00817	1.82169	0.050682	-0.488323	1.06138	1.36538
Dhodh	8	109591343	109608673	-	-1.9776	null					Not found	0	3.51094	3.51153	3.77824	3.83799	1.89314	1.88754	3.40452	3.05418
Bcl11a	11	24078056	24174123	+	-1.97815	null					Not found	0	2.07108	2.26853	2.69267	2.52213	0.478103	0.328813	1.9212	1.54722
Xkr5	8	18932729	18950975	-	-1.97902	Xkr5-001	ENSMUST00000095438	X Kell blood group precursor-related family, member 5 [Source:MGI Symbol;Acc:MGI:2442327]	-	mRNA	overlapping	0	1.24693	1.29933	0.44874	0.719807	-0.637374	-0.558712	0.435773	0.469215
Ptplad2	4	88396144	88438928	-	-1.98069	null					Not found	0	4.4583	4.52679	4.63544	4.59588	3.1927	3.13059	4.20434	4.12584
36951	8	65617900	66471637	+	-1.98212	null					Not found	0	4.74035	4.81847	4.85724	4.72201	3.40215	3.60318	3.98948	3.96107
Cd300lg	11	102041509	102055620	+	-1.98232	Cd300lg-001	ENSMUST00000017453	CD300 antigen like family member G [Source:MGI Symbol;Acc:MGI:1289168]	+	mRNA	overlapping	0	1.54501	1.90447	1.91506	2.0765	-0.0524115	-0.125753	1.00693	1.05418
Adi1	12	28675231	28682175	+	-1.98613	Adi1-001	ENSMUST00000020957	acireductone dioxygenase 1 [Source:MGI Symbol;Acc:MGI:2144929]	+	mRNA	overlapping	0	4.61768	4.51591	4.73803	4.74596	3.18139	3.20151	4.13304	4.03061
Gpr34	X	13632089	13640858	+	-1.98726	null					Not found	0	1.82398	1.50714	1.48621	1.26915	-0.106859	-0.1802	0.891452	1.13218
Cyp27a1	1	74713574	74737890	+	-1.99939	Cyp27a1-201	ENSMUST00000027356	cytochrome P450, family 27, subfamily a, polypeptide 1 [Source:MGI Symbol;Acc:MGI:88594]	+	mRNA	overlapping	0	0.988613	0.82201	0.107703	1.11714	-1.34787	-1.07329	-0.69351	-0.530785
Plxdc1	11	97923238	97986444	-	-2.00107	Plxdc1-001	ENSMUST00000017561	plexin domain containing 1 [Source:MGI Symbol;Acc:MGI:1919574]	-	mRNA	overlapping	0	1.09755	1.41637	1.37074	1.40665	-0.485371	-0.357078	0.9212	0.822852
Kcnip3	2	127456498	127522094	-	-2.00142	null					Not found	0	0.0710756	-0.0955281	-0.275626	-0.550282	-1.99994	-2.55871	-0.786619	-1.11575
Rbm43	2	51924448	51935163	-	-2.00757	Rbm43-002	ENSMUST00000102768	RNA binding motif protein 43 [Source:MGI Symbol;Acc:MGI:1918934]	-	mRNA	overlapping	0	4.60851	4.72512	4.34547	4.4364	3.44063	3.37675	3.77001	3.70443
Ndufaf4	4	24898083	24905001	+	-2.01105	Ndufaf4-001	ENSMUST00000029925	NADH dehydrogenase (ubiquinone) 1 alpha subcomplex, assembly factor 4 [Source:MGI Symbol;Acc:MGI:1915743]	+	mRNA	overlapping	0	4.46593	4.40225	4.54733	4.63138	3.22612	3.06187	4.21638	4.42082
Hlcs	16	94129195	94313563	-	-2.01231	Hlcs-202	ENSMUST00000163193	holocarboxylase synthetase (biotin- [propriony-Coenzyme A-carboxylase (ATP-hydrolysing)] ligase) [Source:MGI Symbol;Acc:MGI:894646]	-	mRNA	overlapping	0	2.93824	2.92437	3.05256	3.16961	1.51463	1.32881	2.7741	2.72555
Sigmar1	4	41738493	41756157	-	-2.01492	null					Not found	0	5.05597	5.2304	5.7554	5.81964	3.79633	3.91378	5.41893	5.36538
Mboat2	12	24831599	24960301	+	-2.01723	Mboat2-202	ENSMUST00000110942	membrane bound O-acyltransferase domain containing 2 [Source:MGI Symbol;Acc:MGI:1914466]	+	mRNA	overlapping	0	2.84757	2.77894	1.13155	0.821687	1.32198	1.002	0.698807	0.656842
Rwdd2a	9	86572053	86574896	+	-2.0178	Rwdd2a-201	ENSMUST00000034988	RWD domain containing 2A [Source:MGI Symbol;Acc:MGI:1916769]	+	mRNA	overlapping	0	-0.0399558	0.397512	0.486215	0.220236	-1.8073	-2.29568	-0.301193	-0.70071
Nlrp1b	11	71153102	71230733	-	-2.01954	Nlrp1b-003	ENSMUST00000136493	NLR family, pyrin domain containing 1B [Source:MGI Symbol;Acc:MGI:3582959]	-	mRNA	overlapping	0	3.77971	3.54619	3.48621	3.67967	2.07534	2.0501	3.54011	3.63914
Klhdc5	6	147091379	147112778	+	-2.02079	Klhdc5-001	ENSMUST00000036003	kelch domain containing 5 [Source:MGI Symbol;Acc:MGI:2444786]	+	mRNA	overlapping	0	3.53536	3.5419	3.75156	3.75027	1.8792	1.92671	3.15824	3.11307
Svip	7	51997165	52006018	-	-2.02245	Svip-201	ENSMUST00000098414	small VCP/p97-interacting protein [Source:MGI Symbol;Acc:MGI:1922994]	-	mRNA	overlapping	0	3.96724	3.79344	3.96236	4.07306	2.59358	2.43224	3.54011	3.55668
Wdhd1	14	47240944	47276832	-	-2.02326	Wdhd1-001	ENSMUST00000111791	WD repeat and HMG-box DNA binding protein 1 [Source:MGI Symbol;Acc:MGI:2443514]	-	mRNA	overlapping	0	5.12515	5.25811	4.9557	5.02581	4.10858	3.93634	4.57328	4.62122
Armc9	1	86154780	86278284	+	-2.02713	null					Not found	0	3.25283	3.50273	3.08956	3.25707	1.83656	1.68922	2.64634	2.35457
Prss36	7	127932638	127946725	-	-2.03281	Prss36-001	ENSMUST00000118755	protease, serine, 36 [Source:MGI Symbol;Acc:MGI:1924863]	-	mRNA	overlapping	0	0.445471	0.359038	-0.155332	0.449718	-1.63737	-1.55871	-0.371582	-0.241278
Dtl	1	191537365	191575534	-	-2.04241	Dtl-201	ENSMUST00000027933	denticleless homolog (Drosophila) [Source:MGI Symbol;Acc:MGI:1924093]	-	mRNA	overlapping	0	4.38228	4.32201	4.31975	4.38185	2.94759	3.056	3.61937	3.55196
Aff3	1	38177326	38664955	-	-2.04328	null					Not found	0	4.333	4.26853	4.23699	4.39292	3.00648	3.002	4.08785	3.89548
Lrdd	7	141438113	141444025	-	-2.0436	Lrdd-001	ENSMUST00000026580	leucine-rich and death domain containing [Source:MGI Symbol;Acc:MGI:1889507]	-	mRNA	overlapping	0	3.93824	3.8741	3.92533	4.0765	2.45009	2.5623	3.10091	3.27083
Tspyl3	2	153222380	153225441	-	-2.04366	Tspyl3-001	ENSMUST00000099194	TSPY-like 3 [Source:MGI Symbol;Acc:MGI:2139328]	-	mRNA	overlapping	0	3.78379	3.86726	3.67249	3.79688	2.34245	2.4944	3.08128	3.04076
Galnt10	11	57645442	57787514	+	-2.04436	Galnt10-001	ENSMUST00000066987escription=UDP-N-acetyl-alpha-D-galactosamine:polypeptideN-acetylgalactosaminyltransferase 10 [Source:MGISymbol;Acc:MGI:1890480]	No description	+	mRNA	overlapping	0	4.77767	4.82201	4.96734	4.86409	3.40702	3.49874	4.47892	4.32166
St14	9	31089402	31131853	-	-2.04445	St14-001	ENSMUST00000034478	suppression of tumorigenicity 14 (colon carcinoma) [Source:MGI Symbol;Acc:MGI:1338881]	-	mRNA	overlapping	0	4.12997	4.04743	3.35056	3.27514	2.93417	2.61121	2.97892	2.88425
Ankrd35	3	96670131	96691009	+	-2.04832	null					Not found	0	0.270384	0.278867	0.724374	0.976965	-1.63737	-1.88064	0.113845	-0.378782
Tns4	11	99065678	99089306	-	-2.04864	Tns4-001	ENSMUST00000017751	tensin 4 [Source:MGI Symbol;Acc:MGI:2144377]	-	mRNA	overlapping	0	3.16168	3.3784	3.42481	3.23877	1.58502	1.77757	2.97892	3.02721
Pgm2l1	7	100227394	100278868	+	-2.04988	null					Not found	0	4.58998	4.5946	4.39557	4.48379	3.16424	3.21739	4.21338	4.18193
Ticam2	18	46559155	46574533	-	-2.05036	Ticam2-001	ENSMUST00000070084	toll-like receptor adaptor molecule 2 [Source:MGI Symbol;Acc:MGI:3040056]	-	mRNA	overlapping	0	4.35785	4.36147	3.8697	3.90915	3.02559	3.0909	3.30649	3.23593
Dhdh	7	45472956	45488805	-	-2.05393	Dhdh-001	ENSMUST00000011526	dihydrodiol dehydrogenase (dimeric) [Source:MGI Symbol;Acc:MGI:1919005]	-	mRNA	overlapping	0	3.92352	3.96657	3.9723	3.89364	2.68455	2.67395	3.54966	3.45916
Rnf144b	13	47122720	47247991	+	-2.05415	Rnf144b-201	ENSMUST00000068891	ring finger protein 144B [Source:MGI Symbol;Acc:MGI:2384986]	+	mRNA	overlapping	0	3.27619	3.31951	2.94228	3.06961	1.76256	1.64292	2.00693	2.16965
Tchh	3	93442330	93449077	+	-2.05432	Tchh-201	ENSMUST00000064257	trichohyalin [Source:MGI Symbol;Acc:MGI:2177944]	+	mRNA	overlapping	0	1.14908	1.21567	0.928733	0.947218	-0.999944	-0.710715	-0.301193	-0.613247
Galnt12	4	47091909	47123070	+	-2.05622	Galnt12-001	ENSMUST00000045041escription=UDP-N-acetyl-alpha-D-galactosamine:polypeptideN-acetylgalactosaminyltransferase 12 [Source:MGISymbol;Acc:MGI:2444664]	No description	+	mRNA	overlapping	0	2.80804	2.83608	2.22318	2.37348	1.12344	1.24864	1.95035	1.70868
Nhlrc1	13	47012558	47014850	-	-2.05809	Nhlrc1-201	ENSMUST00000052747	NHL repeat containing 1 [Source:MGI Symbol;Acc:MGI:2145264]	-	mRNA	overlapping	0	0.67374	0.793441	1.35056	1.8052	-1.63737	-1.1802	0.698807	0.691607
Rem1	2	152626951	152635198	+	-2.05864	null					Not found	0	-0.776921	0.149584	2.23424	2.11714	-1.8073	-3.29568	1.32886	1.79114
Slc26a10	10	127172426	127180645	-	-2.06317	Slc26a10-201	ENSMUST00000095270	solute carrier family 26, member 10 [Source:MGI Symbol;Acc:MGI:2143920]	-	mRNA	overlapping	0	1.60159	1.7495	0.627077	0.754573	-0.347867	-0.0226591	0.435773	0.0541773
Rhobtb2	14	69784990	69805530	-	-2.06348	Rhobtb2-201	ENSMUST00000022665	Rho-related BTB domain containing 2 [Source:MGI Symbol;Acc:MGI:2180557]	-	mRNA	overlapping	0	3.81603	3.70801	3.68865	3.74163	2.25879	2.47691	2.7577	2.70017
Polr1b	2	129100995	129126594	+	-2.06432	Polr1b-001	ENSMUST00000103205	polymerase (RNA) I polypeptide B [Source:MGI Symbol;Acc:MGI:108014]	+	mRNA	overlapping	0	4.80403	4.83258	5.37324	5.40117	3.43111	3.52024	5.20887	5.20468
Ptcd2	13	99319649	99344678	-	-2.0671	Ptcd2-201	ENSMUST00000022153	pentatricopeptide repeat domain 2 [Source:MGI Symbol;Acc:MGI:1916177]	-	mRNA	overlapping	0	5.47101	5.41403	5.48852	5.58384	4.24527	4.19884	5.05132	5.03907
Ppat	5	76913249	76951578	-	-2.07486	null					Not found	0	5.02527	5.03833	5.41998	5.30624	3.85091	3.76682	4.90081	4.90106
Msh2	17	87672330	87723713	+	-2.07627	Msh2-001	ENSMUST00000024967	mutS homolog 2 (E. coli) [Source:MGI Symbol;Acc:MGI:101816]	+	mRNA	overlapping	0	4.75082	4.77347	4.58883	4.62904	3.49648	3.4277	3.91382	3.85388
Arhgef18	8	3393006	3456601	+	-2.07834	null					Not found	0	4.64934	4.61719	4.79887	4.82986	3.11751	3.25891	4.249	4.21517
2610507I01Rik	11	59199836	59202385	-	-2.08156	2610507I01Rik-001	ENSMUST00000154354	RIKEN cDNA 2610507I01 gene [Source:MGI Symbol;Acc:MGI:1919453]	-	mRNA	overlapping	0	2.80804	2.85002	3.07118	2.87796	1.1469	1.09664	2.02074	1.9575
Nqo2	13	33964659	33988465	+	-2.08497	Nqo2-201	ENSMUST00000021843	NAD(P)H dehydrogenase, quinone 2 [Source:MGI Symbol;Acc:MGI:104513]	+	mRNA	overlapping	0	4.79395	4.90781	4.64996	4.75242	3.49648	3.54981	4.06138	4.23887
Dact3	7	16875317	16887301	+	-2.0903	Dact3-001	ENSMUST00000108493	dapper homolog 3, antagonist of beta-catenin (xenopus) [Source:MGI Symbol;Acc:MGI:3654828]	+	mRNA	overlapping	0	1.31619	1.27887	1.35056	1.16961	-0.414982	-0.558712	0.350884	-0.0568539
Dusp6	10	99263231	99267488	+	-2.09786	Dusp6-201	ENSMUST00000020118	dual specificity phosphatase 6 [Source:MGI Symbol;Acc:MGI:1914853]	+	mRNA	overlapping	0	4.44289	4.40461	4.63544	4.62435	3.05689	3.12498	4.06138	4.04748
Ppfia4	1	134296783	134332928	-	-2.09877	Ppfia4-201	ENSMUST00000168515	protein tyrosine phosphatase, receptor type, f polypeptide (PTPRF), interacting protein (liprin), alpha 4 [Source:MGI Symbol;Acc:MGI:1915757]	-	mRNA	overlapping	0	1.22308	1.17195	1.72437	1.83799	-1.34787	-0.357078	1.21338	0.691607
Rasgrp3	17	75435905	75529043	+	-2.10487	Rasgrp3-202	ENSMUST00000164192	RAS, guanyl releasing protein 3 [Source:MGI Symbol;Acc:MGI:3028579]	+	mRNA	overlapping	0	3.84757	3.93094	2.77824	2.76313	2.46883	2.35776	1.64634	1.62122
Slc29a2	19	5024006	5031971	+	-2.10621	Slc29a2-201	ENSMUST00000025826	solute carrier family 29 (nucleoside transporters), member 2 [Source:MGI Symbol;Acc:MGI:1345278]	+	mRNA	overlapping	0	2.22308	2.32949	2.98217	2.99888	0.192701	0.511677	2.71588	2.71714
Klhl6	16	19946499	19983037	-	-2.10642	Klhl6-001	ENSMUST00000058839	kelch-like 6 (Drosophila) [Source:MGI Symbol;Acc:MGI:2686922]	-	mRNA	overlapping	0	4.7674	4.90113	4.47461	4.52716	3.51463	3.34336	4.17685	4.10986
AI464131	4	41495604	41503076	-	-2.11584	AI464131-001	ENSMUST00000054920	expressed sequence AI464131 [Source:MGI Symbol;Acc:MGI:2140300]	-	mRNA	overlapping	0	2.13637	2.34926	1.22318	1.38462	0.192701	0.404762	0.698807	0.725555
Foxred2	15	77940522	77956722	-	-2.11655	Foxred2-001	ENSMUST00000016696	FAD-dependent oxidoreductase domain containing 2 [Source:MGI Symbol;Acc:MGI:106315]	-	mRNA	overlapping	0	3.6471	3.62126	4.13745	4.31354	1.86513	2.15278	3.81824	3.72974
Ppip5k2	1	97706048	97770411	-	-2.1186	Ppip5k2-001	ENSMUST00000042509	diphosphoinositol pentakisphosphate kinase 2 [Source:MGI Symbol;Acc:MGI:2142810]	-	mRNA	overlapping	0	5.37823	5.32576	5.42119	5.36928	4.07228	4.15278	5.0697	5.15882
Rasl11b	5	74195296	74199478	+	-2.12115	Rasl11b-201	ENSMUST00000051937	RAS-like, family 11, member B [Source:MGI Symbol;Acc:MGI:1916189]	+	mRNA	overlapping	0	1.98861	1.57585	1.13155	1.31645	-0.163443	-0.125753	-0.0496539	0.547217
Itpripl1	2	127138772	127143442	-	-2.12479	Itpripl1-001	ENSMUST00000132773	inositol 1,4,5-triphosphate receptor interacting protein-like 1 [Source:MGI Symbol;Acc:MGI:1920588]	-	mRNA	overlapping	0	4.74873	4.73642	4.59956	4.65458	3.44537	3.37675	4.25193	4.23298
Gramd2	9	59680144	59718874	+	-2.12627	null					Not found	0	2.73404	2.80064	1.98217	2.53218	0.652133	0.289285	1.18913	0.725555
Lmln	16	33062521	33127695	+	-2.12753	Lmln-001	ENSMUST00000023497	leishmanolysin-like (metallopeptidase M8 family) [Source:MGI Symbol;Acc:MGI:2444736]	+	mRNA	overlapping	0	2.03043	1.98247	1.50459	1.512	0.478103	-0.236784	0.765922	1.08065
Gart	16	91621186	91646952	-	-2.1284	Gart-001	ENSMUST00000023684	phosphoribosylglycinamide formyltransferase [Source:MGI Symbol;Acc:MGI:95654]	-	mRNA	overlapping	0	6.39767	6.52245	6.855	6.7948	5.16281	5.25891	6.51045	6.5239
Gbp7	3	142530338	142550083	+	-2.13472	Gbp7-202	ENSMUST00000171263	guanylate binding protein 7 [Source:MGI Symbol;Acc:MGI:2444421]	+	mRNA	overlapping	0	5.18347	5.03223	4.59527	4.49154	3.86513	3.78824	3.76182	3.68731
Hpse	5	100679484	100719716	-	-2.14297	Hpse-001	ENSMUST00000045617	heparanase [Source:MGI Symbol;Acc:MGI:1343124]	-	mRNA	overlapping	0	4.84366	4.85349	4.12265	3.91684	3.53255	3.4944	3.64188	3.58006
Rab11fip4	11	79591212	79698023	+	-2.14503	Rab11fip4-001	ENSMUST00000017783	RAB11 family interacting protein 4 (class II) [Source:MGI Symbol;Acc:MGI:2442920]	+	mRNA	overlapping	0	3.6336	3.76061	3.66024	3.42295	2.03819	2.15278	2.99299	2.97877
Hhex	19	37432887	37440728	+	-2.15003	Hhex-001	ENSMUST00000025944	hematopoietically expressed homeobox [Source:MGI Symbol;Acc:MGI:96086]	+	mRNA	overlapping	0	4.84562	4.91611	4.68059	4.7154	3.56774	3.66239	3.9212	3.73808
Scn3a	2	65457118	65567627	-	-2.15265	null					Not found	0	2.75082	2.73455	2.82286	2.8052	0.865126	0.95225	2.29517	2.38675
Cmpk2	12	26469204	26479835	+	-2.15947	Cmpk2-201	ENSMUST00000020969	cytidine monophosphate (UMP-CMP) kinase 2, mitochondrial [Source:MGI Symbol;Acc:MGI:99830]	+	mRNA	overlapping	0	2.92352	3.14394	2.2669	2.16961	1.42152	1.40476	0.861079	1.914
Ppif	14	25694154	25700468	+	-2.16077	null					Not found	0	5.393	5.48721	5.65614	5.70211	4.1527	4.22527	5.26794	5.23298
Prkdc	16	15637866	15842239	+	-2.16083	Prkdc-201	ENSMUST00000023352	protein kinase, DNA activated, catalytic polypeptide [Source:MGI Symbol;Acc:MGI:104779]	+	mRNA	overlapping	0	4.43772	4.19124	3.83017	4.15667	2.92741	2.87425	3.83787	3.98228
Akr7a5	4	139310744	139318426	+	-2.16845	Akr7a5-001	ENSMUST00000073787	aldo-keto reductase family 7, member A5 (aflatoxin aldehyde reductase) [Source:MGI Symbol;Acc:MGI:107796]	+	mRNA	overlapping	0	3.86693	3.95372	3.70861	3.67059	2.33225	2.45028	3.08785	3.17581
Parp1	1	180568955	180601253	+	-2.17199	Parp1-201	ENSMUST00000027777	poly (ADP-ribose) polymerase family, member 1 [Source:MGI Symbol;Acc:MGI:1340806]	+	mRNA	overlapping	0	6.46657	6.48386	6.56713	6.49218	5.28414	5.2108	6.06054	6.04832
Parp8	13	116854824	117025516	-	-2.17284	Parp8-201	ENSMUST00000022239	poly (ADP-ribose) polymerase family, member 8 [Source:MGI Symbol;Acc:MGI:1098713]	-	mRNA	overlapping	0	4.14908	4.07736	3.77067	4.05225	2.67652	2.76322	3.249	3.16348
Sh2d5	4	138250403	138261332	+	-2.17332	Sh2d5-002	ENSMUST00000105824	SH2 domain containing 5 [Source:MGI Symbol;Acc:MGI:2446215]	+	mRNA	overlapping	0	2.37147	2.46247	3.15501	3.22644	0.440629	0.248643	1.83005	1.98579
Ptp4a3	15	73723145	73758766	+	-2.17838	Ptp4a3-204	ENSMUST00000167582	protein tyrosine phosphatase 4a3 [Source:MGI Symbol;Acc:MGI:1277098]	+	mRNA	overlapping	0	5.28341	5.36269	5.51029	5.49283	3.98712	4.07936	5.27516	5.17427
Rtn4rl1	11	75193783	75267769	+	-2.17897	Rtn4rl1-001	ENSMUST00000102514	reticulon 4 receptor-like 1 [Source:MGI Symbol;Acc:MGI:2661375]	+	mRNA	overlapping	0	1.72558	1.91777	1.59313	1.8052	-0.0524115	-0.236784	0.476415	0.99973
5031425F14Rik	2	166447451	166459232	+	-2.17911	5031425F14Rik-001	ENSMUST00000127920	RIKEN cDNA 5031425F14 gene [Source:MGI Symbol;Acc:MGI:2442533]	+	mRNA	overlapping	0	0.960044	1.29933	0.873238	1.06269	-1.22234	-1.07329	-0.0496539	0.253486
Tdh	14	63492347	63509092	-	-2.18304	Tdh-001	ENSMUST00000022522	L-threonine dehydrogenase [Source:MGI Symbol;Acc:MGI:1926231]	-	mRNA	overlapping	0	0.123543	-0.528487	-0.339756	-0.83039	-2.22234	-2.88064	-1.88616	-1.70071
Trim21	7	102557922	102565469	-	-2.18306	Trim21-201	ENSMUST00000033264	tripartite motif-containing 21 [Source:MGI Symbol;Acc:MGI:106657]	-	mRNA	overlapping	0	4.03729	4.17472	3.98545	3.97696	2.7084	2.73407	3.39395	3.17581
Ppp1r14a	7	29289320	29293390	+	-2.18608	Ppp1r14a-201	ENSMUST00000048187	protein phosphatase 1, regulatory (inhibitor) subunit 14A [Source:MGI Symbol;Acc:MGI:1931139]	+	mRNA	overlapping	0	0.638116	0.056475	0.107703	-0.637745	-1.48537	-2.07328	-0.169948	0.157271
Engase	11	118476829	118489209	+	-2.18698	Engase-001	ENSMUST00000135383	endo-beta-N-acetylglucosaminidase [Source:MGI Symbol;Acc:MGI:2443788]	+	mRNA	overlapping	0	3.59696	3.7495	3.74771	3.63372	2.07534	1.88754	3.02759	3.17581
Dhcr24	4	106561038	106589113	+	-2.19663	Dhcr24-001	ENSMUST00000047973	24-dehydrocholesterol reductase [Source:MGI Symbol;Acc:MGI:1922004]	+	mRNA	overlapping	0	5.85825	5.90029	6.78107	6.71485	4.53255	4.6212	6.56741	6.44395
Hsh2d	8	72189668	72200995	+	-2.2009	null					Not found	0	2.22308	2.39751	2.66024	2.71098	0.192701	0.367287	1.83005	2.01354
Gbp5	3	142496934	142522344	+	-2.20795	Gbp5-201	ENSMUST00000090127	guanylate binding protein 5 [Source:MGI Symbol;Acc:MGI:2429943]	+	mRNA	overlapping	0	4.91981	5.0307	4.53173	4.64303	3.71626	3.65852	3.61027	3.71292
Srgap3	6	112717971	112947266	-	-2.21154	Srgap3-001	ENSMUST00000088373	SLIT-ROBO Rho GTPase activating protein 3 [Source:MGI Symbol;Acc:MGI:2152938]	-	mRNA	overlapping	0	4.09098	4.19398	4.0178	3.96217	2.73186	2.70432	3.84177	3.77502
Sucnr1	3	60081869	60087566	+	-2.21226	Sucnr1-201	ENSMUST00000029326	succinate receptor 1 [Source:MGI Symbol;Acc:MGI:1934135]	+	mRNA	overlapping	0	-0.435884	-0.265453	0.44874	0.754573	-3.22234	-2.88064	0.765922	0.386753
Clec4a1	6	122921848	122934619	+	-2.21235	Clec4a1-001	ENSMUST00000060484	C-type lectin domain family 4, member a1 [Source:MGI Symbol;Acc:MGI:3036291]	+	mRNA	overlapping	0	4.951	5.06546	4.37823	4.4121	3.68856	3.70056	3.74528	3.73808
Kank3	17	33810520	33822918	+	-2.22312	Kank3-001	ENSMUST00000048560	KN motif and ankyrin repeat domains 3 [Source:MGI Symbol;Acc:MGI:1098615]	+	mRNA	overlapping	0	4.34133	4.36633	4.58452	4.63605	2.83656	2.81285	4.02759	4.08719
Adam11	11	102761439	102780262	+	-2.23012	Adam11-001	ENSMUST00000103081	a disintegrin and metallopeptidase domain 11 [Source:MGI Symbol;Acc:MGI:1098667]	+	mRNA	overlapping	0	5.13956	5.13969	5.59527	5.8868	3.73573	3.85745	5.031	5.26363
Cdc6	11	98907801	98923940	+	-2.23351	null					Not found	0	4.1927	4.36633	4.36823	4.40117	2.80003	2.81285	3.72012	3.7505
Polr1a	6	71909053	71979356	+	-2.23868	Polr1a-201	ENSMUST00000055296	polymerase (RNA) I polypeptide A [Source:MGI Symbol;Acc:MGI:1096397]	+	mRNA	overlapping	0	5.4234	5.31072	5.73706	5.72748	3.95757	4.17193	5.72223	5.70656
Pdxk	10	78436744	78464975	-	-2.24848	Pdxk-001	ENSMUST00000041616	pyridoxal (pyridoxine, vitamin B6) kinase [Source:MGI Symbol;Acc:MGI:1351869]	-	mRNA	overlapping	0	5.21252	5.29041	5.68362	5.58867	3.72798	3.82326	4.93949	5.01525
Vangl2	1	172000960	172028444	-	-2.25451	Vangl2-003	ENSMUST00000111263	vang-like 2 (van gogh, Drosophila) [Source:MGI Symbol;Acc:MGI:2135272]	-	mRNA	overlapping	0	1.63812	0.956939	1.64376	1.2449	-1.10686	-0.632713	0.830052	0.884252
Ttc30a1	2	75979106	75981967	-	-2.26308	Ttc30a1-001	ENSMUST00000099994	tetratricopeptide repeat domain 30A1 [Source:MGI Symbol;Acc:MGI:1926052]	-	mRNA	overlapping	0	1.22308	1.33941	1.3301	1.16961	-0.559372	-1.29568	0.591892	0.547217
Slc19a1	10	77032241	77061002	+	-2.26442	null					Not found	0	3.54019	3.71183	4.52724	4.36788	1.68455	1.84728	3.98597	3.95034
Gm5431	11	48887422	48902152	-	-2.26724	Gm5431-002	ENSMUST00000109210	predicted gene 5431 [Source:MGI Symbol;Acc:MGI:3645205]	-	mRNA	overlapping	0	1.60159	1.82201	1.17809	1.00611	-0.106859	-0.558712	0.00692971	0.725555
Golga7b	19	42247574	42270348	+	-2.28144	Golga7b-001	ENSMUST00000122375	golgi autoantigen, golgin subfamily a, 7B [Source:MGI Symbol;Acc:MGI:1918396]	+	mRNA	overlapping	0	0.486113	0.278867	-1.99183	-0.83039	-0.719836	-2.88064	-1.69351	-1.11575
Fam101b	11	76019194	76027782	-	-2.29107	Fam101b-001	ENSMUST00000021207	family with sequence similarity 101, member B [Source:MGI Symbol;Acc:MGI:1923816]	-	mRNA	overlapping	0	4.79395	4.84655	4.92533	4.73294	3.35761	3.43677	4.48142	4.44649
Zfp366	13	99184823	99247037	+	-2.30072	Zfp366-001	ENSMUST00000056558	zinc finger protein 366 [Source:MGI Symbol;Acc:MGI:2178429]	+	mRNA	overlapping	0	3.59696	3.59667	3.57585	3.36226	1.61897	1.79179	3.15824	3.02721
Siglec1	2	131069220	131086765	-	-2.30288	Siglec1-001	ENSMUST00000028794	sialic acid binding Ig-like lectin 1, sialoadhesin [Source:MGI Symbol;Acc:MGI:99668]	-	mRNA	overlapping	0	3.25283	3.09795	1.39064	1.64766	1.42152	1.67395	1.21338	1.27657
Cyp26a1	19	37697808	37701528	+	-2.30794	Cyp26a1-201	ENSMUST00000025946	cytochrome P450, family 26, subfamily a, polypeptide 1 [Source:MGI Symbol;Acc:MGI:1096359]	+	mRNA	overlapping	0	-0.361884	-0.206559	-0.892297	-0.730854	-2.22234	-3.88064	-1.23408	-1.53079
St5	7	109523911	109617147	-	-2.30909	St5-202	ENSMUST00000079282	suppression of tumorigenicity 5 [Source:MGI Symbol;Acc:MGI:108517]	-	mRNA	overlapping	0	3.32741	3.73079	3.5137	3.52213	1.90695	1.44129	2.56388	2.43884
Abca2	2	25428703	25448540	+	-2.31151	Abca2-001	ENSMUST00000102919	ATP-binding cassette, sub-family A (ABC1), member 2 [Source:MGI Symbol;Acc:MGI:99606]	+	mRNA	overlapping	0	5.92444	5.85694	6.18737	6.23724	4.65213	4.61721	5.94583	5.97965
Lair1	7	4007073	4063204	-	-2.32049	Lair1-201	ENSMUST00000068865	leukocyte-associated Ig-like receptor 1 [Source:MGI Symbol;Acc:MGI:105492]	-	mRNA	overlapping	0	5.27184	5.26593	5.44041	5.46554	3.75494	3.86755	5.20282	5.09695
Megf9	4	70427065	70534995	-	-2.32285	null					Not found	0	5.49111	5.52136	4.62498	4.61492	4.25879	3.95856	4.34541	4.48168
Pfas	11	68985697	69008460	-	-2.32599	Pfas-001	ENSMUST00000021282	phosphoribosylformylglycinamidine synthase (FGAR amidotransferase) [Source:MGI Symbol;Acc:MGI:2684864]	-	mRNA	overlapping	0	5.02527	4.95048	5.23699	5.34667	3.50104	3.79532	5.06471	4.99626
Nrp1	8	128359073	128505462	+	-2.33298	Nrp1-201	ENSMUST00000026917	neuropilin 1 [Source:MGI Symbol;Acc:MGI:106206]	+	mRNA	overlapping	0	5.47606	5.49499	5.23561	5.168	4.10259	4.0995	5.13621	5.03569
Rab3a	8	70754679	70758677	+	-2.34471	Rab3a-004	ENSMUST00000110093	RAB3A, member RAS oncogene family [Source:MGI Symbol;Acc:MGI:97843]	+	mRNA	overlapping	0	1.44547	1.45337	1.13155	1.36226	-0.414982	-0.632713	0.350884	0.343684
Sbk1	7	126272619	126294999	+	-2.34954	Sbk1-201	ENSMUST00000056028	SH3-binding kinase 1 [Source:MGI Symbol;Acc:MGI:2135937]	+	mRNA	overlapping	0	4.11709	4.30693	4.25609	4.15667	2.72408	2.6816	3.30649	3.49896
Isoc1	18	58659482	58679570	+	-2.35705	Isoc1-201	ENSMUST00000025503	isochorismatase domain containing 1 [Source:MGI Symbol;Acc:MGI:1913557]	+	mRNA	overlapping	0	5.393	5.33446	5.2669	5.14852	3.94424	3.96798	4.77206	4.65684
Tnfrsf13c	15	82221744	82224339	-	-2.36647	null					Not found	0	2.03043	2.35904	2.21204	2.2449	0.0995917	0.11936	1.00693	1.32166
Bmyc	2	25706879	25707717	+	-2.37193	Bmyc-001	ENSMUST00000061483	brain expressed myelocytomatosis oncogene [Source:MGI Symbol;Acc:MGI:88184]	+	mRNA	overlapping	0	4.04751	4.06247	4.0463	4.02759	2.79261	2.43224	3.49137	3.54722
Fam117a	11	95337018	95381872	+	-2.37296	Fam117a-001	ENSMUST00000037502	family with sequence similarity 117, member A [Source:MGI Symbol;Acc:MGI:2144564]	+	mRNA	overlapping	0	3.78379	3.82201	4.17236	4.214	2.07534	2.01418	3.31211	3.50874
Slc45a4	15	73577424	73645762	-	-2.3893	null					Not found	0	4.76534	4.80422	4.9099	4.94346	2.92062	3.24348	4.37258	4.26796
Elovl3	19	46131897	46135694	+	-2.39478	Elovl3-001	ENSMUST00000043739	elongation of very long chain fatty acids (FEN1/Elo2, SUR4/Elo3, yeast)-like 3 [Source:MGI Symbol;Acc:MGI:1195976]	+	mRNA	overlapping	0	0.0166277	0.764294	-4.95119	-3.05278	-1.99994	-2.55871	-3.69351	-3.11575
Msx3	7	140046157	140049140	-	-2.39601	null					Not found	0	1.63812	1.3784	3.78577	3.80934	-1.10686	0.0735562	3.52081	3.73808
Arhgef4	1	34721924	34813309	+	-2.40385	null					Not found	0	2.93824	2.95694	2.86615	2.88582	1.00006	0.926715	1.66404	1.80708
Paqr7	4	134496697	134510235	+	-2.41139	null					Not found	0	4.70636	4.80601	4.68865	4.67967	3.17569	3.18006	4.06804	4.10664
Gimap1	6	48718607	48752600	+	-2.41143	Gimap1-004	ENSMUST00000127537	GTPase, IMAP family member 1 [Source:MGI Symbol;Acc:MGI:109368]	+	mRNA	overlapping	0	5.04241	5.12256	4.4224	4.52213	3.62315	3.65852	3.91382	3.74637
Kat2a	11	100704746	100712465	-	-2.412	Kat2a-001	ENSMUST00000006973	K(lysine) acetyltransferase 2A [Source:MGI Symbol;Acc:MGI:1343101]	-	mRNA	overlapping	0	5.38631	5.41285	5.84196	5.88582	4.00648	3.99588	5.36448	5.45664
Sh3tc1	5	35697180	35729276	-	-2.43831	Sh3tc1-001	ENSMUST00000070203	SH3 domain and tetratricopeptide repeats 1 [Source:MGI Symbol;Acc:MGI:2678949]	-	mRNA	overlapping	0	5.64037	5.71659	5.87412	5.80001	4.36763	4.47251	5.25632	5.28228
Comp	8	70373548	70382065	+	-2.46726	Comp-201	ENSMUST00000003659	cartilage oligomeric matrix protein [Source:MGI Symbol;Acc:MGI:88469]	+	mRNA	overlapping	0	1.52564	1.70417	0.52274	1.11714	-0.559372	-0.236784	0.0613775	-0.241278
Shmt1	11	60788104	60811718	-	-2.4717	null					Not found	0	3.85146	4.0744	4.08956	4.10709	2.25879	2.27923	3.67718	3.55668
Sla	15	66780819	66831829	-	-2.47232	null					Not found	0	7.88604	7.91383	8.10111	8.14136	6.68506	6.71042	7.92396	7.92226
Gpr84	15	103308236	103310438	-	-2.47369	Gpr84-201	ENSMUST00000079824	G protein-coupled receptor 84 [Source:MGI Symbol;Acc:MGI:1934129]	-	mRNA	overlapping	0	4.88224	5.04137	4.72437	4.56193	3.54143	3.54142	4.46384	4.35999
Amica1	9	45079183	45108530	+	-2.47743	Amica1-001	ENSMUST00000050020	adhesion molecule, interacts with CXADR antigen 1 [Source:MGI Symbol;Acc:MGI:2685484]	+	mRNA	overlapping	0	6.03729	6.07142	5.53509	5.54216	4.88444	4.89744	4.66184	4.7443
Slc36a2	11	55158470	55185077	-	-2.50238	Slc36a2-001	ENSMUST00000039305	solute carrier family 36 (proton/amino acid symporter), member 2 [Source:MGI Symbol;Acc:MGI:1891430]	-	mRNA	overlapping	0	0.930898	0.541902	1.62708	1.57171	-2.22234	-1.29568	0.554418	1.15727
Pex26	6	121183667	121198837	+	-2.51311	null					Not found	0	4.90864	4.99351	5.25609	5.17924	3.30644	3.32881	4.30367	4.20317
Fam195a	17	25863698	25868738	-	-2.52419	Fam195a-201	ENSMUST00000026828	family with sequence similarity 195, member A [Source:MGI Symbol;Acc:MGI:1915491]	-	mRNA	overlapping	0	3.14274	3.08622	3.16081	3.214	0.974061	1.40476	2.54489	2.53769
Sectm1a	11	121067407	121081220	-	-2.53554	Sectm1a-001	ENSMUST00000026162	secreted and transmembrane 1A [Source:MGI Symbol;Acc:MGI:2384805]	-	mRNA	overlapping	0	1.14908	0.877505	-0.47726	0.647658	-1.63737	-1.71071	-2.37158	-0.79382
H2-DMb2	17	34143307	34151553	+	-2.54419	null					Not found	0	5.56885	5.67413	5.18238	5.22489	4.17569	4.26147	4.69451	4.79114
Nat8l	5	33995984	34005916	+	-2.5537	Nat8l-201	ENSMUST00000056355	N-acetyltransferase 8-like [Source:MGI Symbol;Acc:MGI:2447776]	+	mRNA	overlapping	0	2.89362	3.01995	2.47694	2.42834	0.478103	0.328813	1.62842	1.50874
Ciita	16	10488178	10527564	+	-2.56936	Ciita-201	ENSMUST00000023147	class II transactivator [Source:MGI Symbol;Acc:MGI:108445]	+	mRNA	overlapping	0	6.70689	6.76567	6.13007	6.14525	5.41308	5.47691	5.48888	5.2462
Entpd6	2	150749042	150771675	+	-2.57101	Entpd6-001	ENSMUST00000094467	ectonucleoside triphosphate diphosphohydrolase 6 [Source:MGI Symbol;Acc:MGI:1202295]	+	mRNA	overlapping	0	4.15224	4.08328	4.31195	4.40391	2.22612	2.46809	3.73275	3.79515
BC035044	6	128848044	128891126	-	-2.58002	BC035044-001	ENSMUST00000160290	cDNA sequence BC035044 [Source:MGI Symbol;Acc:MGI:2448540]	-	mRNA	overlapping	0	4.94007	5.00601	5.25202	5.27813	3.36763	3.39548	4.75357	4.65023
Hsd11b2	8	105518746	105523984	+	-2.58064	Hsd11b2-201	ENSMUST00000034363	hydroxysteroid 11-beta dehydrogenase 2 [Source:MGI Symbol;Acc:MGI:104720]	+	mRNA	overlapping	0	1.31619	1.55898	1.22318	1.33954	-1.8073	-0.357078	-0.445582	-0.000270382
Fam69b	2	26628457	26636497	+	-2.58156	Fam69b-001	ENSMUST00000074240	family with sequence similarity 69, member B [Source:MGI Symbol;Acc:MGI:1927576]	+	mRNA	overlapping	0	1.07108	1.35904	1.94228	2.00611	-0.637374	-2.29568	0.861079	0.791143
Gne	4	44034075	44084177	-	-2.60414	Gne-001	ENSMUST00000030201	glucosamine (UDP-N-acetyl)-2-epimerase/N-acetylmannosamine kinase [Source:MGI Symbol;Acc:MGI:1354951]	-	mRNA	overlapping	0	5.10246	5.08475	5.15064	5.11881	3.55902	3.57879	4.56388	4.52329
Fam65b	13	24582189	24733816	+	-2.60605	Fam65b-006	ENSMUST00000110383	family with sequence similarity 65, member B [Source:MGI Symbol;Acc:MGI:2444879]	+	mRNA	overlapping	0	4.43253	4.36875	4.57585	4.4786	2.75494	2.59509	4.11062	3.88049
Trim14	4	46493781	46536141	-	-2.61148	null					Not found	0	4.83975	4.78258	4.58667	4.57414	3.11751	3.18545	4.031	4.00319
Pycard	7	127992103	127993867	-	-2.61179	Pycard-001	ENSMUST00000033056	PYD and CARD domain containing [Source:MGI Symbol;Acc:MGI:1931465]	-	mRNA	overlapping	0	7.36092	7.30282	7.46789	7.51391	6.06384	5.99818	7.03399	7.09289
Cyp4f16	17	32536558	32551798	+	-2.61478	Cyp4f16-001	ENSMUST00000169591	cytochrome P450, family 4, subfamily f, polypeptide 16 [Source:MGI Symbol;Acc:MGI:1917351]	+	mRNA	overlapping	0	5.19883	5.33322	4.70265	4.778	3.62733	3.7596	4.15824	4.10019
Arhgap39	15	76723985	76818170	-	-2.61944	Arhgap39-001	ENSMUST00000077821	Rho GTPase activating protein 39 [Source:MGI Symbol;Acc:MGI:107858]	-	mRNA	overlapping	0	4.38765	4.49831	4.59956	4.63605	2.69255	2.88091	4.01385	3.96107
Slc43a2	11	75531694	75577575	+	-2.62246	null					Not found	0	6.58063	6.61872	6.7554	6.76633	4.94424	5.09664	6.12427	6.10825
Ptgs1	2	36230426	36252272	+	-2.63131	Ptgs1-001	ENSMUST00000062069	prostaglandin-endoperoxide synthase 1 [Source:MGI Symbol;Acc:MGI:97797]	+	mRNA	overlapping	0	8.20721	8.23788	8.29225	8.30238	6.84151	6.85407	7.83763	7.83821
37865	15	82274935	82294442	+	-2.63622	Sept3-201	ENSMUST00000023095	septin 3 [Source:MGI Symbol;Acc:MGI:1345148]	+	mRNA	overlapping	0	4.42732	4.32201	3.6396	3.78011	2.51463	2.62715	2.76592	2.69161
Megf11	9	64385626	64709205	+	-2.63782	Megf11-201	ENSMUST00000164113	multiple EGF-like-domains 11 [Source:MGI Symbol;Acc:MGI:1920951]	+	mRNA	overlapping	0	1.70851	1.41637	2.57585	2.9245	-0.559372	-0.973749	2.02074	2.16965
Fh1	1	175600374	175625635	-	-2.63819	Fh1-001	ENSMUST00000027810	fumarate hydratase 1 [Source:MGI Symbol;Acc:MGI:95530]	-	mRNA	overlapping	0	7.039	7.07662	6.73171	6.8501	5.73089	5.76682	6.23501	6.26219
Wdfy2	14	62837690	62956886	+	-2.63916	Wdfy2-201	ENSMUST00000014691	WD repeat and FYVE domain containing 2 [Source:MGI Symbol;Acc:MGI:2442811]	+	mRNA	overlapping	0	6.05765	6.15521	6.37199	6.30257	4.87218	4.81633	6.04543	6.01611
Myo7a	7	98051060	98119524	-	-2.66433	Myo7a-001	ENSMUST00000107128	myosin VIIA [Source:MGI Symbol;Acc:MGI:104510]	-	mRNA	overlapping	0	5.44805	5.46926	5.18095	5.19673	3.85091	3.92993	4.72645	4.80113
Slc27a3	3	90385239	90389938	-	-2.6831	Slc27a3-003	ENSMUST00000144572	solute carrier family 27 (fatty acid transporter), member 3 [Source:MGI Symbol;Acc:MGI:1347358]	-	mRNA	overlapping	0	5.62453	5.56849	5.88293	5.87203	4.02242	3.96798	5.54011	5.6246
Xrcc6	15	81987835	82040085	+	-2.68454	null					Not found	0	4.57122	4.56954	4.77067	4.74596	3.03819	2.67395	4.25777	4.26219
C1rl	6	124493113	124510643	+	-2.70717	C1rl-201	ENSMUST00000049124	complement component 1, r subcomponent-like [Source:MGI Symbol;Acc:MGI:2660692]	+	mRNA	overlapping	0	3.2587	3.34926	2.7554	2.61964	1.09959	1.65852	2.50616	2.49896
Pdcd4	19	53892231	53929861	+	-2.71297	Pdcd4-202	ENSMUST00000074371	programmed cell death 4 [Source:MGI Symbol;Acc:MGI:107490]	+	mRNA	overlapping	0	5.89739	5.8167	5.13745	5.20931	4.53032	4.32881	4.26069	4.37877
Cd24a	10	43579169	43584262	+	-2.72221	Cd24a-201	ENSMUST00000058714	CD24a antigen [Source:MGI Symbol;Acc:MGI:88323]	+	mRNA	overlapping	0	9.23766	9.27709	9.31325	9.37016	7.7998	7.78158	9.04975	8.95527
Abcg3	5	104935057	104982718	-	-2.73208	Abcg3-001	ENSMUST00000031239	ATP-binding cassette, sub-family G (WHITE), member 3 [Source:MGI Symbol;Acc:MGI:1351624]	-	mRNA	overlapping	0	3.00967	3.16639	3.17809	3.40665	0.237095	0.289285	2.08785	1.97172
Cacna2d2	9	107399612	107529346	+	-2.73419	Cacna2d2-005	ENSMUST00000010210	calcium channel, voltage-dependent, alpha 2/delta subunit 2 [Source:MGI Symbol;Acc:MGI:1929813]	+	mRNA	overlapping	0	3.9161	3.94075	4.4224	4.52213	2.05068	1.84728	3.54011	3.56608
Dkc1	X	75095854	75109777	+	-2.7397	Dkc1-001	ENSMUST00000033776	dyskeratosis congenita 1, dyskerin homolog (human) [Source:MGI Symbol;Acc:MGI:1861727]	+	mRNA	overlapping	0	5.73509	5.79344	6.44755	6.40665	4.34499	4.36491	6.12587	6.08474
Lrg1	17	56119680	56121946	-	-2.75047	Lrg1-201	ENSMUST00000041357	leucine-rich alpha-2-glycoprotein 1 [Source:MGI Symbol;Acc:MGI:1924155]	-	mRNA	overlapping	0	5.1475	5.19124	3.34036	3.55208	3.56774	3.48568	2.66404	2.63021
Dctd	8	48099092	48153233	+	-2.75554	null					Not found	0	2.21101	2.39751	3.10168	3.17604	-0.283737	0.0262506	2.58261	2.49896
St8sia6	2	13651020	13793808	-	-2.76699	St8sia6-001	ENSMUST00000003509	ST8 alpha-N-acetyl-neuraminide alpha-2,8-sialyltransferase 6 [Source:MGI Symbol;Acc:MGI:2386797]	-	mRNA	overlapping	0	2.04411	1.76429	0.107703	0.406649	-0.637374	-0.488323	-0.445582	-0.70071
Slc4a8	15	100761747	100823968	+	-2.79381	Slc4a8-001	ENSMUST00000023776	solute carrier family 4 (anion exchanger), member 8 [Source:MGI Symbol;Acc:MGI:1928745]	+	mRNA	overlapping	0	5.00444	4.96176	5.19375	5.27065	3.19833	3.22788	4.77001	4.85962
Trib2	12	15791727	15816877	-	-2.81709	null					Not found	0	3.96365	3.98563	3.89778	3.93211	2.08752	1.8198	3.47641	3.41823
Apex1	14	50924968	50927139	+	-2.82494	Apex1-001	ENSMUST00000049411	apurinic/apyrimidinic endonuclease 1 [Source:MGI Symbol;Acc:MGI:88042]	+	mRNA	overlapping	0	5.89078	5.8809	6.08879	6.16235	4.43588	4.36491	5.74008	5.67758
Gpd1l	9	114899341	114933987	-	-2.82519	Gpd1l-001	ENSMUST00000146623	glycerol-3-phosphate dehydrogenase 1-like [Source:MGI Symbol;Acc:MGI:1289257]	-	mRNA	overlapping	0	6.03985	6.06994	6.02815	5.89071	4.77578	4.71368	5.41501	5.28939
Usp18	6	121245906	121270916	+	-2.83458	Usp18-201	ENSMUST00000032198	ubiquitin specific peptidase 18 [Source:MGI Symbol;Acc:MGI:1344364]	+	mRNA	overlapping	0	4.90115	4.8741	4.62708	4.79271	3.02559	3.056	3.87635	3.81893
Srm	4	148591503	148594993	+	-2.83627	null					Not found	0	5.93915	6.07736	6.86481	6.84809	4.64391	4.79355	6.64188	6.65023
Cyp2s1	7	25802475	25816913	-	-2.83656	Cyp2s1-002	ENSMUST00000108395	cytochrome P450, family 2, subfamily s, polypeptide 1 [Source:MGI Symbol;Acc:MGI:1921384]	-	mRNA	overlapping	0	4.83386	4.94887	3.29357	3.46029	3.02559	3.06773	2.58261	2.63914
BC147527	13	120308146	120308649	+	-2.84488	BC147527-201	ENSMUST00000081558	cDNA sequence BC147527 [Source:MGI Symbol;Acc:MGI:4840510]	+	mRNA	overlapping	0	0.0166277	-0.206559	-1.09875	-0.46782	-3.8073	-3.29568	-1.88616	-1.70071
Atm	9	53439149	53536740	-	-2.84599	Atm-001	ENSMUST00000118282	ataxia telangiectasia mutated homolog (human) [Source:MGI Symbol;Acc:MGI:107202]	-	mRNA	overlapping	0	4.69557	4.55898	4.58236	4.61492	2.7005	2.71927	4.2313	4.30211
Wdfy4	14	32959547	33185508	-	-2.86599	null					Not found	0	8.9271	8.84557	8.40676	8.44856	7.38807	7.42343	8.30649	8.34488
Sgpp1	12	75714248	75735729	-	-2.87766	Sgpp1-201	ENSMUST00000021450	sphingosine-1-phosphate phosphatase 1 [Source:MGI Symbol;Acc:MGI:2135760]	-	mRNA	overlapping	0	5.54861	5.46473	5.544	5.4444	3.90006	3.86419	4.91936	4.90106
Adra2a	19	54045182	54048982	+	-2.90227	Adra2a-201	ENSMUST00000036700	adrenergic receptor, alpha 2a [Source:MGI Symbol;Acc:MGI:87934]	+	mRNA	overlapping	0	5.63812	5.70129	5.28828	5.34525	3.93417	3.93314	4.51594	4.44904
Slc7a4	16	17572018	17576998	-	-2.9042	null					Not found	0	0.360582	0.982474	0.815522	0.885817	-1.99994	-2.88064	-0.169948	-0.530785
H2-DMa	17	34135182	34139101	+	-2.90525	H2-DMa-001	ENSMUST00000042121	histocompatibility 2, class II, locus DMa [Source:MGI Symbol;Acc:MGI:95921]	+	mRNA	overlapping	0	7.63981	7.64044	7.69866	7.73322	6.17498	6.20018	7.05426	7.06001
Gpr113	5	30193431	30205722	-	-2.9147	Gpr113-001	ENSMUST00000088117	G protein-coupled receptor 113 [Source:MGI Symbol;Acc:MGI:2685887]	-	mRNA	overlapping	0	0.486113	1.03223	-0.339756	-0.389817	-1.63737	-2.55871	-1.52358	-1.24128
Arhgap22	14	33214026	33369934	+	-2.92182	null					Not found	0	4.5522	4.5526	4.41756	4.45501	2.68455	2.76322	3.76182	3.94675
Serpina3g	12	104236245	104241939	+	-2.92429	null					Not found	0	7.30665	7.32295	6.9793	6.8868	5.85002	5.89085	6.41109	6.36672
Tlr11	14	50360502	50363662	+	-2.95446	Tlr11-201	ENSMUST00000063570	toll-like receptor 11 [Source:MGI Symbol;Acc:MGI:3045226]	+	mRNA	overlapping	0	3.03729	3.03833	2.0463	2.14362	-0.347867	0.0735562	1.08785	1.52811
Gapt	13	110352615	110357172	-	-2.96151	Gapt-201	ENSMUST00000058806	Grb2-binding adaptor, transmembrane [Source:MGI Symbol;Acc:MGI:3608341]	-	mRNA	overlapping	0	5.73193	5.88599	5.60808	5.7492	4.25879	4.29927	5.11545	4.95034
Rnase6	14	51129068	51131122	+	-2.96885	Rnase6-201	ENSMUST00000095923	ribonuclease, RNase A family, 6 [Source:MGI Symbol;Acc:MGI:1925666]	+	mRNA	overlapping	0	6.50478	6.56585	6.19021	6.17443	5.04913	4.94591	5.88486	5.8992
Cad	5	31054780	31078479	+	-2.97257	Cad-001	ENSMUST00000013773	carbamoyl-phosphate synthetase 2, aspartate transcarbamylase, and dihydroorotase [Source:MGI Symbol;Acc:MGI:1916969]	+	mRNA	overlapping	0	6.73878	6.71183	6.78437	6.86608	4.97734	5.1052	6.57269	6.61047
Cdca7	2	72476159	72486893	+	-2.97768	Cdca7-001	ENSMUST00000102691	cell division cycle associated 7 [Source:MGI Symbol;Acc:MGI:1914203]	+	mRNA	overlapping	0	5.11223	5.17611	5.53397	5.59827	3.35257	3.21212	4.94493	4.9575
Serpina3i	12	104263122	104269372	+	-2.99121	Serpina3i-001	ENSMUST00000109958	serine (or cysteine) peptidase inhibitor, clade A, member 3I [Source:MGI Symbol;Acc:MGI:2182841]	+	mRNA	overlapping	0	0.870777	0.673146	0.200812	1.03468	-2.48537	-2.07328	0.00692971	0.386753
Map2k6	11	110399122	110525522	+	-3.01029	Map2k6-003	ENSMUST00000100260	mitogen-activated protein kinase kinase 6 [Source:MGI Symbol;Acc:MGI:1346870]	+	mRNA	overlapping	0	1.44547	1.52462	1.1077	1.29299	-1.99994	-1.29568	-1.69351	-0.308393
Itpka	2	119742337	119751263	+	-3.01753	Itpka-001	ENSMUST00000028758	inositol 1,4,5-trisphosphate 3-kinase A [Source:MGI Symbol;Acc:MGI:1333822]	+	mRNA	overlapping	0	1.56412	1.7495	1.08346	1.40665	-0.637374	-2.07328	-0.523585	-0.0568539
Dhrs3	4	144892827	144928209	+	-3.03096	null					Not found	0	5.86501	5.86039	6.05412	6.07564	4.22612	4.31165	5.40189	5.37611
Clec4a3	6	122952515	122969875	+	-3.04013	Clec4a3-001	ENSMUST00000117173	C-type lectin domain family 4, member a3 [Source:MGI Symbol;Acc:MGI:1920399]	+	mRNA	overlapping	0	6.56234	6.70896	6.27026	6.35732	5.24798	5.12779	5.80235	5.78311
Cd180	13	102693558	102739629	+	-3.04033	null					Not found	0	4.88794	5.03223	4.42481	4.35661	3.20393	2.90072	4.01385	3.91031
Kcne3	7	100176670	100184869	+	-3.06936	Kcne3-203	ENSMUST00000178946	potassium voltage-gated channel, Isk-related subfamily, gene 3 [Source:MGI Symbol;Acc:MGI:1891124]	+	mRNA	overlapping	0	1.46594	0.956939	0.660244	1.03468	-1.99994	-1.88064	0.113845	-0.613247
Cdca7l	12	117804289	117878706	+	-3.07329	null					Not found	0	4.18037	4.26593	4.55836	4.52716	2.15849	2.01418	3.89145	3.99973
Slc46a3	5	147878437	147894815	-	-3.09617	Slc46a3-001	ENSMUST00000118527	solute carrier family 46, member 3 [Source:MGI Symbol;Acc:MGI:1918956]	-	mRNA	overlapping	0	4.08106	4.06546	3.05256	2.9245	1.77766	1.92671	2.43577	2.65684
Scn4b	9	45138437	45154152	+	-3.10489	Scn4b-001	ENSMUST00000060125	sodium channel, type IV, beta [Source:MGI Symbol;Acc:MGI:2687406]	+	mRNA	overlapping	0	2.9309	2.91777	2.59313	2.65688	-0.163443	-0.0226591	0.861079	1.36538
Slc25a29	12	108825873	108835883	-	-3.11117	Slc25a29-001	ENSMUST00000021693	solute carrier family 25 (mitochondrial carrier, palmitoylcarnitine transporter), member 29 [Source:MGI Symbol;Acc:MGI:2444911]	-	mRNA	overlapping	0	2.6471	2.5419	3.00171	3.01331	-0.485371	0.0735562	1.30649	1.27657
6330416G13Rik	4	63558781	63586357	+	-3.11166	6330416G13Rik-001	ENSMUST00000077709	RIKEN cDNA 6330416G13 gene [Source:MGI Symbol;Acc:MGI:1913920]	+	mRNA	overlapping	0	6.07774	6.16081	6.04002	6.00971	4.62524	4.71927	5.43835	5.41303
Fam53b	7	132712082	132813886	-	-3.1445	null					Not found	0	6.05259	6.08696	6.14186	6.15505	4.46183	4.50738	5.31352	5.44777
Sgsh	11	119343425	119355536	-	-3.17051	null					Not found	0	3.17417	3.14394	2.90125	2.99888	0.652133	0.545625	1.55442	1.82285
Klf4	4	55527143	55532466	-	-3.25002	Klf4-001	ENSMUST00000107619	Kruppel-like factor 4 (gut) [Source:MGI Symbol;Acc:MGI:1342287]	-	mRNA	overlapping	0	5.92444	6.01454	5.76687	5.54589	4.34752	4.24089	4.80035	4.77705
Ffar2	7	30818357	30823775	-	-3.25052	Ffar2-201	ENSMUST00000053156	free fatty acid receptor 2 [Source:MGI Symbol;Acc:MGI:2441731]	-	mRNA	overlapping	0	5.81104	5.96096	6.33203	6.3943	4.13522	4.13617	5.68803	5.58238
Fasn	11	120805940	120824178	-	-3.29211	Fasn-001	ENSMUST00000055655	fatty acid synthase [Source:MGI Symbol;Acc:MGI:95485]	-	mRNA	overlapping	0	7.32076	7.17022	7.46994	7.58475	5.7192	5.8006	7.46321	7.53231
Chn2	6	54039554	54301810	+	-3.29307	null					Not found	0	5.99126	6.00679	5.82195	5.74272	4.25069	4.2383	5.56034	5.54246
Tfap4	16	4544661	4559720	-	-3.29975	Tfap4-201	ENSMUST00000005862	transcription factor AP4 [Source:MGI Symbol;Acc:MGI:103239]	-	mRNA	overlapping	0	2.88604	2.77894	3.40538	3.23262	-0.106859	-0.1802	2.17685	2.43884
Lifr	15	7129559	7197489	+	-3.33526	null					Not found	0	4.47101	4.5419	4.46291	4.60781	2.32198	2.40476	3.9322	4.06416
Ccnd1	7	144929931	144939869	-	-3.34353	Ccnd1-001	ENSMUST00000093962	cyclin D1 [Source:MGI Symbol;Acc:MGI:88313]	-	mRNA	overlapping	0	5.7529	5.85781	5.35816	5.27664	3.75112	3.86083	5.10901	5.15882
Tns1	1	73910231	74124447	-	-3.37976	Tns1-201	ENSMUST00000169786	tensin 1 [Source:MGI Symbol;Acc:MGI:104552]	-	mRNA	overlapping	0	5.80101	5.87068	6.60914	6.53531	3.84375	3.98972	6.18837	6.38808
Ung	5	114130386	114139323	+	-3.40953	Ung-001	ENSMUST00000031587	uracil DNA glycosylase [Source:MGI Symbol;Acc:MGI:109352]	+	mRNA	overlapping	0	3.32181	3.42571	3.6102	3.41754	5.58933e-05	0.0262506	2.59189	2.67433
Lpar5	6	125067920	125082472	+	-3.43236	Lpar5-001	ENSMUST00000088292	lysophosphatidic acid receptor 5 [Source:MGI Symbol;Acc:MGI:2685918]	+	mRNA	overlapping	0	2.52564	2.24762	2.24521	2.20775	-0.900408	-0.558712	0.628418	0.469215
Tfrc	16	32608920	32632794	+	-3.43625	Tfrc-001	ENSMUST00000023486	transferrin receptor [Source:MGI Symbol;Acc:MGI:98822]	+	mRNA	overlapping	0	8.29847	8.35446	8.26976	8.21615	6.51632	6.49331	7.81181	7.77223
Fam198a	9	121950988	121980208	+	-3.49376	Fam198a-201	ENSMUST00000043011	family with sequence similarity 198, member A [Source:MGI Symbol;Acc:MGI:3041196]	+	mRNA	overlapping	0	4.08106	3.77164	3.5137	3.49154	1.09959	1.26911	2.35088	2.37611
Ppargc1b	18	61298136	61400431	-	-3.51829	Ppargc1b-001	ENSMUST00000075299	peroxisome proliferative activated receptor, gamma, coactivator 1 beta [Source:MGI Symbol;Acc:MGI:2444934]	-	mRNA	overlapping	0	4.18655	4.25025	4.00494	4.12381	1.63564	1.64292	3.3233	3.3272
Apol7c	15	77524867	77533315	-	-3.52353	Apol7c-201	ENSMUST00000062562	apolipoprotein L 7c [Source:MGI Symbol;Acc:MGI:1920912]	-	mRNA	overlapping	0	5.89173	5.99586	5.93975	6.07048	4.01288	4.18006	4.33163	4.2737
Card11	5	140872999	141000596	-	-3.54275	Card11-201	ENSMUST00000085786	caspase recruitment domain family, member 11 [Source:MGI Symbol;Acc:MGI:1916978]	-	mRNA	overlapping	0	6.15066	6.23903	5.82012	5.75672	4.23436	4.05894	5.29375	5.06913
Tbc1d2	4	46604390	46650209	-	-3.54498	Tbc1d2-001	ENSMUST00000084621	TBC1 domain family, member 2 [Source:MGI Symbol;Acc:MGI:2652885]	-	mRNA	overlapping	0	6.09837	6.13329	5.56495	5.40528	4.51688	4.589	4.99474	4.888
Dusp7	9	106368632	106375724	+	-3.56049	Dusp7-001	ENSMUST00000172306	dual specificity phosphatase 7 [Source:MGI Symbol;Acc:MGI:2387100]	+	mRNA	overlapping	0	5.26456	5.30946	5.24794	5.32804	2.86513	3.24864	4.32051	4.37877
Hdac9	12	34371503	34528889	-	-3.58083	Hdac9-201	ENSMUST00000110819	histone deacetylase 9 [Source:MGI Symbol;Acc:MGI:1931221]	-	mRNA	overlapping	0	2.07108	1.95694	1.84467	1.71981	-0.719836	-1.1802	1.28377	0.853879
Fgd2	17	29360914	29379660	+	-3.58314	Fgd2-002	ENSMUST00000123989	FYVE, RhoGEF and PH domain containing 2 [Source:MGI Symbol;Acc:MGI:1347084]	+	mRNA	overlapping	0	5.77869	5.9028	5.93637	6.04788	3.68455	3.67395	5.04796	5.07901
Mertk	2	128698956	128802894	+	-3.70673	Mertk-001	ENSMUST00000014505	c-mer proto-oncogene tyrosine kinase [Source:MGI Symbol;Acc:MGI:96965]	+	mRNA	overlapping	0	4.17417	4.34434	4.04943	4.01331	1.12344	1.32881	3.08128	3.14478
Ccr2	9	124101950	124113557	+	-3.79725	Ccr2-002	ENSMUST00000171719	chemokine (C-C motif) receptor 2 [Source:MGI Symbol;Acc:MGI:106185]	+	mRNA	overlapping	0	8.55444	8.5968	8.59648	8.59423	6.58663	6.60368	8.03547	8.00276
Lipg	18	74939322	74961263	-	-3.85836	Lipg-201	ENSMUST00000066532	lipase, endothelial [Source:MGI Symbol;Acc:MGI:1341803]	-	mRNA	overlapping	0	7.38597	7.45678	7.09146	7.04261	5.65929	5.60418	6.82907	6.89081
Dna2	10	62947026	62974185	+	-4.06206	Dna2-001	ENSMUST00000131422	DNA replication helicase 2 homolog (yeast) [Source:MGI Symbol;Acc:MGI:2443732]	+	mRNA	overlapping	0	6.36672	6.37238	5.78107	5.81553	4.48502	4.38615	5.21638	5.24766
Kmo	1	175620381	175662116	+	-4.18045	null					Not found	0	6.37486	6.4052	5.54954	5.55331	4.20672	4.0412	4.69451	4.68731
Rassf4	6	116633008	116673836	-	-4.24542	Rassf4-201	ENSMUST00000035842	Ras association (RalGDS/AF-6) domain family member 4 [Source:MGI Symbol;Acc:MGI:2386853]	-	mRNA	overlapping	0	7.92606	7.97395	8.0907	8.07886	5.84644	5.85322	7.14687	7.05209
Tifab	13	56173703	56178885	-	-4.74781	Tifab-201	ENSMUST00000169652	TRAF-interacting protein with forkhead-associated domain, family member B [Source:MGI Symbol;Acc:MGI:2385852]	-	mRNA	overlapping	0	6.94554	7.03795	6.95152	7.00881	4.45009	4.57879	6.06804	6.09371
