# Supplementary material for: GEF-H1 Signaling upon Microtubule Destabilization Is Required for Dendritic Cell Activation and Specific Anti-tumor Responses
Source: Cell Rep. Author manuscript; Available in PMC 2019 Nov 25. (PMC6876861; doi:10.1016/j.celrep.2019.08.057)
Supplement: 4 [file NIHMS1543785-supplement-4.xlsx]

## Sheet: Table S3 - Co-expression analys
Entrez.Gene.ID	Gene.Symbol	p.value.value	Geneset.Friends	Total.Friends	Chromosome	Chromosome.Start	Chromosome.End	GO.Annotation	GO.Process	GO.Function	GO.Component	DEGs	TF	GeneFriend_Human
15937	Ier3	7.86e-89	381	3907	17	35821684	35822923	immediate early response 3	GO:0001562|GO:0003085|GO:0006282|GO:0007095|GO:0008630|GO:0043066|GO:0045732|GO:0045820|GO:0046822|GO:0050728|GO:1901029|GO:2000377|GO:2001020|GO:2001020	GO:0005515	GO:0005634|GO:0016021|GO:0005634	up	FALSE	TRUE
16477	Junb	4.62e-87	282	2190	8	84976909	84978748	Jun-B oncogene	GO:0001570|GO:0001649|GO:0001701|GO:0001829|GO:0006351|GO:0006355|GO:0009987|GO:0030316|GO:0033687|GO:0045597|GO:0046697|GO:0051726|GO:0060136|GO:0060716|GO:0071277|GO:0042493|GO:0032870|GO:0032570|GO:0014070|GO:0051412|GO:0009416|GO:0034097|GO:0043434|GO:0051591|GO:0009612|GO:0007565|GO:0006366	GO:0000977|GO:0003677|GO:0003700|GO:0005515|GO:0043565|GO:0005515|GO:0003690|GO:0003677	GO:0005634	up	TRUE	TRUE
14469	Gbp2	7.1e-86	439	5225	3	142620602	142638008	guanylate binding protein 2	GO:0006184|GO:0035458|GO:0042832|GO:0050830|GO:0051856|GO:0071222|GO:0071346|GO:0006184|GO:0035458|GO:0042832|GO:0050830|GO:0051856|GO:0071222|GO:0071346	GO:0003924|GO:0005525|GO:0003924|GO:0005525	GO:0000139|GO:0005634|GO:0020005|GO:0031410|GO:0020005|GO:0031410	--	FALSE	TRUE
23962	Oasl2	6.11e-82	411	4752	5	114896936	114912234	2'-5' oligoadenylate synthetase-like 2	GO:0006955|GO:0051607|GO:0006164|GO:0009615|GO:0045087|GO:0006955|GO:0051607|GO:0006955|GO:0051607	GO:0001730|GO:0003725|GO:0005524|GO:0046872|GO:0005515|GO:0003723|GO:0016740|GO:0001730|GO:0003725|GO:0005524|GO:0003723|GO:0016740|GO:0001730|GO:0003725|GO:0005524|GO:0003723|GO:0016740|GO:0001730|GO:0003725	GO:0005575|GO:0005575|GO:0005575|GO:0005575	--	FALSE	FALSE
71712	Dram1	9.49e-79	443	5583	10	88322804	88379080	DNA-damage regulated autophagy modulator 1	GO:0030262|GO:0006914|GO:0030262	GO:0003674|GO:0003674|GO:0003674	GO:0005764|GO:0005765|GO:0016021|GO:0005737|GO:0005764	--	FALSE	TRUE
21825	Thbs1	2.3e-74	300	2810	2	118111876	118127133	thrombospondin 1	GO:0000187|GO:0001937|GO:0001953|GO:0002040|GO:0002544|GO:0002581|GO:0002605|GO:0003151|GO:0003197|GO:0003417|GO:0006954|GO:0006955|GO:0007050|GO:0007155|GO:0009749|GO:0010748|GO:0010751|GO:0010754|GO:0010757|GO:0010763|GO:0010811|GO:0016477|GO:0016525|GO:0018149|GO:0030511|GO:0032026|GO:0032695|GO:0040037|GO:0042493|GO:0042535|GO:0043032|GO:0043066|GO:0043154|GO:0043536|GO:0043537|GO:0043652|GO:…	GO:0001786|GO:0001968|GO:0005178|GO:0005509|GO:0008201|GO:0017134|GO:0030169|GO:0043236|GO:0050840|GO:0070051|GO:0070052|GO:0005515|GO:0008201|GO:0050431	GO:0005577|GO:0005615|GO:0009897|GO:0031091|GO:0070062|GO:0005576|GO:0009986|GO:0030141|GO:0005615|GO:0005737	up	FALSE	TRUE
12702	Socs3	1.59e-73	227	1640	11	117966079	117970047	suppressor of cytokine signaling 3	GO:0001932|GO:0009968|GO:0016567|GO:0035556|GO:0040008|GO:0045595|GO:0045597|GO:0046627|GO:0060670|GO:0060674|GO:0060707|GO:0060708	GO:0005515|GO:0005515	GO:0005829	up	FALSE	TRUE
19124	Procr	5.34e-73	358	3957	2	155751117	155755471	protein C receptor, endothelial	GO:0006955|GO:0019882|GO:0050819|GO:0007596|GO:0050819|GO:0006955|GO:0019882|GO:0050819	GO:0008022|GO:0005515|GO:0008022	GO:0005813|GO:0016020|GO:0016021|GO:0005813|GO:0016020	up	FALSE	TRUE
17105	Lyz2	1.18e-72	327	3359	10	117277334	117282274	lysozyme 2	GO:0016998|GO:0019835|GO:0042742|GO:0050829|GO:0050830	GO:0003796	GO:0005576	--	FALSE	TRUE
56312	Nupr1	2.34e-69	463	6451	7	126623249	126627010	nuclear protein transcription regulator 1	GO:0002526|GO:0006351|GO:0006355|GO:0006461|GO:0006473|GO:0008584|GO:0009636|GO:0031401|GO:0035914|GO:0042771|GO:0043065|GO:0045786|GO:0048147|GO:2000194|GO:0016049	GO:0003677|GO:0003682|GO:0005515	GO:0005634	--	FALSE	TRUE
66102	Cxcl16	2.45e-68	257	2231	11	70453983	70459984	chemokine (C-X-C motif) ligand 16	GO:0030307|GO:0030335|GO:0034341|GO:0034612|GO:0048247|GO:0034097|GO:0030307|GO:0030335|GO:0034341|GO:0034612|GO:0048247	GO:0005041|GO:0005044|GO:0008009|GO:0005041|GO:0005044|GO:0008009	GO:0005615|GO:0016021|GO:0005615	up	FALSE	TRUE
12575	Cdkn1a	2.24e-67	314	3279	17	29090979	29100722	cyclin-dependent kinase inhibitor 1A (P21)	GO:0000079|GO:0000082|GO:0000086|GO:0006974|GO:0006977|GO:0007050|GO:0007265|GO:0007346|GO:0008285|GO:0009411|GO:0010629|GO:0030308|GO:0030890|GO:0031668|GO:0033158|GO:0042771|GO:0043068|GO:0045736|GO:0048146|GO:0051726|GO:0071479|GO:0071850|GO:0090398|GO:2000278|GO:2000379|GO:0000079|GO:0000082|GO:0000086|GO:0006974|GO:0006977|GO:0007050|GO:0007265|GO:0007346|GO:0008285|GO:0009411|GO:0010629|GO:…	GO:0004861|GO:0005515|GO:0019912|GO:0030332|GO:0046872|GO:0004861|GO:0005515|GO:0019912|GO:0030332|GO:0046872|GO:0005515|GO:0032403|GO:0004861|GO:0005515|GO:0019912|GO:0030332|GO:0046872	GO:0000307|GO:0005634|GO:0005737|GO:0005829|GO:0070557|GO:0000307|GO:0005634|GO:0005737|GO:0005829|GO:0070557|GO:0005634|GO:0000307|GO:0070557|GO:0005737|GO:0000307|GO:0005634|GO:0005737|GO:0005829|GO:0070557	--	FALSE	TRUE
240672	Dusp5	8.14e-67	420	5538	19	53529109	53542431	dual specificity phosphatase 5	GO:0000188|GO:0001706|GO:0006470|GO:0016311	GO:0004725|GO:0017017|GO:0008138|GO:0016791	GO:0005654	up	FALSE	TRUE
17873	Gadd45b	2.36e-66	243	2051	10	80930091	80932204	growth arrest and DNA-damage-inducible 45 beta	GO:0000186|GO:0006469|GO:0006915|GO:0006950|GO:0007275|GO:0030154|GO:0051726	GO:0005515|GO:0005515	GO:0005634	--	FALSE	TRUE
27226	Pla2g7	6.19e-66	377	4613	17	43568098	43612201	phospholipase A2, group VII (platelet-activating factor acetylhydrolase, plasma)	GO:0006954|GO:0016042|GO:0034374|GO:0034440|GO:0034441|GO:0090026|GO:0006954|GO:0016042|GO:0034374|GO:0034440|GO:0034441|GO:0090026|GO:0006508|GO:0006954|GO:0016042|GO:0034374|GO:0034440|GO:0034441|GO:0090026|GO:0006954|GO:0016042|GO:0034374|GO:0034440|GO:0034441|GO:0090026|GO:0006508	GO:0003847|GO:0005543|GO:0047499|GO:0003847|GO:0005543|GO:0047499|GO:0008236|GO:0003847|GO:0005543|GO:0047499|GO:0003847|GO:0005543|GO:0047499|GO:0008236	GO:0034362|GO:0034362|GO:0005615|GO:0005737|GO:0034362|GO:0034362	--	FALSE	TRUE
110454	Ly6a	1.06e-65	444	6153	15	74994878	74997634	lymphocyte antigen 6 complex, locus A			GO:0005622|GO:0009897|GO:0031225	--	FALSE	FALSE
12475	Cd14	1.69e-64	201	1447	18	36725074	36726736	CD14 antigen	GO:0002237|GO:0006954|GO:0009408|GO:0032760|GO:0045087|GO:0045807|GO:0050715|GO:0071222|GO:0071223|GO:0032496|GO:0034612|GO:0045471|GO:0032026	GO:0001530|GO:0070891|GO:0005515	GO:0005615|GO:0005886|GO:0009986|GO:0031225|GO:0045121	up	FALSE	TRUE
15957	Ifit1	1.05e-63	384	4855	19	34640871	34650009	interferon-induced protein with tetratricopeptide repeats 1	GO:0009615|GO:0035457|GO:0035458|GO:0050688|GO:0051607|GO:0071357|GO:0071360	GO:0003723|GO:0005515	GO:0005737	--	FALSE	FALSE
12514	Cd68	2.15e-63	345	4034	11	69664213	69666153	CD68 antigen	GO:0071310|GO:0071310		GO:0005765|GO:0005886|GO:0010008|GO:0016021|GO:0016020|GO:0005765|GO:0005886|GO:0010008|GO:0016021|GO:0016020	--	FALSE	FALSE
21929	Tnfaip3	7.11e-63	273	2660	10	19000910	19015657	tumor necrosis factor, alpha-induced protein 3	GO:0031397|GO:0032088|GO:0032703|GO:0034140|GO:0043124|GO:0045732|GO:0048662|GO:0070536|GO:0070936|GO:0072573|GO:1902042|GO:2000349|GO:2000352|GO:0001922|GO:0002237|GO:0002315|GO:0002632|GO:0002634|GO:0002637|GO:0002677|GO:0006508|GO:0006915|GO:0006954|GO:0009611|GO:0010507|GO:0016579|GO:0032495|GO:0032691|GO:0032715|GO:0032720|GO:0034115|GO:0034148|GO:0035871|GO:0045088|GO:0045736|GO:0045824|GO:…	GO:0002020|GO:0004221|GO:0004842|GO:0004843|GO:0005515|GO:0043130|GO:0043621|GO:0003677|GO:0008270|GO:0019900|GO:0005515|GO:0002020|GO:0004221|GO:0004842|GO:0004843|GO:0005515|GO:0043130|GO:0043621|GO:0003677|GO:0008270|GO:0019900|GO:0002020|GO:0004221|GO:0004842|GO:0004843|GO:0005515|GO:0043130|GO:0043621|GO:0002020|GO:0004221|GO:0004842|GO:0004843|GO:0005515|GO:0043130|GO:0043621	GO:0005634|GO:0005737|GO:0005813|GO:0005764|GO:0005634|GO:0005737|GO:0005813|GO:0005764|GO:0005634|GO:0005737|GO:0005813|GO:0005634|GO:0005737|GO:0005813	--	FALSE	TRUE
319269		1.44e-62	316	3479								--	FALSE	FALSE
18787	Serpine1	7.29e-62	302	3231	5	137061504	137072272	serine (or cysteine) peptidase inhibitor, clade E, member 1	GO:0001300|GO:0001525|GO:0010469|GO:0010757|GO:0014912|GO:0032757|GO:0033629|GO:0035491|GO:0042127|GO:0045765|GO:0045766|GO:0048260|GO:0050829|GO:0051918|GO:0061044|GO:0071222|GO:0090026|GO:1902042|GO:2000098|GO:2000352|GO:0050729|GO:0010951|GO:0030336|GO:0030194|GO:0001300|GO:0001525|GO:0010469|GO:0010757|GO:0014912|GO:0032757|GO:0033629|GO:0035491|GO:0042127|GO:0045765|GO:0045766|GO:0048260|GO:…	GO:0002020|GO:0004867|GO:0005102|GO:0005515|GO:0005515|GO:0004867|GO:0002020|GO:0004867|GO:0005102|GO:0005515	GO:0005615|GO:0031012|GO:0005576|GO:0005615|GO:0005615|GO:0031012	up	FALSE	TRUE
55932	Gbp3	1.07e-61	282	2860	3	142560052	142573209	guanylate binding protein 3	GO:0006184|GO:0035458|GO:0042832|GO:0050830|GO:0051856|GO:0071346|GO:0006184|GO:0035458|GO:0042832|GO:0050830|GO:0051856|GO:0071346|GO:0006184|GO:0035458|GO:0042832|GO:0050830|GO:0051856|GO:0071346|GO:0006184|GO:0035458|GO:0042832|GO:0050830|GO:0051856|GO:0071346|GO:0006184|GO:0035458|GO:0042832|GO:0050830|GO:0051856|GO:0071346	GO:0003924|GO:0005525|GO:0003924|GO:0005525|GO:0003924|GO:0005525|GO:0003924|GO:0005525|GO:0003924|GO:0005525	GO:0005829|GO:0020005|GO:0031410|GO:0005634|GO:0005829|GO:0020005|GO:0031410|GO:0005829|GO:0020005|GO:0031410|GO:0005634|GO:0005829|GO:0020005|GO:0031410|GO:0005634|GO:0005829|GO:0020005|GO:0031410	--	FALSE	TRUE
19225	Ptgs2	2.25e-61	276	2760	1	150100124	150108010	prostaglandin-endoperoxide synthase 2	GO:0001516|GO:0001525|GO:0006954|GO:0006979|GO:0007566|GO:0007612|GO:0007613|GO:0008217|GO:0008285|GO:0009750|GO:0010042|GO:0010226|GO:0010575|GO:0019233|GO:0019371|GO:0030216|GO:0030282|GO:0030728|GO:0031622|GO:0031915|GO:0032227|GO:0032355|GO:0032496|GO:0033280|GO:0034612|GO:0034644|GO:0035633|GO:0042127|GO:0042346|GO:0042493|GO:0042640|GO:0043065|GO:0045429|GO:0045786|GO:0045907|GO:0045986|GO:…	GO:0004601|GO:0004666|GO:0008289|GO:0016702|GO:0019899|GO:0020037|GO:0042803|GO:0046872|GO:0005515|GO:0004666	GO:0005737|GO:0005789|GO:0043005|GO:0043234|GO:0043005	up	FALSE	TRUE
20200	S100a6	4.72e-61	344	4102	3	90612894	90614414	S100 calcium binding protein A6 (calcyclin)	GO:0034220	GO:0005509|GO:0005515|GO:0005523|GO:0008270|GO:0015075|GO:0042803|GO:0044548|GO:0048306|GO:0005515	GO:0001726|GO:0005635|GO:0005829|GO:0031234|GO:0048471|GO:0005634|GO:0005737|GO:0005829|GO:0031234	--	FALSE	TRUE
14281	Fos	6.99e-61	186	1306	12	85473890	85477273	FBJ osteosarcoma oncogene	GO:0001661|GO:0006355|GO:0006366|GO:0007179|GO:0007399|GO:0007565|GO:0007568|GO:0009409|GO:0009416|GO:0009612|GO:0009629|GO:0009636|GO:0030431|GO:0031668|GO:0032496|GO:0032570|GO:0032870|GO:0034097|GO:0034614|GO:0035914|GO:0042493|GO:0045672|GO:0045944|GO:0051412|GO:0051591|GO:0060395|GO:0071277|GO:0045893|GO:0042493|GO:0014070	GO:0003677|GO:0003690|GO:0003700|GO:0005515|GO:0008134|GO:0043565|GO:0044212|GO:0070412|GO:0005515|GO:0003700|GO:0003677	GO:0005634|GO:0005667|GO:0005783|GO:0005829|GO:0016020|GO:0043005|GO:0005634	--	TRUE	TRUE
81703	Jdp2	2.1e-60	346	4169	12	85599105	85639878	Jun dimerization protein 2	GO:0000122|GO:0006351|GO:0031065|GO:0045599|GO:0006355|GO:0000122|GO:0006351|GO:0031065|GO:0045599|GO:0006355|GO:0000122|GO:0000122|GO:0006351|GO:0031065|GO:0045599|GO:0006355	GO:0003677|GO:0003682|GO:0003690|GO:0003700|GO:0005515|GO:0043565|GO:0046982|GO:0003677|GO:0003682|GO:0003690|GO:0003700|GO:0005515|GO:0043565|GO:0046982|GO:0005515|GO:0003677|GO:0003682|GO:0003690|GO:0003700|GO:0005515|GO:0043565|GO:0046982	GO:0005634|GO:0005634|GO:0005634	--	TRUE	FALSE
11717	Ampd3	2.2e-60	246	2259	7	110768206	110812405	adenosine monophosphate deaminase 3	GO:0006188|GO:0032264|GO:0009168|GO:0006188|GO:0032264|GO:0009168|GO:0006188|GO:0006188|GO:0006188	GO:0003876|GO:0046872|GO:0019239|GO:0003876|GO:0046872|GO:0019239|GO:0003876|GO:0003876|GO:0003876		--	FALSE	TRUE
16854	Lgals3	2.71e-60	458	6751	14	47367751	47386160	lectin, galactose binding, soluble 3	GO:0001501|GO:0030198|GO:0001501|GO:0030198|GO:0001501|GO:0030198|GO:0001501|GO:0030198|GO:0001501|GO:0030198	GO:0005515|GO:0030246|GO:0005515|GO:0005515|GO:0030246|GO:0005515|GO:0030246|GO:0005515|GO:0005515	GO:0005578|GO:0005634|GO:0005737|GO:0005743|GO:0005578|GO:0005634|GO:0005737|GO:0005743|GO:0005578|GO:0005634|GO:0005737|GO:0005743|GO:0005578|GO:0005634|GO:0005737|GO:0005743|GO:0031012|GO:0005578|GO:0005634|GO:0005737|GO:0005743	--	FALSE	TRUE
193740	Hspa1a	1.01e-59	353	4344	17	34969199	34972154	heat shock protein 1A	GO:0006402|GO:0006986|GO:0008285|GO:0030308|GO:0000902|GO:0006402|GO:0006986|GO:0008285|GO:0030308|GO:0000902	GO:0005515|GO:0005524|GO:0005515|GO:0005524	GO:0005634|GO:0005737|GO:0016607|GO:0048471|GO:0005634|GO:0005737|GO:0016607|GO:0048471	up	FALSE	FALSE
319520	Dusp4	1.87e-58	425	6031	8	34807297	34819894	dual specificity phosphatase 4	GO:0000188|GO:0001706|GO:0006470|GO:0016311	GO:0004725|GO:0017017|GO:0008138|GO:0016791	GO:0005654	up	FALSE	TRUE
17060	Blnk	1.87e-58	304	3388	19	40928927	40994535	B cell linker	GO:0035556|GO:0042113	GO:0005515|GO:0005515|GO:0005515	GO:0005737|GO:0005886	--	FALSE	TRUE
18793	Plaur	1.72e-57	136	718	7	24462500	24475873	plasminogen activator, urokinase receptor		GO:0005515|GO:0019899|GO:0005515	GO:0005576|GO:0005887|GO:0009986|GO:0031225	up	FALSE	TRUE
15894	Icam1	2.01e-57	467	7123	9	21015960	21028797	intercellular adhesion molecule 1	GO:0001541|GO:0001975|GO:0002291|GO:0002457|GO:0002693|GO:0007155|GO:0007159|GO:0007569|GO:0008360|GO:0010212|GO:0010477|GO:0014070|GO:0022614|GO:0030155|GO:0031669|GO:0033627|GO:0034698|GO:0042493|GO:0043200|GO:0045429|GO:0045471|GO:0045907|GO:0046688|GO:0046813|GO:0050900|GO:0051092|GO:0051856|GO:0051926|GO:0071222|GO:0071312|GO:0071333|GO:0071347|GO:0071356|GO:0071456|GO:0007155|GO:0007159|GO:…	GO:0005178|GO:0005515|GO:0032403	GO:0001772|GO:0005615|GO:0009897|GO:0016021|GO:0005886|GO:0009986	--	FALSE	TRUE
60533	Cd274	2.7e-57	292	3195	19	29367455	29388095	CD274 antigen	GO:0006955|GO:0007166|GO:0031295|GO:0042130|GO:2001181|GO:0007165	GO:0005515|GO:0005515	GO:0009897|GO:0016021|GO:0070062	--	FALSE	TRUE
76933	Ifi27l2a	3.66e-57	484	7577	12	103442167	103443680	interferon, alpha-inducible protein 27 like 2A	GO:0007568|GO:0009615	GO:0003674	GO:0005575|GO:0016021	--	FALSE	FALSE
12983	Csf2rb	5.09e-57	231	2098	15	78325990	78351000	colony stimulating factor 2 receptor, beta, low-affinity (granulocyte-macrophage)	GO:0019221	GO:0004896|GO:0005515	GO:0016021	--	FALSE	TRUE
384009	Glipr2	6.56e-57	241	2272	4	43957401	43979118	GLI pathogenesis-related 2	GO:0008150|GO:0008150	GO:0003674|GO:0003674	GO:0000139|GO:0005575|GO:0005576|GO:0005575|GO:0005576	--	FALSE	FALSE
17110	Lyz1	2.22e-56	263	2680	10	117287796	117292868	lysozyme 1	GO:0016998|GO:0019835|GO:0050829|GO:0050830	GO:0003796	GO:0005576	--	FALSE	TRUE
106878	Smim3	2.53e-56	176	1257	18	60474193	60501983	small integral membrane protein 3	GO:0008150	GO:0003674	GO:0005575|GO:0016021	--	FALSE	FALSE
68713	Ifitm1	2.58e-56	203	1661	7	140967221	140969825	interferon induced transmembrane protein 1	GO:0001503|GO:0001756|GO:0008285|GO:0009615|GO:0009952|GO:0030336|GO:0034341|GO:0035455|GO:0035456|GO:0045071|GO:0045669|GO:0046597|GO:0051607|GO:0009607|GO:0001503|GO:0001756|GO:0008285|GO:0009615|GO:0009952|GO:0030336|GO:0034341|GO:0035455|GO:0035456|GO:0045071|GO:0045669|GO:0046597|GO:0051607|GO:0009607|GO:0001503|GO:0001756|GO:0008285|GO:0009615|GO:0009952|GO:0030336|GO:0034341|GO:0035455|GO:…	GO:0003674|GO:0003674|GO:0003674	GO:0005575|GO:0005886|GO:0016021|GO:0005575|GO:0005886|GO:0016021|GO:0005575|GO:0005886|GO:0016021	--	FALSE	FALSE
17133	Maff	2.65e-56	154	958	15	79347541	79359072	v-maf musculoaponeurotic fibrosarcoma oncogene family, protein F (avian)	GO:0001701|GO:0006351|GO:0035914|GO:0045604|GO:0006355|GO:0001701|GO:0006351|GO:0035914|GO:0045604|GO:0006355	GO:0003700|GO:0043565|GO:0003677|GO:0003700|GO:0043565|GO:0003677	GO:0005654|GO:0005634|GO:0005654|GO:0005634	up	TRUE	TRUE
13024	Ctla2a	8.22e-56	291	3228	13	60934155	60936625	cytotoxic T lymphocyte-associated protein 2 alpha	GO:0010955|GO:0045589|GO:0050728	GO:0003674|GO:0008234	GO:0005576|GO:0030425	--	FALSE	FALSE
11501	Adam8	8.41e-55	242	2352	7	139978932	139992562	a disintegrin and metallopeptidase domain 8	GO:0006508|GO:0016337|GO:0000902|GO:0001525|GO:0002523|GO:0002675|GO:0002693|GO:0006508|GO:0007160|GO:0016337|GO:0022407|GO:0033089|GO:0035419|GO:0043524|GO:0043534|GO:0045670|GO:0045780|GO:0045785|GO:0048247|GO:0048729|GO:0050729|GO:0051044|GO:0051092|GO:0051897|GO:0061025|GO:0070245|GO:0071456|GO:0072675|GO:2000309|GO:2000391|GO:2000399|GO:2000406|GO:2000415|GO:2000418|GO:0006954|GO:0071456|GO:…	GO:0004222|GO:0008237|GO:0008270|GO:0005515|GO:0004222|GO:0005178|GO:0005509|GO:0005515|GO:0008237|GO:0008270|GO:0050839|GO:0005515|GO:0008237|GO:0050839|GO:0004222|GO:0008237|GO:0008270|GO:0005515|GO:0008237	GO:0005886|GO:0002102|GO:0005737|GO:0005886|GO:0005887|GO:0009986|GO:0032010|GO:0032127|GO:0042581|GO:0070820|GO:0071133|GO:0071065|GO:0005886|GO:0005737|GO:0002102|GO:0005887|GO:0042581|GO:0070820|GO:0032010|GO:0071065|GO:0032127|GO:0005886|GO:0005886	up	FALSE	TRUE
12522	Cd83	1.13e-54	485	7737	13	43785107	43803130	CD83 antigen	GO:0014070|GO:0032713|GO:0032733|GO:0032743|GO:0043372	GO:0005515	GO:0009897|GO:0016021	--	FALSE	TRUE
21810	Tgfbi	1.33e-54	255	2591	13	56609603	56639339	transforming growth factor, beta induced	GO:0001525|GO:0007155|GO:0030198|GO:0002062	GO:0050840|GO:0005515	GO:0005578|GO:0005615|GO:0070062|GO:0031012|GO:0005604	--	FALSE	TRUE
21824	Thbd	1.42e-54	319	3836	2	148404471	148408188	thrombomodulin	GO:0007565|GO:0007596|GO:0009790|GO:0050819|GO:0010165|GO:0032496|GO:0051591|GO:0007596	GO:0004888|GO:0005509|GO:0030246|GO:0005515	GO:0005886|GO:0009986|GO:0016021|GO:0005615|GO:0005886	--	FALSE	TRUE
11910	Atf3	1.43e-54	115	525	1	191170296	191183340	activating transcription factor 3	GO:0006094|GO:0006351|GO:0008284|GO:0035914|GO:0045892|GO:0006355	GO:0003677|GO:0003700|GO:0042802|GO:0043565|GO:0005515	GO:0005634|GO:0005634|GO:0005730	up	TRUE	TRUE
21939	Cd40	2.18e-54	189	1491	2	165055627	165072948	CD40 antigen	GO:0002768|GO:0006874|GO:0030890|GO:0032735|GO:0032855|GO:0042113|GO:0042511|GO:0043089|GO:0043123|GO:0043406|GO:0045944|GO:0048304|GO:0050776|GO:0051023|GO:0051092|GO:0051607|GO:0071260|GO:0090037|GO:2000353|GO:0002768|GO:0030890|GO:0032735|GO:0042113|GO:0048304|GO:0050776|GO:0051023|GO:0051607|GO:0002768|GO:0006874|GO:0030890|GO:0032735|GO:0032855|GO:0042113|GO:0042511|GO:0043089|GO:0043123|GO:…	GO:0005515|GO:0031625|GO:0005515|GO:0005515|GO:0005515|GO:0031625|GO:0005515|GO:0031625|GO:0005515|GO:0019899|GO:0003823	GO:0005576|GO:0005886|GO:0009897|GO:0009986|GO:0035631|GO:0043231|GO:0009897|GO:0009986|GO:0043231|GO:0005576|GO:0005886|GO:0009897|GO:0009986|GO:0035631|GO:0043231|GO:0005576|GO:0005886|GO:0009897|GO:0009986|GO:0035631|GO:0043231|GO:0005615|GO:0005737|GO:0009986	--	FALSE	TRUE
100041194	LOC101055828	2.38e-54	386	5308	12	112772194	112802657	AHNAK nucleoprotein 2	GO:0008150|GO:0008150|GO:0008150|GO:0008150|GO:0008150|GO:0008150	GO:0003674|GO:0003674|GO:0003674|GO:0005515|GO:0003674|GO:0005515|GO:0003674|GO:0003674	GO:0005575|GO:0019013|GO:0005575|GO:0019013|GO:0005575|GO:0005575|GO:0005575|GO:0019013|GO:0005575|GO:0019013	--	FALSE	FALSE
233571	P2ry6	2.98e-54	276	2994	7	100937638	100964391	pyrimidinergic receptor P2Y, G-protein coupled, 6	GO:0014911|GO:0030321|GO:0007186	GO:0019103|GO:0045028|GO:0045029|GO:0004930	GO:0016021|GO:0016323|GO:0016324	--	FALSE	TRUE
14969	H2-Eb1	3.78e-54	342	4338	17	34305883	34316199	histocompatibility 2, class II antigen E beta	GO:0006955|GO:0019886|GO:0019882	GO:0005515	GO:0016021|GO:0042613|GO:0016020	--	FALSE	TRUE
13197	Gadd45a	5.02e-54	195	1592	6	67035096	67037457	growth arrest and DNA-damage-inducible 45 alpha	GO:0006469|GO:0007050|GO:0007098|GO:0042770|GO:0051726|GO:0071260|GO:0071479|GO:2000379	GO:0001047|GO:0005515|GO:0005515	GO:0005634|GO:0005634	up	TRUE	TRUE
16186	Il2rg	7.59e-54	237	2293	X	101264378	101268255	interleukin 2 receptor, gamma chain	GO:0010468|GO:0010628|GO:0032831|GO:0033089|GO:0045579|GO:0010468|GO:0010628|GO:0032831|GO:0033089|GO:0045579	GO:0004896|GO:0019976|GO:0005515|GO:0004896|GO:0019976|GO:0005515	GO:0005886|GO:0009897|GO:0016021|GO:0009897	--	FALSE	TRUE
78749	Filip1l	8.08e-54	388	5379	16	57353093	57573126	filamin A interacting protein 1-like	GO:0008150|GO:0008150|GO:0008150	GO:0003674|GO:0003674|GO:0003674	GO:0005575|GO:0005575|GO:0005634|GO:0005737|GO:0016020|GO:0005575	up	FALSE	TRUE
20198	S100a4	8.7e-54	458	7083	3	90603770	90606045	S100 calcium binding protein A4	GO:0043123	GO:0005509|GO:0005509|GO:0005515|GO:0042802|GO:0048306|GO:0050786|GO:0005515|GO:0003779	GO:0005634|GO:0043005|GO:0048471	--	FALSE	TRUE
11745	Anxa3	9.67e-54	370	4972	5	96793385	96845968	annexin A3	GO:0006909|GO:0010595|GO:0042742|GO:0043312|GO:0045766|GO:0051091	GO:0005509|GO:0005544|GO:0019834	GO:0005886|GO:0030670|GO:0042581|GO:0005737|GO:0016020	--	FALSE	TRUE
16985	Lsp1	1.29e-53	307	3628	7	142460809	142494867	lymphocyte specific 1	GO:0006915|GO:0006935|GO:0006952|GO:0007010|GO:0006915|GO:0006935|GO:0006952|GO:0007010|GO:0006915|GO:0006935|GO:0006952|GO:0007010|GO:0006915|GO:0006935|GO:0006952|GO:0007010|GO:0006915|GO:0006935|GO:0006952|GO:0007010	GO:0003779|GO:0004871|GO:0003779|GO:0004871|GO:0003779|GO:0004871|GO:0003779|GO:0004871|GO:0003779|GO:0004871	GO:0005886|GO:0005886|GO:0005886	--	FALSE	TRUE
19073	Srgn	2.5e-53	201	1704	10	62493833	62527451	serglycin	GO:0008626|GO:0030502|GO:0016485|GO:0031214|GO:0033364|GO:0033371|GO:0033373|GO:0033382|GO:0050710|GO:0008626|GO:0030502|GO:0016485|GO:0031214|GO:0033364|GO:0033371|GO:0033373|GO:0033382|GO:0050710|GO:0008626|GO:0030502|GO:0008626|GO:0030502|GO:0016485|GO:0031214|GO:0033364|GO:0033371|GO:0033373|GO:0033382|GO:0050710	GO:0005518|GO:0005515|GO:0005515|GO:0005518|GO:0005515|GO:0005518|GO:0005518|GO:0005515	GO:0005615|GO:0005794|GO:0042588|GO:0042629|GO:0005615|GO:0005794|GO:0042588|GO:0042629|GO:0005615|GO:0005794|GO:0042588|GO:0005615|GO:0005794|GO:0042588|GO:0042629	--	FALSE	TRUE
63913	Fam129a	2.8e-53	222	2051	1	151571186	151721939	family with sequence similarity 129, member A	GO:0001933|GO:0001934|GO:0034976|GO:0045727	GO:0003674|GO:0003674|GO:0005515|GO:0003674|GO:0003674	GO:0005634|GO:0005737|GO:0005886|GO:0005634|GO:0005737|GO:0005886|GO:0005634|GO:0005737|GO:0005886|GO:0005634|GO:0005737|GO:0005886	up	FALSE	TRUE
547253	Parp14	7.94e-53	261	2760	16	35832874	35871544	poly (ADP-ribose) polymerase family, member 14	GO:0006351|GO:0006355	GO:0003676|GO:0003950|GO:0005515	GO:0005634|GO:0005737|GO:0005886	--	FALSE	FALSE
20750	Spp1	8.1e-53	473	7523	5	104435118	104441050	secreted phosphoprotein 1	GO:0001503|GO:0007155|GO:0010811|GO:0030593|GO:0031214|GO:0043066|GO:0001503|GO:0007155|GO:0010811|GO:0030593|GO:0001503|GO:0007155|GO:0010811|GO:0030593|GO:0033280|GO:0001503|GO:0007155|GO:0010811|GO:0030593|GO:0033280|GO:0001503|GO:0007155|GO:0010811|GO:0030593|GO:0031214|GO:0043066|GO:0001503|GO:0007155|GO:0010811|GO:0030593|GO:0031214|GO:0043066|GO:0001503|GO:0007155|GO:0010811|GO:0030593|GO:…	GO:0050840|GO:0005125|GO:0050840|GO:0050840|GO:0050840|GO:0050840|GO:0005125|GO:0050840|GO:0005125|GO:0050840	GO:0005737|GO:0045177|GO:0005576|GO:0005615|GO:0005737|GO:0045177|GO:0005615|GO:0005737|GO:0045177|GO:0005615|GO:0005737|GO:0045177|GO:0005737|GO:0045177|GO:0005576|GO:0005615|GO:0005737|GO:0045177|GO:0005576|GO:0005615|GO:0005615|GO:0005737|GO:0045177|GO:0048471|GO:0042995|GO:0031988	--	FALSE	TRUE
18636	Cfp	1.1e-52	258	2709	X	20925454	20931555	complement factor properdin	GO:0006957		GO:0005576|GO:0031012	--	FALSE	TRUE
16956	Lpl	3.16e-52	412	6023	8	68880491	68907448	lipoprotein lipase	GO:0010744|GO:0010886|GO:0010890|GO:0019432|GO:0019433|GO:0042493|GO:0070328|GO:0006629|GO:0010744|GO:0010886|GO:0010890|GO:0019432|GO:0019433|GO:0042493|GO:0070328|GO:0006629|GO:0016042|GO:0009409	GO:0004465|GO:0004806|GO:0005102|GO:0005515|GO:0008201|GO:0017129|GO:0034185|GO:0004465|GO:0004806|GO:0005102|GO:0005515|GO:0008201|GO:0017129|GO:0034185|GO:0005515|GO:0004465	GO:0005615|GO:0005886|GO:0009986|GO:0031012|GO:0031225|GO:0034361|GO:0042627|GO:0005615|GO:0005886|GO:0009986|GO:0031012|GO:0031225|GO:0034361|GO:0042627	--	FALSE	TRUE
16149	Cd74	3.29e-52	349	4574	18	60803848	60812646	CD74 antigen (invariant polypeptide of major histocompatibility complex, class II antigen-associated)	GO:0000187|GO:0001516|GO:0001961|GO:0002606|GO:0002792|GO:0002821|GO:0002830|GO:0002906|GO:0006461|GO:0006886|GO:0006952|GO:0008283|GO:0016064|GO:0019882|GO:0019886|GO:0030890|GO:0035691|GO:0043066|GO:0043518|GO:0045059|GO:0045060|GO:0045089|GO:0045581|GO:0045582|GO:0048146|GO:0050731|GO:0051085|GO:0060907|GO:0070374|GO:0090023|GO:1902166|GO:2000343|GO:0006955|GO:0000187|GO:0001516|GO:0001961|GO:…	GO:0001540|GO:0004896|GO:0005515|GO:0019955|GO:0035718|GO:0042289|GO:0050998|GO:0001540|GO:0004896|GO:0005515|GO:0019955|GO:0035718|GO:0042289|GO:0050998|GO:0005515|GO:0019955|GO:0004896|GO:0001540|GO:0004896|GO:0005515|GO:0019955|GO:0035718|GO:0042289|GO:0050998	GO:0005764|GO:0005770|GO:0005771|GO:0005783|GO:0005794|GO:0005886|GO:0005887|GO:0009897|GO:0035692|GO:0035693|GO:0042613|GO:0016020|GO:0005764|GO:0005770|GO:0005771|GO:0005783|GO:0005794|GO:0005886|GO:0005887|GO:0009897|GO:0035692|GO:0035693|GO:0042613|GO:0016020|GO:0016021|GO:0009986|GO:0005773|GO:0035692|GO:0005764|GO:0005770|GO:0005771|GO:0005783|GO:0005794|GO:0005886|GO:0005887|GO:0009897|GO:…	--	FALSE	TRUE
20708	Serpinb6b	4.03e-52	289	3324	13	32965209	32979067	serine (or cysteine) peptidase inhibitor, clade B, member 6b	GO:0008406|GO:0010951|GO:0030162|GO:0010951|GO:0030162	GO:0004867|GO:0004867	GO:0005615|GO:0005622|GO:0005615	--	FALSE	FALSE
21950	Tnfsf9	4.19e-52	271	2974	17	57105385	57107757	tumor necrosis factor (ligand) superfamily, member 9	GO:0006955|GO:0042127|GO:0032735|GO:0032729|GO:0045585|GO:0042104|GO:0043011|GO:0032755	GO:0005102|GO:0005125|GO:0005164|GO:0032813|GO:0005515	GO:0005615|GO:0005886|GO:0016021|GO:0016020	up	FALSE	TRUE
16952	Anxa1	4.22e-52	265	2860	19	20373428	20390944	annexin A1	GO:0001780|GO:0002674|GO:0007165|GO:0007166|GO:0010165|GO:0018149|GO:0030073|GO:0030216|GO:0031018|GO:0031340|GO:0031394|GO:0032355|GO:0033031|GO:0042063|GO:0042127|GO:0042493|GO:0043066|GO:0043434|GO:0046632|GO:0050482|GO:0050709|GO:0060206|GO:0070301|GO:0070365|GO:0070555|GO:0071385|GO:0097350|GO:1900087|GO:0014070|GO:0043065|GO:0031960|GO:0051384|GO:0009725	GO:0005198|GO:0005509|GO:0005515|GO:0005544|GO:0019834|GO:0030674|GO:0042803|GO:0005515|GO:0005543	GO:0001533|GO:0005615|GO:0005634|GO:0005929|GO:0016323|GO:0031966|GO:0042383|GO:0043234|GO:0070062|GO:0005886|GO:0005737	--	FALSE	TRUE
56193	Plek	1.77e-51	200	1736	11	16971206	17052381	pleckstrin	GO:0002244|GO:0002576|GO:0007229|GO:0010920|GO:0010925|GO:0030836|GO:0030845|GO:0030866|GO:0031529|GO:0031532|GO:0032233|GO:0045744|GO:0046488|GO:0060305|GO:0070493|GO:0035556|GO:0006904|GO:0010572|GO:0033625|GO:0070527|GO:0070528|GO:0070560|GO:0030030|GO:0002244|GO:0002576|GO:0007229|GO:0010920|GO:0010925|GO:0030836|GO:0030845|GO:0030866|GO:0031529|GO:0031532|GO:0032233|GO:0045744|GO:0046488|GO:…	GO:0005080|GO:0042803|GO:0043325|GO:0005515|GO:0005080|GO:0042803|GO:0043325|GO:0005080|GO:0042803|GO:0043325	GO:0005737|GO:0032587|GO:0005737|GO:0032587|GO:0005737|GO:0032587	up	FALSE	TRUE
74048	4632428N05Rik	2.2e-51	237	2369	10	60346851	60372684	RIKEN cDNA 4632428N05 gene	GO:0008150|GO:0008150|GO:0008150|GO:0008150	GO:0003674|GO:0005515|GO:0003674|GO:0005515|GO:0003674|GO:0003674	GO:0005575|GO:0016021|GO:0005575|GO:0005575|GO:0005575	--	FALSE	FALSE
54123	Irf7	2.6e-51	213	1955	7	141262706	141266481	interferon regulatory factor 7	GO:0016064|GO:0045351|GO:0060340|GO:0006355|GO:0002819|GO:0006351|GO:0016064|GO:0032607|GO:0032608|GO:0032727|GO:0032728|GO:0034124|GO:0034127|GO:0045087|GO:0045088|GO:0045351|GO:0045893|GO:0045944|GO:0060340|GO:0006355|GO:0045944|GO:0045893|GO:0032727|GO:0002819|GO:0016064|GO:0045351|GO:0060340|GO:0006355|GO:0006355	GO:0000975|GO:0003700|GO:0005515|GO:0000975|GO:0003677|GO:0003700|GO:0005515|GO:0005515|GO:0003677|GO:0000979|GO:0000982|GO:0000975|GO:0003700|GO:0005515|GO:0000975|GO:0005515|GO:0003700	GO:0005634|GO:0005737	--	TRUE	TRUE
13654	Egr2	3.68e-51	382	5367	10	67535475	67542188	early growth response 2	GO:0006355|GO:0007611|GO:0007622|GO:0008045|GO:0014037|GO:0021569|GO:0021612|GO:0021660|GO:0021666|GO:0030278|GO:0032868|GO:0035284|GO:0035914|GO:0042552|GO:0045944|GO:0048168|GO:0071310|GO:0006355|GO:0007611|GO:0007622|GO:0008045|GO:0014037|GO:0021569|GO:0021612|GO:0021660|GO:0021666|GO:0030278|GO:0032868|GO:0035284|GO:0035914|GO:0042552|GO:0045944|GO:0048168|GO:0071310|GO:0006355|GO:0007611|GO:…	GO:0003677|GO:0003700|GO:0005515|GO:0031625|GO:0071837|GO:0003677|GO:0003700|GO:0005515|GO:0031625|GO:0071837|GO:0003677|GO:0003700|GO:0005515|GO:0031625|GO:0071837|GO:0046872|GO:0001102|GO:0003682|GO:0016874|GO:0044212|GO:0003700|GO:0005515|GO:0003677|GO:0003700|GO:0005515|GO:0031625|GO:0071837|GO:0046872|GO:0001102|GO:0003682|GO:0016874|GO:0044212|GO:0003677|GO:0003700|GO:0005515|GO:0031625|GO:…	GO:0005634|GO:0005634|GO:0005634|GO:0005737|GO:0005634|GO:0005737|GO:0005634|GO:0005634|GO:0005634	--	TRUE	TRUE
77125	Il33	3.17e-50	476	7747	19	29925114	29960718	interleukin 33	GO:0010628|GO:0043032|GO:0090197|GO:0002686|GO:0002826|GO:0002830|GO:0006351|GO:0032689|GO:0032736|GO:0032753|GO:0032754|GO:0032755|GO:0045944|GO:0050729|GO:0051024|GO:0051025|GO:0010628|GO:0043032|GO:0090197|GO:0010628|GO:0043032|GO:0090197|GO:0010628|GO:0043032|GO:0090197|GO:0002686|GO:0002826|GO:0002830|GO:0006351|GO:0032689|GO:0032736|GO:0032753|GO:0032754|GO:0032755|GO:0045944|GO:0050729|GO:…	GO:0005125|GO:0005125|GO:0005125|GO:0005125|GO:0005515|GO:0005125|GO:0005125	GO:0005634|GO:0005615|GO:0005694|GO:0030133|GO:0005634|GO:0005634|GO:0005634|GO:0005615|GO:0005694|GO:0030133|GO:0005634	--	FALSE	TRUE
19332	Rab20	4.58e-50	361	4939	8	11453392	11478638	RAB20, member RAS oncogene family	GO:0007264|GO:0015031|GO:0090383|GO:0090385|GO:0006184|GO:0007165|GO:0090383|GO:0090385	GO:0005525|GO:0003924	GO:0005794|GO:0030670|GO:0045335|GO:0005622|GO:0016020|GO:0045335	up	FALSE	TRUE
22695	Zfp36	4.97e-50	206	1874	7	28376784	28379255	zinc finger protein 36	GO:0000122|GO:0000288|GO:0000289|GO:0006357|GO:0006402|GO:0007243|GO:0032680|GO:0035278|GO:0042594|GO:0043488|GO:0045638|GO:0050728|GO:0050779|GO:0060213|GO:0070935|GO:1900153|GO:0000288|GO:0060213|GO:0042594|GO:0006402|GO:0032680|GO:0070935	GO:0003677|GO:0003729|GO:0005515|GO:0017091|GO:0019901|GO:0019957|GO:0035925|GO:0046872|GO:0071889|GO:0005515|GO:0003729|GO:0071889|GO:0017091	GO:0005634|GO:0005737|GO:0005829|GO:0010494|GO:0005634|GO:0005737|GO:0010494	up	FALSE	TRUE
22177	Tyrobp	5.37e-50	210	1942	7	30413788	30417577	TYRO protein tyrosine kinase binding protein	GO:0002281|GO:0002283|GO:0007229|GO:2001204	GO:0005515|GO:0042802|GO:0005515	GO:0005886|GO:0016021	--	FALSE	TRUE
20556	Slfn2	7.66e-50	204	1846	11	83065112	83070678	schlafen 2	GO:0008285	GO:0005524		--	FALSE	TRUE
14960	H2-Aa	1.14e-49	363	5003	17	34282744	34287827	histocompatibility 2, class II antigen A, alpha	GO:0019882|GO:0019886|GO:0045582|GO:0048002|GO:0019882|GO:0019886|GO:0034341|GO:0045582|GO:0048002|GO:0006955	GO:0005515|GO:0042605|GO:0005515|GO:0042605	GO:0005764|GO:0005886|GO:0009897|GO:0042613|GO:0005764|GO:0005886|GO:0009897|GO:0016021|GO:0042613|GO:0016020	--	FALSE	TRUE
20128	Trim30a	2.58e-49	285	3352	7	104409025	104465193	tripartite motif-containing 30A	GO:0006351|GO:0006355|GO:0032715|GO:0032720|GO:0034122|GO:0045732|GO:0051865|GO:1900226|GO:2000378	GO:0003677|GO:0008270|GO:0005515|GO:0046872	GO:0005634|GO:0005737|GO:0005622	--	FALSE	TRUE
57444	Isg20	2.84e-49	260	2865	7	78913424	78920362	interferon-stimulated protein	GO:0000738|GO:0006364|GO:0006401|GO:0045087|GO:0051607|GO:0000738|GO:0006364|GO:0006401|GO:0045087|GO:0051607|GO:0000738|GO:0006364|GO:0006401|GO:0045087|GO:0051607|GO:0009615|GO:0045071|GO:0051607|GO:0000738|GO:0006364|GO:0006401|GO:0045087|GO:0051607	GO:0000175|GO:0004527|GO:0008310|GO:0008859|GO:0030619|GO:0030620|GO:0034511|GO:0046872|GO:0003676|GO:0000175|GO:0004527|GO:0008310|GO:0008859|GO:0030619|GO:0030620|GO:0034511|GO:0046872|GO:0003676|GO:0000175|GO:0004527|GO:0008310|GO:0008859|GO:0030619|GO:0030620|GO:0034511|GO:0046872|GO:0003676|GO:0004527|GO:0030619|GO:0030620|GO:0034511|GO:0000175|GO:0004527|GO:0008310|GO:0008859|GO:0030619|GO:…	GO:0005634|GO:0005730|GO:0005737|GO:0015030|GO:0016605|GO:0005634|GO:0005730|GO:0005737|GO:0015030|GO:0016605|GO:0005634|GO:0005730|GO:0005737|GO:0015030|GO:0016605|GO:0005634|GO:0005737|GO:0005730|GO:0015030|GO:0005634|GO:0005730|GO:0005737|GO:0015030|GO:0016605	--	FALSE	TRUE
19698	Relb	4.51e-49	251	2702	7	19606217	19629438	avian reticuloendotheliosis viral (v-rel) oncogene related B	GO:0006351|GO:0010628|GO:0019882|GO:0042088|GO:0043011|GO:0045063|GO:0006355|GO:0010628|GO:0019882|GO:0042088|GO:0043011|GO:0045063|GO:0006355|GO:0006351|GO:0010628|GO:0019882|GO:0042088|GO:0043011|GO:0045063|GO:0006355	GO:0003677|GO:0003700|GO:0005515|GO:0003677|GO:0003700|GO:0005515|GO:0003677|GO:0003700|GO:0005515|GO:0005515	GO:0005634|GO:0005815|GO:0005829|GO:0005634|GO:0005829|GO:0005634|GO:0005815|GO:0005829	--	TRUE	TRUE
27279	Tnfrsf12a	5.18e-49	361	4989	17	23675447	23677449	tumor necrosis factor receptor superfamily, member 12a	GO:0006931|GO:0007155|GO:0008219|GO:0045773|GO:0001525|GO:0006915|GO:0006931|GO:0007155|GO:0008219|GO:0045773|GO:2001238	GO:0005515|GO:0005515|GO:0005515	GO:0001726|GO:0005886|GO:0009986|GO:0001726|GO:0005886|GO:0009986|GO:0016021	up	FALSE	TRUE
14190	Fgl2	5.67e-49	189	1625	5	21372642	21378374	fibrinogen-like protein 2	GO:0019835		GO:0005576	--	FALSE	TRUE
14127	Fcer1g	1.62e-48	187	1605	1	171229572	171234365	Fc receptor, IgE, high affinity I, gamma polypeptide	GO:0001798|GO:0001805|GO:0001812|GO:0002283|GO:0002431|GO:0002554|GO:0006911|GO:0007165|GO:0007166|GO:0007229|GO:0010543|GO:0016064|GO:0019886|GO:0030593|GO:0032733|GO:0032755|GO:0032760|GO:0032765|GO:0033026|GO:0038095|GO:0042590|GO:0042742|GO:0043306|GO:0045576|GO:0050766|GO:0050776|GO:0050778	GO:0005515|GO:0019767|GO:0019863|GO:0019864|GO:0004888|GO:0005515	GO:0005887|GO:0009897|GO:0032998|GO:0045121|GO:0016020	--	FALSE	TRUE
14219	Ctgf	1.91e-48	382	5501	10	24595442	24598683	connective tissue growth factor	GO:0001502|GO:0001503|GO:0001525|GO:0001558|GO:0001934|GO:0007160|GO:0007229|GO:0008284|GO:0008543|GO:0009749|GO:0010260|GO:0010628|GO:0010629|GO:0010942|GO:0016477|GO:0030154|GO:0030324|GO:0032330|GO:0032355|GO:0032967|GO:0034059|GO:0035556|GO:0035988|GO:0043200|GO:0043280|GO:0043434|GO:0045597|GO:0046330|GO:0050867|GO:0051385|GO:0051496|GO:0060401|GO:0060452|GO:0070278|GO:0070318|GO:0070374|GO:…	GO:0001968|GO:0005178|GO:0005520|GO:0008083|GO:0008201|GO:0005515|GO:0005178|GO:0005520|GO:0008201|GO:0001968|GO:0008083|GO:0005515|GO:0001968|GO:0005178|GO:0005520|GO:0008083|GO:0008201	GO:0005576|GO:0005578|GO:0005615|GO:0005794|GO:0005801|GO:0005829|GO:0005938|GO:0048471|GO:0043231|GO:0005576|GO:0005578|GO:0005615|GO:0005794|GO:0005801|GO:0005829|GO:0005938|GO:0048471|GO:0005576|GO:0005578|GO:0005615|GO:0005794|GO:0005801|GO:0005829|GO:0005938|GO:0048471	--	FALSE	TRUE
17972	Ncf4	2.6e-48	221	2182	15	78244801	78262580	neutrophil cytosolic factor 4	GO:0007154|GO:0007154	GO:0005515|GO:0035091|GO:0005515|GO:0005515|GO:0035091	GO:0005737|GO:0016020|GO:0005829|GO:0043020|GO:0005737	--	FALSE	TRUE
20308	Ccl9	3.38e-48	246	2639	11	83572919	83578636	chemokine (C-C motif) ligand 9	GO:0006935|GO:0006955	GO:0008009	GO:0005615|GO:0005576	--	FALSE	FALSE
19378	Aldh1a2	5.09e-48	427	6612	9	71215789	71296243	aldehyde dehydrogenase family 1, subfamily A2	GO:0001523|GO:0001568|GO:0001822|GO:0001889|GO:0001936|GO:0001947|GO:0003007|GO:0007494|GO:0007507|GO:0008284|GO:0008285|GO:0009855|GO:0009952|GO:0009954|GO:0010628|GO:0014032|GO:0016331|GO:0021915|GO:0021983|GO:0030182|GO:0030324|GO:0030326|GO:0030900|GO:0030902|GO:0031016|GO:0031076|GO:0032355|GO:0033189|GO:0034097|GO:0035115|GO:0035799|GO:0042572|GO:0042573|GO:0042574|GO:0042904|GO:0043010|GO:…	GO:0001758|GO:0004028|GO:0016918|GO:0016491|GO:0001758	GO:0005634|GO:0005829|GO:0048471|GO:0005737	--	FALSE	FALSE
66815	Ccdc109b	5.62e-48	230	2353	3	129914960	129970206	coiled-coil domain containing 109B	GO:0008150|GO:0008150|GO:0008150	GO:0003674|GO:0003674|GO:0003674	GO:0005575|GO:0005575|GO:0005575|GO:0016021	--	FALSE	FALSE
319622	Itpripl2	6.94e-48	243	2594	7	118485114	118491975	inositol 1,4,5-triphosphate receptor interacting protein-like 2	GO:0008150	GO:0003674	GO:0005575|GO:0016021	--	FALSE	FALSE
13025	Ctla2b	7.12e-48	208	1970	13	60895351	60897447	cytotoxic T lymphocyte-associated protein 2 beta		GO:0004869|GO:0005515|GO:0008234|GO:0004869|GO:0005515|GO:0008234	GO:0005575|GO:0005575	--	FALSE	FALSE
239217	Kctd12	7.28e-48	282	3349	14	102976581	102982637	mmu-mir-5130	GO:0051260	GO:0005515		--	FALSE	TRUE
227737	Fam129b	9.91e-48	336	4491	2	32876114	32925254	family with sequence similarity 129, member B	GO:0043066	GO:0005543	GO:0005829|GO:0005912|GO:0005829	up	FALSE	FALSE
74732	Stx11	1.27e-47	131	814	10	12939983	12964259	syntaxin 11	GO:0001913|GO:0006886|GO:0042267|GO:0043312|GO:0043316|GO:0043320|GO:0016192|GO:0001913|GO:0006886|GO:0042267|GO:0043312|GO:0043316|GO:0043320|GO:0016192	GO:0005484|GO:0005515|GO:0005484|GO:0005515	GO:0016020|GO:0016020	up	FALSE	TRUE
73656	Ms4a6c	1.43e-47	194	1744	19	11469368	11482197	membrane-spanning 4-domains, subfamily A, member 6C			GO:0016021	--	FALSE	TRUE
16948	Lox	1.54e-47	287	3463	18	52516069	52529867	lysyl oxidase	GO:0001568|GO:0030199|GO:0030324|GO:0042060|GO:0042493|GO:0048251|GO:0048545|GO:0055114|GO:0048251|GO:0030199|GO:0009725|GO:0001568|GO:0030199|GO:0030324|GO:0042060|GO:0042493|GO:0048251|GO:0048545|GO:0055114	GO:0004720|GO:0005507|GO:0005515|GO:0016641|GO:0005515|GO:0004720|GO:0004720|GO:0005507|GO:0005515|GO:0016641	GO:0005578|GO:0005581|GO:0005615|GO:0005634|GO:0005578|GO:0005578|GO:0005581|GO:0005615|GO:0005634	--	FALSE	TRUE
12495	Entpd1	1.74e-47	176	1458	19	40612366	40741602	ectonucleoside triphosphate diphosphohydrolase 1	GO:0006200|GO:0007186|GO:0009181|GO:0030168|GO:0006200|GO:0007186|GO:0009181|GO:0030168|GO:0006200|GO:0007186|GO:0009181|GO:0030168|GO:0006200|GO:0007186|GO:0009181|GO:0030168	GO:0017110|GO:0017111|GO:0016787|GO:0017110|GO:0017111|GO:0005524|GO:0016787|GO:0005515|GO:0017110|GO:0017111|GO:0016787|GO:0017110|GO:0017111|GO:0016787|GO:0016787	GO:0005605|GO:0005605|GO:0016021|GO:0005605|GO:0005605	--	FALSE	TRUE
17084	Ly86	2.83e-47	268	3094	13	37345345	37419036	lymphocyte antigen 86	GO:0006954|GO:0031666|GO:0045087|GO:0031666		GO:0005615	--	FALSE	TRUE
14778	Gpx3	2.99e-47	445	7110	11	54902453	54910377	glutathione peroxidase 3	GO:0006979|GO:0055114|GO:0042744|GO:0051289|GO:0006979|GO:0055114|GO:0051289|GO:0006979|GO:0055114	GO:0004602|GO:0004602|GO:0008430|GO:0008430|GO:0004602|GO:0004602	GO:0005615|GO:0005615	--	FALSE	TRUE
21857	Timp1	4.01e-47	304	3831	X	20870166	20874735	tissue inhibitor of metalloproteinase 1	GO:0001775|GO:0007568|GO:0034097|GO:0042060|GO:0043066|GO:0043249|GO:0043434|GO:0051045|GO:1901164|GO:0010033|GO:0001775|GO:0007568|GO:0034097|GO:0042060|GO:0043066|GO:0043249|GO:0043434|GO:0051045|GO:1901164	GO:0008191|GO:0046872|GO:0005515|GO:0002020|GO:0008191|GO:0046872|GO:0005515	GO:0005578|GO:0005604|GO:0031012|GO:0005578|GO:0005604	--	FALSE	TRUE
15200	Hbegf	6.6e-47	193	1746	18	36504929	36515805	heparin-binding EGF-like growth factor	GO:0001525|GO:0001832|GO:0007173|GO:0008016|GO:0016477|GO:0035313|GO:0048661|GO:0051549|GO:0051897|GO:0090303|GO:0030335|GO:0007173|GO:0051545|GO:0030307	GO:0005154|GO:0008083|GO:0008201|GO:0005515|GO:0008201|GO:0008083|GO:0005154	GO:0005576|GO:0005615|GO:0005887|GO:0009986	up	FALSE	TRUE
12608	Cebpb	7.24e-47	217	2157	2	167688915	167690418	CCAAT/enhancer binding protein (C/EBP), beta	GO:0001892|GO:0006355|GO:0030182|GO:0032496|GO:0033598|GO:0034976|GO:0043524|GO:0045408|GO:0045444|GO:0045669|GO:0045892|GO:0045893|GO:0045944|GO:0050873|GO:0060644|GO:0071230|GO:0006355|GO:0034976	GO:0001077|GO:0003677|GO:0003705|GO:0005515|GO:0042803|GO:0043565|GO:0046982|GO:0003700|GO:0005515|GO:0035259|GO:0046982|GO:0008134|GO:0003677|GO:0042803	GO:0000790|GO:0005634|GO:0005654|GO:0005737|GO:0005634|GO:0016363	up	TRUE	TRUE
16414	Itgb2	7.89e-47	230	2391	10	77530252	77565708	integrin beta 2	GO:0007155|GO:0007160|GO:0007229|GO:0016337|GO:0030593|GO:0045123|GO:0050798|GO:0007275|GO:0007568|GO:0051092|GO:0045766|GO:0045123|GO:0002523|GO:0045429|GO:0030101|GO:0043542|GO:0007159|GO:0016337|GO:0007155|GO:0007160|GO:0007229|GO:0016337|GO:0030593|GO:0045123|GO:0050798|GO:0007155|GO:0007160|GO:0007229|GO:0016337|GO:0030593|GO:0045123|GO:0050798|GO:0007155|GO:0007160|GO:0007229|GO:0007275|GO:…	GO:0004872|GO:0032403|GO:0046982|GO:0004872|GO:0004872|GO:0004872|GO:0004872	GO:0008305|GO:0009986|GO:0016020|GO:0045121|GO:0005886|GO:0009986|GO:0008305|GO:0009986|GO:0016020|GO:0045121|GO:0008305|GO:0009986|GO:0016020|GO:0045121|GO:0008305|GO:0009986|GO:0016020|GO:0045121|GO:0008305|GO:0009986|GO:0016020|GO:0045121	--	FALSE	TRUE
12444	Ccnd2	9.23e-47	445	7138	6	127125779	127151048	cyclin D2	GO:0007049|GO:0045737|GO:0051301|GO:0051726|GO:0000079|GO:0001934	GO:0005515|GO:0019901|GO:0005515	GO:0000307|GO:0000785|GO:0005634|GO:0005730|GO:0005829|GO:0031965|GO:0005634	--	FALSE	TRUE
219132	Phf11d	9.36e-47	202	1901	14	59347407	59365470	PHD finger protein 11D	GO:0006351|GO:0006355|GO:0008150|GO:0006351|GO:0006355|GO:0008150|GO:0006351|GO:0006355|GO:0008150	GO:0003674|GO:0008270|GO:0005515|GO:0003674|GO:0008270|GO:0005515|GO:0003674|GO:0008270|GO:0005515	GO:0005575|GO:0005634|GO:0005575|GO:0005634|GO:0005575|GO:0005634	--	FALSE	TRUE
12825	Col3a1	1.29e-46	429	6740	1	45311538	45349706	collagen, type III, alpha 1	GO:0001501|GO:0001568|GO:0007160|GO:0007179|GO:0007229|GO:0007507|GO:0009314|GO:0018149|GO:0021987|GO:0030199|GO:0032964|GO:0034097|GO:0035025|GO:0042060|GO:0043206|GO:0043588|GO:0048565|GO:0050777|GO:0071230|GO:2001223|GO:0007568|GO:0009612	GO:0005201|GO:0046332|GO:0046872|GO:0048407|GO:0005515	GO:0005581|GO:0005586|GO:0005615|GO:0031012|GO:0031012	--	FALSE	TRUE
18733	Gm15448	1.56e-46	192	1740	7	3816781	3825687	predicted gene 15448	GO:0001782|GO:0019221|GO:0019724|GO:0043011|GO:0008150|GO:0008150|GO:0008150|GO:0008150|GO:0008150|GO:0008150|GO:0008150|GO:0008150|GO:0008150|GO:0008150|GO:0008150|GO:0008150	GO:0005515|GO:0003674|GO:0005515|GO:0003674|GO:0005515|GO:0003674|GO:0005515|GO:0003674|GO:0005515|GO:0003674|GO:0005515|GO:0003674|GO:0005515|GO:0003674|GO:0005515|GO:0003674|GO:0005515|GO:0003674|GO:0005515|GO:0003674|GO:0005515|GO:0003674|GO:0005515|GO:0003674|GO:0005515	GO:0005886|GO:0016021|GO:0005575|GO:0005575|GO:0005575|GO:0005575|GO:0005575|GO:0005575|GO:0005575|GO:0005575|GO:0005575|GO:0005575|GO:0005575|GO:0005575	--	FALSE	FALSE
56619	Clec4e	2.16e-46	156	1182	6	123281789	123289870	C-type lectin domain family 4, member e	GO:0006955|GO:0050715	GO:0004872|GO:0005515|GO:0030246|GO:0030246	GO:0016021	up	FALSE	TRUE
74145	F13a1	3.14e-46	229	2393	13	36867178	37050244	coagulation factor XIII, A1 subunit	GO:0007596|GO:0018149|GO:0007596|GO:0018149	GO:0003810|GO:0046872|GO:0003810|GO:0046872	GO:0005576|GO:0005737|GO:0005576|GO:0005737	--	FALSE	TRUE
104252	Cdc42ep2	5.18e-46	382	5626	19	5917556	5924816	CDC42 effector protein (Rho GTPase binding) 2	GO:0008360|GO:0030036|GO:0030838|GO:0031274|GO:0032321	GO:0001515|GO:0005100|GO:0017049|GO:0005515	GO:0005737|GO:0005886|GO:0012505|GO:0015630|GO:0016020	up	FALSE	TRUE
26410	Map3k8	5.49e-46	183	1608	18	4331327	4353015	mitogen-activated protein kinase kinase kinase 8	GO:0007049|GO:0006468	GO:0016772|GO:0000287|GO:0004709|GO:0005524|GO:0004672|GO:0016772|GO:0004713|GO:0005515	GO:0005737	--	FALSE	TRUE
71436	Flrt3	6.13e-46	370	5348	2	140650914	140671469	fibronectin leucine rich transmembrane protein 3	GO:0007411	GO:0005515|GO:0005515	GO:0016021|GO:0016021	up	FALSE	TRUE
215418	Csrnp1	8.03e-46	329	4426	9	119971166	119977250	cysteine-serine-rich nuclear protein 1	GO:0006355|GO:0006915|GO:0009791|GO:0045944|GO:0048008|GO:0048705|GO:0060021|GO:0060325	GO:0001228|GO:0003700|GO:0043565	GO:0005634|GO:0005634	up	TRUE	TRUE
74190	Exoc3l4	8.81e-46	333	4516	12	111417430	111431182	exocyst complex component 3-like 4	GO:0006887|GO:0008150	GO:0003674	GO:0000145|GO:0005575	--	FALSE	FALSE
30794	Pdlim4	1.01e-45	304	3892	11	54054928	54069014	PDZ and LIM domain 4		GO:0005515|GO:0008270|GO:0005515|GO:0005515|GO:0005515		--	FALSE	TRUE
99543	Olfml3	1.08e-45	404	6172	3	103722222	103738001	olfactomedin-like 3	GO:0007275|GO:0008150	GO:0003674|GO:0005515	GO:0005575|GO:0005576	--	FALSE	TRUE
11504	Adamts1	1.13e-45	304	3894	16	85793827	85803113	a disintegrin-like and metallopeptidase (reprolysin type) with thrombospondin type 1 motif, 1	GO:0001542|GO:0001822|GO:0006508|GO:0016525|GO:0060347|GO:0001542|GO:0001822|GO:0006508|GO:0016525|GO:0060347	GO:0004222|GO:0005515|GO:0008201|GO:0008270|GO:0004222|GO:0005515|GO:0008201|GO:0008270	GO:0005604|GO:0031012|GO:0031410|GO:0005604|GO:0031012|GO:0031410	--	FALSE	TRUE
231507	Plac8	1.23e-45	220	2250	5	100553725	100572245	placenta-specific 8	GO:0008284|GO:0009409|GO:0040015|GO:0042742|GO:0043066|GO:0045944|GO:0050873|GO:0008284|GO:0009409|GO:0040015|GO:0042742|GO:0043066|GO:0045944|GO:0050873|GO:0008284|GO:0009409|GO:0040015|GO:0042742|GO:0043066|GO:0045944|GO:0050873	GO:0003682|GO:0005515|GO:0003682|GO:0005515|GO:0003682|GO:0005515	GO:0005634|GO:0005634|GO:0005634	--	FALSE	TRUE
16181	Il1rn	1.23e-45	98	457	2	24336853	24351494	interleukin 1 receptor antagonist	GO:0002439|GO:0006629|GO:0007565|GO:0007613|GO:0010243|GO:0014050|GO:0014070|GO:0030073|GO:0042493|GO:0043066|GO:0043507|GO:0006629|GO:0030073|GO:0006629|GO:0030073|GO:0002439|GO:0006629|GO:0007565|GO:0007613|GO:0010243|GO:0014050|GO:0014070|GO:0030073|GO:0042493|GO:0043066|GO:0043507|GO:0001960|GO:0051384|GO:0006953|GO:0034115|GO:2000660|GO:0032496|GO:0045837|GO:0019752|GO:0001660|GO:0070670|GO:…	GO:0005149|GO:0005152|GO:0005149|GO:0005152|GO:0005149|GO:0005152|GO:0005149|GO:0005152|GO:0005150|GO:0005151|GO:0045352|GO:0045353	GO:0005576|GO:0005615|GO:0005737|GO:0031982|GO:0005576|GO:0005615|GO:0031982|GO:0005576|GO:0005615|GO:0031982|GO:0005576|GO:0005615|GO:0005737|GO:0031982|GO:0005634|GO:0005813	up	FALSE	TRUE
16145	Igtp	1.38e-45	234	2507	11	58199556	58207591	interferon gamma induced GTPase	GO:0006184|GO:0035458|GO:0006184|GO:0035458|GO:0006184|GO:0035458	GO:0003924|GO:0005525|GO:0016817|GO:0003924|GO:0003924	GO:0005829|GO:0016020|GO:0005829|GO:0005829	--	FALSE	FALSE
80837	Rhoj	1.7e-45	388	5796	12	75308322	75401456	ras homolog gene family, member J	GO:0006184|GO:0007266|GO:0008360|GO:0030036|GO:0061299|GO:0007264|GO:0015031|GO:0007165|GO:0006184|GO:0007266|GO:0008360|GO:0030036|GO:0061299|GO:0007264|GO:0015031|GO:0007165|GO:0006184|GO:0007266|GO:0008360|GO:0030036|GO:0061299|GO:0007264|GO:0015031|GO:0007165|GO:0030036|GO:0006184|GO:0007266|GO:0008360|GO:0030036|GO:0061299|GO:0007264	GO:0003924|GO:0005515|GO:0005525|GO:0003924|GO:0005515|GO:0005525|GO:0003924|GO:0005515|GO:0005525|GO:0003924|GO:0005515|GO:0005525	GO:0005622|GO:0016020|GO:0005622|GO:0016020|GO:0005575|GO:0005622|GO:0005886|GO:0016020|GO:0005622	--	FALSE	FALSE
12389	Cav1	1.8e-45	421	6604	6	17306335	17341452	caveolin 1, caveolae protein	GO:0000165|GO:0000188|GO:0001525|GO:0001570|GO:0001666|GO:0001937|GO:0001960|GO:0002026|GO:0002931|GO:0003057|GO:0006641|GO:0006816|GO:0006874|GO:0006897|GO:0006940|GO:0007519|GO:0007595|GO:0008104|GO:0008285|GO:0009267|GO:0009968|GO:0010952|GO:0016050|GO:0019217|GO:0019915|GO:0030193|GO:0030514|GO:0030857|GO:0030879|GO:0031295|GO:0032091|GO:0032570|GO:0033137|GO:0033138|GO:0033484|GO:0042310|GO:…	GO:0005113|GO:0005198|GO:0016504|GO:0050998|GO:0005515|GO:0005113|GO:0005198|GO:0016504|GO:0050998|GO:0005515|GO:0005113|GO:0005198|GO:0016504|GO:0050998|GO:0016504|GO:0016504|GO:0016504|GO:0005113|GO:0005198|GO:0016504|GO:0050998|GO:0005113|GO:0005198|GO:0016504|GO:0050998|GO:0005515|GO:0005113|GO:0005198|GO:0016504|GO:0050998|GO:0005515|GO:0005515|GO:0019899|GO:0005102	GO:0000139|GO:0002080|GO:0005768|GO:0005783|GO:0005794|GO:0005886|GO:0005887|GO:0005901|GO:0005929|GO:0005938|GO:0016020|GO:0016021|GO:0016323|GO:0016324|GO:0031410|GO:0043234|GO:0045121|GO:0048471|GO:0000139|GO:0002080|GO:0005768|GO:0005783|GO:0005794|GO:0005886|GO:0005887|GO:0005901|GO:0005929|GO:0005938|GO:0016020|GO:0016021|GO:0016323|GO:0016324|GO:0031410|GO:0043234|GO:0045121|GO:0048471|GO:…	--	FALSE	TRUE
16476	Jun	2.24e-45	225	2349	4	95049034	95052222	Jun oncogene	GO:0001525|GO:0001774|GO:0001836|GO:0001889|GO:0001938|GO:0003151|GO:0006355|GO:0007179|GO:0007184|GO:0007568|GO:0007612|GO:0007623|GO:0008285|GO:0009314|GO:0009612|GO:0009987|GO:0030224|GO:0031103|GO:0031953|GO:0032496|GO:0034097|GO:0035026|GO:0042493|GO:0042542|GO:0043066|GO:0043392|GO:0043524|GO:0043525|GO:0043922|GO:0043923|GO:0045657|GO:0045740|GO:0045892|GO:0045944|GO:0048146|GO:0048661|GO:…	GO:0000980|GO:0001077|GO:0001102|GO:0003677|GO:0003690|GO:0003713|GO:0005100|GO:0005515|GO:0035497|GO:0044212|GO:0070412|GO:0071837|GO:0003700|GO:0043565|GO:0005515|GO:0008134|GO:0044212|GO:0000980|GO:0001077|GO:0001102|GO:0003677|GO:0003690|GO:0003713|GO:0005100|GO:0005515|GO:0035497|GO:0044212|GO:0070412|GO:0071837|GO:0003700|GO:0043565	GO:0005634|GO:0005667|GO:0005719|GO:0005829|GO:0017053|GO:0005634|GO:0005634|GO:0005667|GO:0005719|GO:0005829|GO:0017053	up	TRUE	TRUE
58801	Pmaip1	3.55e-45	348	4881	18	66458604	66465550	phorbol-12-myristate-13-acetate-induced protein 1	GO:0001836|GO:0006919|GO:0006926|GO:0006974|GO:0008630|GO:0009411|GO:0010165|GO:0010498|GO:0010907|GO:0010917|GO:0032461|GO:0042149|GO:0042771|GO:0042981|GO:0043029|GO:0043065|GO:0043331|GO:0043517|GO:0043525|GO:0046902|GO:0048147|GO:0071456|GO:0072332|GO:0072593|GO:0090200|GO:1900740|GO:1902043|GO:2001244|GO:0006915|GO:0043065|GO:0097193|GO:0043280|GO:0043517|GO:0072332	GO:0005515|GO:0005515	GO:0005634|GO:0005739|GO:0005829|GO:0005739	up	FALSE	TRUE
15163	Hcls1	3.68e-45	252	2863	16	36934983	36963212	hematopoietic cell specific Lyn substrate 1	GO:0000122|GO:0008284|GO:0009725|GO:0014068|GO:0030218|GO:0030833|GO:0030854|GO:0033138|GO:0042531|GO:0042993|GO:0045651|GO:0045944|GO:0051897|GO:0071345|GO:2000107|GO:0045944|GO:0050731|GO:0030854	GO:0001085|GO:0005515|GO:0017124|GO:0019901|GO:0032403|GO:0005515|GO:0005515|GO:0017124|GO:0032403	GO:0005634|GO:0005667|GO:0005737|GO:0005739|GO:0005886	--	TRUE	TRUE
21803	Tgfb1	3.98e-45	272	3258	7	25687002	25705077	transforming growth factor, beta 1	GO:0000060|GO:0000122|GO:0000165|GO:0001501|GO:0001657|GO:0001666|GO:0001775|GO:0001837|GO:0001933|GO:0001934|GO:0002028|GO:0002062|GO:0002244|GO:0002460|GO:0002513|GO:0006468|GO:0006611|GO:0006754|GO:0006796|GO:0006874|GO:0006952|GO:0006954|GO:0007050|GO:0007093|GO:0007173|GO:0007179|GO:0007182|GO:0007183|GO:0007184|GO:0007406|GO:0007492|GO:0007519|GO:0007565|GO:0007568|GO:0008156|GO:0008219|GO:…	GO:0005114|GO:0005160|GO:0005515|GO:0008083|GO:0042803|GO:0046982|GO:0047485|GO:0005515|GO:0019899|GO:0005114|GO:0005160|GO:0005515	GO:0005578|GO:0005615|GO:0005634|GO:0005737|GO:0009986|GO:0030141|GO:0030424|GO:0031012|GO:0043025|GO:0005902|GO:0005634|GO:0005737|GO:0005615|GO:0009986|GO:0005902|GO:0005578|GO:0005615|GO:0031012	--	FALSE	TRUE
12778	Ackr3	4.43e-45	428	6802	1	90203980	90216751	atypical chemokine receptor 3	GO:0001525|GO:0001570|GO:0006935|GO:0007155|GO:1902230|GO:0007186|GO:0070098	GO:0015026|GO:0016494|GO:0004930	GO:0005769|GO:0005886|GO:0016021|GO:0048471|GO:0055037	--	FALSE	TRUE
15958	Ifit2	1.96e-44	289	3634	19	34550694	34576419	interferon-induced protein with tetratricopeptide repeats 2	GO:0009615|GO:0032091|GO:0035457|GO:0043065|GO:0009615|GO:0032091|GO:0035457|GO:0043065	GO:0005515	GO:0005783|GO:0005783|GO:0005737	--	FALSE	TRUE
330256		2.18e-44	369	5405								--	FALSE	FALSE
23849	Klf6	2.39e-44	245	2759	13	5861489	5870393	Kruppel-like factor 6	GO:0019221|GO:0006351|GO:0006355	GO:0003677|GO:0046872	GO:0005634|GO:0005737	up	FALSE	TRUE
214855	Arid5a	2.94e-44	151	1157	1	36307733	36324029	AT rich interactive domain 5A (MRF1-like)	GO:0002062|GO:0035066|GO:0045944|GO:0002062|GO:0035066|GO:0045944|GO:0002062|GO:0035066|GO:0045944|GO:0002062|GO:0035066|GO:0045944|GO:0002062|GO:0006351|GO:0035066|GO:0045944|GO:0002062|GO:0006351|GO:0035066|GO:0045944|GO:0002062|GO:0006351|GO:0035066|GO:0045944|GO:0002062|GO:0006351|GO:0035066|GO:0045944	GO:0003677|GO:0003682|GO:0008134|GO:0003677|GO:0003682|GO:0008134|GO:0003677|GO:0003682|GO:0008134|GO:0003682|GO:0008134|GO:0003677|GO:0003682|GO:0008134|GO:0003677|GO:0003682|GO:0008134|GO:0005515|GO:0003677|GO:0003682|GO:0008134|GO:0003677|GO:0003682|GO:0008134	GO:0005634|GO:0005667|GO:0005622|GO:0005634|GO:0005667|GO:0005622|GO:0005634|GO:0005667|GO:0005622|GO:0005634|GO:0005667|GO:0005634|GO:0005667|GO:0005622|GO:0005634|GO:0005667|GO:0005622|GO:0005634|GO:0005730|GO:0005634|GO:0005667|GO:0005622|GO:0005634|GO:0005667	--	TRUE	TRUE
67844	Rab32	3.56e-44	286	3583	10	10545011	10558233	RAB32, member RAS oncogene family	GO:0007264|GO:0015031|GO:0090382|GO:0006184|GO:0006886|GO:0006913|GO:0007165|GO:0090382	GO:0005525|GO:0003924	GO:0005739|GO:0030670|GO:0045335|GO:0005622|GO:0005634|GO:0005737|GO:0016020|GO:0045335	--	FALSE	TRUE
209086	Samd9l	6.19e-44	314	4187	6	3372257	3399571	sterile alpha motif domain containing 9-like	GO:0008150	GO:0003674|GO:0005515|GO:0005515	GO:0005575	--	FALSE	TRUE
14726	Pdpn	6.96e-44	242	2719	MG4136_PATCH	143267431	143299564	Podoplanin	GO:0000902|GO:0001946|GO:0006693|GO:0006928|GO:0007165|GO:0008283|GO:0008360|GO:0016337|GO:0030324|GO:0048286|GO:0051272|GO:0061032|GO:2000045|GO:0006954|GO:0030335|GO:0009790|GO:0055093|GO:0007399|GO:0035239|GO:0010572|GO:0007155|GO:0001946|GO:0006693|GO:0006928|GO:0007165|GO:0008283|GO:0016337|GO:0030324|GO:0048286|GO:2000045|GO:0000902|GO:0001946|GO:0006693|GO:0006928|GO:0007165|GO:0008283|GO:…		GO:0001726|GO:0005886|GO:0009897|GO:0016021|GO:0030027|GO:0030175|GO:0031258|GO:0031527|GO:0031528|GO:0032587|GO:0016324|GO:0005886|GO:0009897|GO:0016021|GO:0001726|GO:0005886|GO:0009897|GO:0016021|GO:0030027|GO:0030175|GO:0031258|GO:0031527|GO:0031528|GO:0032587|GO:0005886|GO:0009897|GO:0016021	--	FALSE	FALSE
109857	Cbr3	7.45e-44	317	4256	16	93683215	93690990	carbonyl reductase 3	GO:0008152|GO:0042376	GO:0004090|GO:0070402|GO:0016491|GO:0000253	GO:0005634|GO:0005829|GO:0005737	--	FALSE	TRUE
217344	Rhbdf2	8.41e-44	155	1227	11	116598165	116627019	rhomboid 5 homolog 2 (Drosophila)	GO:0006508|GO:0015031|GO:0050709|GO:0006508|GO:0015031|GO:0050709	GO:0004252|GO:0004252	GO:0005789|GO:0005886|GO:0016021|GO:0005789|GO:0005886|GO:0016021	up	FALSE	TRUE
14131	Fcgr3	1.02e-43	168	1429	1	171051174	171064935	Fc receptor, IgG, low affinity III	GO:0001788|GO:0001798|GO:0001805|GO:0001812|GO:0001820|GO:0006910|GO:0006911|GO:0007166|GO:0030593|GO:0038094|GO:0042535|GO:0042590|GO:0045576|GO:0050766|GO:0050776|GO:0001788|GO:0001798|GO:0001805|GO:0001812|GO:0001820|GO:0006910|GO:0006911|GO:0007166|GO:0030593|GO:0038094|GO:0042535|GO:0042590|GO:0045576|GO:0050766|GO:0050776	GO:0005515|GO:0019770|GO:0019864|GO:0005515|GO:0019770|GO:0019864		--	FALSE	TRUE
67742	Samsn1	1.03e-43	200	1959	16	75858793	76022270	SAM domain, SH3 domain and nuclear localization signals, 1	GO:0002820|GO:0050732|GO:0050869	GO:0005515|GO:0005515	GO:0001726|GO:0005634|GO:0005737|GO:0005829|GO:0005737	--	FALSE	TRUE
327978	Slfn5	1.08e-43	241	2707	11	82951349	82962941	schlafen 5	GO:0030154|GO:0030154	GO:0005524|GO:0005524|GO:0005524	GO:0005634|GO:0005634|GO:0005634	--	FALSE	FALSE
13723	Emb	1.08e-43	342	4819	13	117220625	117274098	embigin	GO:0007155	GO:0005515|GO:0097159	GO:0016021	--	FALSE	FALSE
20306	Ccl7	1.72e-43	126	824	11	82045712	82047525	chemokine (C-C motif) ligand 7	GO:0006954|GO:0006955|GO:0007010|GO:0008360|GO:0010332|GO:0048245|GO:0071361|GO:2000503|GO:0030335	GO:0008009|GO:0008201|GO:0031726|GO:0031727	GO:0005615|GO:0005576	--	FALSE	TRUE
246730	Oas1a	1.73e-43	243	2753	5	120896256	120907521	2'-5' oligoadenylate synthetase 1A	GO:0006164|GO:0009615|GO:0045087|GO:0051607|GO:0006955	GO:0001730|GO:0003725|GO:0005524|GO:0046872|GO:0016779|GO:0003723|GO:0016740	GO:0005634|GO:0005739|GO:0005783	--	FALSE	TRUE
12524	Cd86	2.9e-43	164	1378	16	36603869	36666081	CD86 antigen	GO:0002224|GO:0042113|GO:0051607|GO:0007568|GO:0042493|GO:0032496|GO:0051607|GO:0042102|GO:0002668|GO:0071248|GO:0042104|GO:0071345|GO:0002309|GO:0034341|GO:0001878|GO:0043011|GO:0071222|GO:0002224|GO:0042113|GO:0051607	GO:0005515|GO:0005102|GO:0005515	GO:0009897|GO:0016021|GO:0043231|GO:0009986|GO:0009897|GO:0043231	--	FALSE	TRUE
14017	Evi2a	3.64e-43	315	4245	11	79526560	79530609	ecotropic viral integration site 2a			GO:0016021|GO:0016021|GO:0016021|GO:0016021	--	FALSE	FALSE
13653	Egr1	5.66e-43	375	5622	18	34859823	34864984	early growth response 1	GO:0000122|GO:0006355|GO:0009749|GO:0030217|GO:0030509|GO:0032868|GO:0033233|GO:0035914|GO:0045893|GO:0045944|GO:0070498|GO:0071310|GO:0071480|GO:0071504|GO:0071506|GO:0072110|GO:0072303|GO:0090090|GO:0045944|GO:0045893|GO:0006366|GO:0043525|GO:0042493|GO:0071456|GO:0071260|GO:0072303|GO:0072110|GO:0071506|GO:0071317|GO:0034465|GO:0071873|GO:0071455|GO:0060291|GO:0071372|GO:0071371|GO:0071504|GO:…	GO:0000976|GO:0000982|GO:0003700|GO:0035035|GO:0044212|GO:0046872|GO:0003700|GO:0005515|GO:0003677|GO:0043565|GO:0003690|GO:0000977|GO:0000979|GO:0001077|GO:0008134|GO:0000976|GO:0000982|GO:0003700|GO:0035035|GO:0044212|GO:0046872	GO:0005634|GO:0005737|GO:0005634|GO:0005737|GO:0005634|GO:0005737	--	TRUE	TRUE
69774	Ms4a6b	5.67e-43	214	2231	19	11516512	11531256	membrane-spanning 4-domains, subfamily A, member 6B	GO:0008150|GO:0008150|GO:0008150|GO:0008150	GO:0003674|GO:0003674|GO:0003674|GO:0003674	GO:0005575|GO:0016021|GO:0005575|GO:0016021|GO:0005575|GO:0016021|GO:0005575|GO:0016021	--	FALSE	TRUE
13057	Cyba	1.08e-42	356	5191	8	122424772	122432940	cytochrome b-245, alpha polypeptide	GO:0006954|GO:0017004|GO:0042554|GO:0045087|GO:0045730|GO:0055114|GO:0006801|GO:0042493|GO:0071333|GO:0071260|GO:0014895|GO:0003106|GO:0050665|GO:0070555|GO:0071310|GO:0031667|GO:0071480|GO:0071230|GO:0001938|GO:0071407|GO:0071356|GO:0030307|GO:0008217	GO:0005515|GO:0009055|GO:0016175|GO:0017124|GO:0020037|GO:0046872|GO:0046982|GO:0005515	GO:0005737|GO:0005739|GO:0043020|GO:0030425|GO:0005794|GO:0043025|GO:0016324	--	FALSE	TRUE
230752	Eva1b	1.14e-42	430	6994	4	126147744	126149875	eva-1 homolog B (C. elegans)	GO:0008150|GO:0008150|GO:0008150	GO:0005515|GO:0005515|GO:0005515	GO:0005575|GO:0016021|GO:0005575|GO:0016021|GO:0005575|GO:0016021	--	FALSE	TRUE
20195	Gm12854	1.17e-42	333	4668	3	93520488	93526287	S100 calcium binding protein A11 (calgizzarin)		GO:0005509|GO:0042803|GO:0044548|GO:0048306|GO:0005515|GO:0005509|GO:0042803|GO:0044548|GO:0048306|GO:0005515|GO:0005509|GO:0042803|GO:0044548|GO:0048306|GO:0005515	GO:0001726|GO:0005634|GO:0005737|GO:0005737|GO:0001726|GO:0005634|GO:0005737|GO:0005737|GO:0001726|GO:0005634|GO:0005737|GO:0005737	--	FALSE	TRUE
20620	Plk2	2.71e-42	327	4552	13	110395044	110400844	polo-like kinase 2	GO:0000082|GO:0000278|GO:0006468|GO:0007052|GO:0007093|GO:0007265|GO:0007613|GO:0032486|GO:0043066|GO:0043123|GO:0046599|GO:0048167|GO:0060291|GO:0060292|GO:0006468|GO:0000082|GO:0007052|GO:0046599|GO:0060291|GO:0060292|GO:0032486|GO:0032436|GO:0007265	GO:0004674|GO:0004871|GO:0005524|GO:0004672|GO:0005515|GO:0016772|GO:0004713|GO:0004674	GO:0005622|GO:0005813|GO:0005814|GO:0030425|GO:0005813|GO:0005814|GO:0005622|GO:0030425	up	FALSE	TRUE
16819	Lcn2	2.95e-42	268	3296	2	32384633	32387797	lipocalin 2	GO:0006811|GO:0009615|GO:0009635|GO:0010628|GO:0015891|GO:0031346|GO:0031669|GO:0042493|GO:0045087|GO:0070207|GO:0070301|GO:0071222|GO:0071347|GO:0071356|GO:0097192|GO:0006979|GO:0009636|GO:0031667|GO:0009617	GO:0002020|GO:0005215|GO:0005506|GO:0005515|GO:0036094|GO:0042803	GO:0005576|GO:0005615|GO:0005829|GO:0005737	--	FALSE	FALSE
14066	F3	3.66e-42	465	7938	3	121723537	121735052	coagulation factor III	GO:0001938|GO:0002541|GO:0006919|GO:0007596|GO:0010641|GO:0045766|GO:0051897	GO:0002020|GO:0005543|GO:0005515	GO:0005615|GO:0009986|GO:0016021|GO:0031012	--	FALSE	TRUE
16009	Igfbp3	3.91e-42	330	4627	11	7206086	7213923	insulin-like growth factor binding protein 3	GO:0001558|GO:0001933|GO:0006468|GO:0010906|GO:0040008|GO:0043410|GO:0043568|GO:0044342|GO:0008285|GO:0001933|GO:0006468|GO:0043065|GO:0048662|GO:0014912|GO:0045663|GO:0001558|GO:0001933|GO:0006468|GO:0010906|GO:0040008|GO:0043410|GO:0043568|GO:0044342	GO:0001968|GO:0005520|GO:0005515|GO:0031994|GO:0008160|GO:0001968|GO:0005520	GO:0005615|GO:0005634|GO:0005576|GO:0005634|GO:0005615|GO:0005615|GO:0005634|GO:0005576	--	FALSE	TRUE
58185	Rsad2	4.62e-42	169	1489	12	26442753	26456452	radical S-adenosyl methionine domain containing 2	GO:0009615|GO:0034157|GO:0034165|GO:0035710|GO:0043367|GO:0045071|GO:0045087|GO:0050709|GO:0051607|GO:2000553|GO:0009615|GO:0045071|GO:0051607|GO:0050709|GO:0030278|GO:0001503	GO:0003824|GO:0051536|GO:0003674|GO:0003824|GO:0005515|GO:0043621|GO:0046872|GO:0051539|GO:0051536|GO:0005515|GO:0051539|GO:0043621	GO:0005741|GO:0005743|GO:0005789|GO:0005811|GO:0005739|GO:0005789|GO:0005783	--	FALSE	TRUE
23880	Fyb	7.65e-42	232	2605	15	6579871	6663313	FYN binding protein		GO:0005515|GO:0032403|GO:0005515	GO:0005634|GO:0005829	--	FALSE	FALSE
15511	Hspa1b	8.33e-42	391	6072	17	34956436	34959238	heat shock protein 1B	GO:0006950|GO:0000902|GO:0006950|GO:0000902	GO:0005515|GO:0005524|GO:0005515|GO:0005524	GO:0005737|GO:0005737	up	FALSE	FALSE
20201	S100a8	1.44e-41	199	2010	3	90669071	90670034	S100 calcium binding protein A8 (calgranulin A)	GO:0002523|GO:0002526|GO:0002544|GO:0006914|GO:0006919|GO:0010043|GO:0030593|GO:0032496|GO:0042060|GO:0045087|GO:0045471|GO:0050729|GO:0070488|GO:2001244|GO:0006914|GO:0050729|GO:0030593|GO:0006919|GO:2001244|GO:0002523|GO:0070488	GO:0005509|GO:0016209|GO:0005515	GO:0005615|GO:0005737|GO:0005856|GO:0005886	--	FALSE	TRUE
30937	Lmcd1	1.49e-41	370	5581	6	112273758	112330425	LIM and cysteine-rich domains 1	GO:0000122|GO:0006351|GO:0010611|GO:0070886	GO:0003714|GO:0005515|GO:0008270	GO:0005615|GO:0005634|GO:0005737|GO:0031012	--	TRUE	TRUE
15368	Hmox1	1.57e-41	183	1735	8	75093591	75100596	heme oxygenase (decycling) 1	GO:0001525|GO:0002246|GO:0006788|GO:0007264|GO:0008217|GO:0008630|GO:0031670|GO:0032764|GO:0034101|GO:0035094|GO:0042167|GO:0042168|GO:0042542|GO:0043123|GO:0043305|GO:0043392|GO:0043433|GO:0043524|GO:0043619|GO:0043627|GO:0045766|GO:0048661|GO:0048662|GO:0051260|GO:0055072|GO:0071243|GO:0071276|GO:0071456|GO:1902042|GO:0055114|GO:0006979|GO:0035556|GO:0008285|GO:0010656|GO:0051090|GO:0008219|GO:…	GO:0004392|GO:0004630|GO:0004871|GO:0019899|GO:0020037|GO:0042803|GO:0046872|GO:0016491|GO:0005515|GO:0004392|GO:0004630|GO:0004871|GO:0019899|GO:0020037|GO:0042803	GO:0005730|GO:0005783|GO:0005829|GO:0005901|GO:0005634|GO:0005789|GO:0005634|GO:0005730|GO:0005783|GO:0005829|GO:0005901	--	FALSE	TRUE
21899	Tlr6	1.6e-41	141	1073	5	64953106	64960048	toll-like receptor 6	GO:0002755|GO:0006954|GO:0034150|GO:0042088|GO:0042496|GO:0043123|GO:0043507|GO:0045087|GO:0045410|GO:0050707|GO:0071726|GO:0045084|GO:0007165|GO:0002224|GO:0006955|GO:0052033|GO:0002282|GO:0046209|GO:0032493|GO:0042742	GO:0004888|GO:0042498|GO:0046982|GO:0071723|GO:0005515|GO:0071723	GO:0016021|GO:0035355|GO:0030670	--	FALSE	TRUE
67220	Plekho1	1.78e-41	275	3473	3	95988429	95996001	pleckstrin homology domain containing, family O member 1		GO:0005543|GO:0005515|GO:0005543|GO:0005543|GO:0005543	GO:0005634|GO:0005737|GO:0016020	--	FALSE	TRUE
16534	Kcnn4	1.91e-41	229	2563	7	24370263	24385209	potassium intermediate/small conductance calcium-activated channel, subfamily N, member 4	GO:0006816|GO:0006884|GO:0030322|GO:0045332|GO:0046541|GO:0050714|GO:0050862|GO:0071805|GO:0006813|GO:0006820|GO:0071435	GO:0005267|GO:0005516|GO:0015269|GO:0016286|GO:0019903|GO:0005515|GO:0015269|GO:0022894	GO:0005887|GO:0016021|GO:0016323|GO:0045121|GO:0016324|GO:0043025	--	FALSE	TRUE
12490	Cd34	2.07e-41	386	5973	1	194938821	194961292	CD34 antigen	GO:0001894|GO:0001935|GO:0003094|GO:0003158|GO:0006536|GO:0007165|GO:0008217|GO:0008283|GO:0010628|GO:0010629|GO:0016337|GO:0030195|GO:0032720|GO:0032733|GO:0035759|GO:0038001|GO:0042482|GO:0045019|GO:0045766|GO:0050900|GO:0060290|GO:0060547|GO:0061042|GO:0071425|GO:0071636|GO:0071657|GO:0071971|GO:0072011|GO:0072254|GO:1900035|GO:1900038|GO:1900041|GO:1900168|GO:2001214|GO:0016337|GO:0045766|GO:…	GO:0008134|GO:0030246|GO:0043199|GO:0030246|GO:0008134|GO:0030246|GO:0043199	GO:0005576|GO:0005737|GO:0005764|GO:0005886|GO:0009897|GO:0009925|GO:0009986|GO:0016020|GO:0016324|GO:0036053|GO:0045171|GO:0048471|GO:0071944|GO:0005886|GO:0005737|GO:0048471|GO:0009897|GO:0045171|GO:0005576|GO:0005737|GO:0005764|GO:0005886|GO:0009897|GO:0009925|GO:0009986|GO:0016020|GO:0016324|GO:0036053|GO:0045171|GO:0048471|GO:0071944	--	TRUE	TRUE
54199	Ccrl2	2.23e-41	87	395	9	111054835	111057270	chemokine (C-C motif) receptor-like 2	GO:0006935|GO:0006954|GO:0007186	GO:0016493|GO:0042379|GO:0048020|GO:0004930	GO:0005887|GO:0016021|GO:0005887	--	FALSE	TRUE
24088	Tlr2	2.38e-41	119	772	3	83836273	83841767	toll-like receptor 2	GO:0002238|GO:0002687|GO:0002752|GO:0002755|GO:0006954|GO:0007252|GO:0009617|GO:0030177|GO:0032494|GO:0032695|GO:0032700|GO:0032722|GO:0032755|GO:0032757|GO:0032760|GO:0034123|GO:0034134|GO:0042346|GO:0042495|GO:0042496|GO:0042535|GO:0042892|GO:0044130|GO:0045087|GO:0045429|GO:0050715|GO:0050729|GO:0050830|GO:0051092|GO:0052063|GO:0060907|GO:0071221|GO:0071223|GO:0071224|GO:0071726|GO:0071727|GO:…	GO:0004888|GO:0008329|GO:0042497|GO:0042498|GO:0042834|GO:0046982|GO:0070891|GO:0005515|GO:0046982|GO:0004872|GO:0042497|GO:0071723	GO:0005737|GO:0005886|GO:0009897|GO:0016021|GO:0035354|GO:0035355|GO:0005886|GO:0009986|GO:0035354|GO:0042995|GO:0044297	--	FALSE	TRUE
230815	Man1c1	2.69e-41	278	3543	4	134561690	134704290	mannosidase, alpha, class 1C, member 1		GO:0004571|GO:0005509|GO:0004571|GO:0005509	GO:0016020|GO:0016020	--	FALSE	TRUE
72318	Cyth4	2.95e-41	213	2272	15	78597047	78622019	cytohesin 4	GO:0030155|GO:0032012	GO:0005086|GO:0005543	GO:0005886|GO:0005886	--	FALSE	TRUE
60527	Fads3	5.81e-41	304	4111	19	10041548	10059671	fatty acid desaturase 3	GO:0006633|GO:0008150|GO:0006629|GO:0055114	GO:0005506|GO:0016717|GO:0020037	GO:0005575|GO:0005789|GO:0016021	--	FALSE	TRUE
20305	Ccl6	6.33e-41	161	1392	11	83587882	83593087	chemokine (C-C motif) ligand 6	GO:0006955|GO:0060326	GO:0008009	GO:0005615|GO:0005576	--	FALSE	FALSE
80859	Nfkbiz	6.36e-41	91	443	16	55811375	55838899	nuclear factor of kappa light polypeptide gene enhancer in B cells inhibitor, zeta	GO:0006351|GO:0006355|GO:0006954|GO:0006351|GO:0006355|GO:0006954|GO:0006351|GO:0006355|GO:0006954|GO:0006351|GO:0006355|GO:0006954	GO:0005515|GO:0005515|GO:0005515|GO:0005515	GO:0005634|GO:0005634|GO:0005634|GO:0005634	up	FALSE	TRUE
74202	Fblim1	6.51e-41	243	2853	4	141576062	141606096	filamin binding LIM protein 1	GO:0008360|GO:0016337|GO:0033623|GO:0016337|GO:0033623|GO:0008360|GO:0016337|GO:0033623|GO:0008360|GO:0016337|GO:0033623	GO:0008270|GO:0031005|GO:0031005|GO:0008270|GO:0031005|GO:0008270|GO:0031005	GO:0001725|GO:0005925|GO:0005938|GO:0030054|GO:0043231|GO:0001725|GO:0001725|GO:0005925|GO:0005938|GO:0001725|GO:0005925|GO:0005938	--	FALSE	TRUE
11770	Fabp4	6.94e-41	354	5241	3	10204347	10208576	fatty acid binding protein 4, adipocyte	GO:0001816|GO:0006469|GO:0042632|GO:0045892|GO:0050729|GO:0050872|GO:0050873|GO:0071285	GO:0005215|GO:0008289	GO:0005654|GO:0005737	--	FALSE	TRUE
16449	Jag1	8.6e-41	224	2493	2	137081456	137116644	jagged 1	GO:0002011|GO:0003184|GO:0003215|GO:0007219|GO:0009887|GO:0032495|GO:0035909|GO:0042491|GO:0045596|GO:0045599|GO:0045639|GO:0045665|GO:0045747|GO:0045944|GO:0048839|GO:0060411|GO:0061156|GO:0061309|GO:0061314|GO:0061444|GO:0072017|GO:0072070|GO:0097150|GO:2000737|GO:0007154|GO:0007275|GO:0007219|GO:0003184|GO:0061156	GO:0005112|GO:0005509|GO:0005515	GO:0005886|GO:0016021|GO:0045177|GO:0016020	--	FALSE	TRUE
15476	Hs3st1	8.99e-41	337	4855	5	39613935	39755475	heparan sulfate (glucosamine) 3-O-sulfotransferase 1		GO:0008146|GO:0008146|GO:0008467|GO:0008146|GO:0008467	GO:0005737|GO:0005737|GO:0005737|GO:0005796|GO:0005737|GO:0005796	--	FALSE	FALSE
15950	LOC100862473	9.63e-41	217	2364	1	173920407	173942672	interferon activated gene 203	GO:0035458|GO:0035458|GO:0035458|GO:0035458|GO:0035458|GO:0035458|GO:0035458|GO:0035458|GO:0035458|GO:0035458|GO:0035458|GO:0035458|GO:0035458|GO:0035458|GO:0035458		GO:0005634|GO:0005634|GO:0005634|GO:0005634|GO:0005634|GO:0005634	--	FALSE	FALSE
12767	Cxcr4	9.78e-41	315	4363	1	128588199	128592293	chemokine (C-X-C motif) receptor 4	GO:0001569|GO:0001667|GO:0001764|GO:0007281|GO:0007399|GO:0007420|GO:0008045|GO:0008354|GO:0009887|GO:0019722|GO:0030334|GO:0042098|GO:0042119|GO:0043217|GO:0048699|GO:0048714|GO:0061351|GO:0071345|GO:0007186|GO:0001666|GO:0071345|GO:0019722|GO:0050920|GO:0001569|GO:0001667|GO:0001764|GO:0007281|GO:0007420|GO:0008045|GO:0008354|GO:0019722|GO:0030334|GO:0042098|GO:0042119|GO:0007186	GO:0005515|GO:0016494|GO:0019955|GO:0004930|GO:0005515|GO:0031625|GO:0003779|GO:0043130|GO:0032027|GO:0016494|GO:0019955|GO:0004930	GO:0005764|GO:0005769|GO:0005770|GO:0005886|GO:0009897|GO:0009986|GO:0016021|GO:0030426|GO:0005886|GO:0009986|GO:0031410|GO:0005769|GO:0031252|GO:0005764|GO:0016023|GO:0005770|GO:0009897|GO:0016021|GO:0030426	--	FALSE	TRUE
18755	Prkch	1.13e-40	214	2311	12	73584797	73778185	protein kinase C, eta	GO:0006468|GO:0010744|GO:0034351|GO:0045618|GO:0050861|GO:0051092|GO:0060252|GO:0070528|GO:2000810|GO:0035556|GO:0006468|GO:0060252|GO:0051092|GO:0050861|GO:2000810|GO:0034351|GO:0035556|GO:0006468	GO:0004699|GO:0005515|GO:0005524|GO:0017160|GO:0046872|GO:0004672|GO:0004674|GO:0016772|GO:0004697|GO:0004713|GO:0019899|GO:0004697|GO:0005524|GO:0046872|GO:0005515|GO:0004672|GO:0016772|GO:0004713	GO:0005829|GO:0005886|GO:0005886|GO:0005737|GO:0016020|GO:0005829	--	FALSE	TRUE
13040	Ctss	1.14e-40	160	1383	3	95526786	95556403	cathepsin S	GO:0006508|GO:0097067|GO:0002250|GO:0002250|GO:0006508|GO:0097067	GO:0008234|GO:0008233|GO:0008234	GO:0043231|GO:0005764|GO:0016020|GO:0031905	--	FALSE	TRUE
65972	Ifi30	1.22e-40	356	5301	8	70762774	70766663	interferon gamma inducible protein 30	GO:0019886|GO:0042590|GO:0048147|GO:0050821	GO:0015036|GO:0016667|GO:0016667	GO:0005576|GO:0005764|GO:0005886|GO:0030054|GO:0043231	--	FALSE	FALSE
15507	Hspb1	1.33e-40	299	4020	5	135887919	135889563	heat shock protein 1	GO:0007243|GO:0009615|GO:0038033|GO:0043536|GO:0045766|GO:2001234|GO:0006469|GO:0006986|GO:0032731|GO:0042535|GO:0043122|GO:1902176|GO:0035924|GO:2001028|GO:0007243|GO:0009615|GO:0038033|GO:0043536|GO:0045766|GO:2001234	GO:0019901|GO:0005080|GO:0008426|GO:0043130|GO:0005515|GO:0042802|GO:0019901	GO:0005622|GO:0005634|GO:0005737|GO:0005886|GO:0009986|GO:0030018|GO:0043292|GO:0000502|GO:0005819|GO:0005622|GO:0005634|GO:0005737|GO:0005886|GO:0009986|GO:0030018|GO:0043292	--	FALSE	TRUE
12349	Car2	1.82e-40	226	2543	3	14886426	14900769	carbonic anhydrase 2	GO:0001822|GO:0002009|GO:0006730|GO:0006950|GO:0009268|GO:0010043|GO:0015670|GO:0032849|GO:0038166|GO:0042475|GO:0043627|GO:0044070|GO:0045672|GO:0045780|GO:0046903|GO:0051453|GO:2001150|GO:0044070|GO:0038166|GO:0048545|GO:0010033	GO:0004089|GO:0008270|GO:0005515	GO:0005615|GO:0005737|GO:0005829|GO:0005886|GO:0005902|GO:0016323|GO:0030424|GO:0045177|GO:0005886|GO:0005737	--	FALSE	TRUE
80885	Niacr1	2.15e-40	125	871	5	123863570	123865516	niacin receptor 1	GO:0006915|GO:0033031|GO:0035590|GO:0050995|GO:0070165|GO:0007186|GO:0070165|GO:0050995	GO:0001614|GO:0005525|GO:0070553|GO:0004930|GO:0070553	GO:0005886|GO:0016021	--	FALSE	TRUE
12508	Cd53	2.39e-40	254	3094	3	106758861	106790149	CD53 antigen		GO:0005515	GO:0001772|GO:0009986|GO:0016021	--	FALSE	TRUE
667373	Gm14446	2.45e-40	247	2955	19	34592888	34601968	predicted gene 14446	GO:0008150|GO:0009615|GO:0050688|GO:0071357|GO:0071360|GO:0008150|GO:0009615|GO:0050688|GO:0071357|GO:0071360	GO:0003674|GO:0005515|GO:0003674|GO:0005515	GO:0005575|GO:0005575	--	FALSE	FALSE
229003	Helz2	2.47e-40	239	2798	2	181227615	181242027	helicase with zinc finger 2, transcriptional coactivator	GO:0045944	GO:0003723|GO:0004540|GO:0005524|GO:0017111|GO:0000166|GO:0003723|GO:0004540|GO:0003723|GO:0004540|GO:0005524|GO:0017111|GO:0030374|GO:0000166|GO:0005515	GO:0005575|GO:0005575|GO:0005575	--	TRUE	FALSE
216616	Efemp1	2.68e-40	447	7580	11	28853204	28926743	epidermal growth factor-containing fibulin-like extracellular matrix protein 1	GO:0006355|GO:0007173|GO:0018108|GO:0032331|GO:0018108|GO:0006355|GO:0032331|GO:0007173	GO:0005006|GO:0005154|GO:0005509|GO:0008083|GO:0005515|GO:0005154|GO:0005006|GO:0005515|GO:0005509	GO:0005578|GO:0005615|GO:0005615|GO:0031012	--	FALSE	TRUE
12925	Crip1	3.34e-40	293	3910	12	113152012	113153877	cysteine-rich protein 1 (intestinal)	GO:0008630|GO:0010043|GO:0071236|GO:0071493	GO:0003680|GO:0008270|GO:0008301|GO:0042277	GO:0005737	--	FALSE	TRUE
11796	Birc3	4.04e-40	158	1366	9	7848699	7873186	baculoviral IAP repeat-containing 3	GO:0042981|GO:0006915|GO:0042326|GO:0060546|GO:0070266|GO:2000378|GO:0051291|GO:0007283	GO:0004842|GO:0004842|GO:0004842|GO:0004842|GO:0008270|GO:0005515|GO:0005515	GO:0005634|GO:0005737|GO:0005634|GO:0005737|GO:0005634|GO:0005737|GO:0005634|GO:0005737|GO:0005622|GO:0043234|GO:0045121	--	FALSE	TRUE
18301	Fxyd5	5.57e-40	165	1482	7	31032722	31042481	FXYD domain-containing ion transport regulator 5	GO:0006811|GO:0006811|GO:0006811|GO:0006811|GO:0006811|GO:0006811|GO:0006811|GO:0006811	GO:0003779|GO:0005216|GO:0045296|GO:0003779|GO:0005216|GO:0045296|GO:0005216|GO:0005216|GO:0003779|GO:0005216|GO:0045296|GO:0003779|GO:0005216|GO:0045296|GO:0005216|GO:0003779|GO:0005216|GO:0045296	GO:0016021|GO:0016020|GO:0016021|GO:0016020|GO:0016020|GO:0016020|GO:0016021|GO:0016020|GO:0016021|GO:0016020|GO:0016020|GO:0016021|GO:0016020	--	FALSE	TRUE
50778	Rgs1	5.87e-40	289	3836	1	144243972	144249242	regulator of G-protein signaling 1	GO:0007186|GO:0043547|GO:0007186|GO:0038032|GO:0043547	GO:0005096|GO:0005096	GO:0005737|GO:0005886|GO:0005737|GO:0005886	up	FALSE	TRUE
105785	Kdelr3	5.87e-40	324	4603	15	79516408	79527739	KDEL (Lys-Asp-Glu-Leu) endoplasmic reticulum protein retention receptor 3	GO:0006621|GO:0008150|GO:0015031|GO:0016192	GO:0003674|GO:0046923	GO:0005575|GO:0005789|GO:0016021	--	FALSE	TRUE
13730	Emp1	6.04e-40	262	3273	6	135362931	135383173	epithelial membrane protein 1	GO:0016049|GO:0016049		GO:0005886|GO:0016021|GO:0005886|GO:0016021	--	FALSE	TRUE
12984	Csf2rb2	6.22e-40	140	1095	15	78282517	78305603	colony stimulating factor 2 receptor, beta 2, low-affinity (granulocyte-macrophage)	GO:0019221	GO:0004896|GO:0005515	GO:0016021	--	FALSE	TRUE
68774	Ms4a6d	6.38e-40	145	1170	19	11586604	11604849	membrane-spanning 4-domains, subfamily A, member 6D	GO:0008150	GO:0003674	GO:0016021|GO:0005575|GO:0016021	--	FALSE	TRUE
12798	Cnn2	6.72e-40	220	2451	10	79988584	79996062	calponin 2	GO:0010628|GO:0030097|GO:0030336|GO:0031032|GO:0032970|GO:0042060|GO:0042127|GO:0050765|GO:0071260|GO:0071260|GO:0032970|GO:0010628|GO:0030097|GO:0030336|GO:0031032|GO:0032970|GO:0042060|GO:0042127|GO:0050765|GO:0071260	GO:0003779|GO:0005516|GO:0005515|GO:0003779|GO:0005515	GO:0001725|GO:0001725|GO:0001725	--	FALSE	FALSE
20296	Ccl2	7.07e-40	262	3276	11	82035571	82037453	chemokine (C-C motif) ligand 2	GO:0000165|GO:0001525|GO:0001666|GO:0001938|GO:0002548|GO:0006874|GO:0006954|GO:0007010|GO:0007179|GO:0007568|GO:0008360|GO:0009408|GO:0009611|GO:0009612|GO:0010332|GO:0010574|GO:0010759|GO:0014823|GO:0016525|GO:0030593|GO:0031100|GO:0031663|GO:0032570|GO:0033552|GO:0034351|GO:0035684|GO:0035702|GO:0042493|GO:0043200|GO:0043491|GO:0043524|GO:0043615|GO:0044344|GO:0045471|GO:0046677|GO:0048010|GO:…	GO:0001664|GO:0005515|GO:0008009|GO:0008201|GO:0031727|GO:0031727	GO:0005615|GO:0005737|GO:0043025|GO:0005576|GO:0005615	--	FALSE	TRUE
224093	Fam43a	7.46e-40	318	4474	16	30599723	30602797	family with sequence similarity 43, member A	GO:0008150	GO:0003674|GO:0005515	GO:0005575	--	FALSE	FALSE
21946	Pglyrp1	8.24e-40	227	2587	7	18884690	18890438	peptidoglycan recognition protein 1	GO:0006915|GO:0009253|GO:0016045|GO:0032689|GO:0032827|GO:0044117|GO:0045087|GO:0050830	GO:0005125|GO:0008270|GO:0008745|GO:0016019|GO:0042834|GO:0042834|GO:0016019	GO:0005615|GO:0005737	--	FALSE	FALSE
102626	Mapkapk3	9.61e-40	244	2920	9	107254927	107289877	mitogen-activated protein kinase-activated protein kinase 3	GO:0002224|GO:0006950|GO:0018105|GO:0032496|GO:0034097|GO:0044351|GO:0006468|GO:0009103|GO:0034097	GO:0004674|GO:0005524|GO:0004672|GO:0016773|GO:0016772|GO:0004713|GO:0005515	GO:0005634|GO:0005737|GO:0016020	--	FALSE	FALSE
399558	Flrt2	1e-39	322	4570	12	95692226	95785215	fibronectin leucine rich transmembrane protein 2		GO:0005515|GO:0005515	GO:0016021|GO:0016021	--	FALSE	TRUE
56644	Clec7a	1.24e-39	159	1395	6	129461591	129472777	C-type lectin domain family 7, member a	GO:0001878|GO:0001879|GO:0002238|GO:0002366|GO:0002752|GO:0006910|GO:0006911|GO:0006954|GO:0016337|GO:0032760|GO:0045087|GO:0050766|GO:0071226|GO:0006910|GO:0008037	GO:0030246|GO:0001846|GO:0001872|GO:0001874|GO:0005515|GO:0030247|GO:0046872|GO:0030246|GO:0008329	GO:0009897|GO:0016021	up	FALSE	TRUE
50498	Ebi3	1.24e-39	159	1395	17	55952623	55957021	Epstein-Barr virus induced gene 3	GO:0019221	GO:0004896|GO:0005125|GO:0005515|GO:0045523	GO:0005615|GO:0016020	--	FALSE	TRUE
15953	Ifi47	1.25e-39	208	2238	11	49076587	49096974	interferon gamma inducible protein 47	GO:0006952|GO:0007264|GO:0006952|GO:0007264	GO:0005525|GO:0016817|GO:0005525|GO:0016817	GO:0005783|GO:0016020|GO:0005622|GO:0005783|GO:0016020|GO:0005622	--	FALSE	FALSE
12505	Cd44	1.29e-39	115	752	2	102811141	102901665	CD44 antigen	GO:0001658|GO:0002246|GO:0007155|GO:0010628|GO:0016055|GO:0030214|GO:0033138|GO:0034116|GO:0043066|GO:0043154|GO:0043518|GO:0044344|GO:0050731|GO:0051216|GO:0060442|GO:0070374|GO:0070487|GO:1900625|GO:1902166|GO:0001658|GO:0002246|GO:0007155|GO:0010628|GO:0016055|GO:0060442|GO:0001658|GO:0002246|GO:0007155|GO:0010628|GO:0016055|GO:0060442|GO:0001658|GO:0002246|GO:0007155|GO:0010628|GO:0016055|GO:…	GO:0004415|GO:0004888|GO:0005540|GO:0005515|GO:0005540|GO:0005540|GO:0005540|GO:0005540|GO:0005540|GO:0005540|GO:0005540	GO:0005886|GO:0009897|GO:0009986|GO:0016323|GO:0009986|GO:0005886|GO:0009897|GO:0009986|GO:0016323|GO:0005886|GO:0009897|GO:0009986|GO:0016323|GO:0005886|GO:0009897|GO:0009986|GO:0016323|GO:0005886|GO:0009897|GO:0009986|GO:0016323|GO:0005886|GO:0009897|GO:0009986|GO:0016323|GO:0005886|GO:0009897|GO:0009986|GO:0016323|GO:0005886|GO:0009897|GO:0009986|GO:0016323	--	FALSE	TRUE
71520	Grap	1.49e-39	256	3168	11	61653265	61672784	GRB2-related adaptor protein	GO:0008150	GO:0003674|GO:0005515	GO:0005575	--	FALSE	FALSE
15939	Ier5	1.54e-39	230	2655	1	155096367	155099636	immediate early response 5	GO:0008150	GO:0003674	GO:0005575	up	FALSE	TRUE
226250	Afap1l2	1.62e-39	361	5481	19	56912361	57008228	actin filament associated protein 1-like 2	GO:0006954|GO:0007346|GO:0032675|GO:0032757|GO:0045742|GO:0045893|GO:0006954|GO:0007346|GO:0032675|GO:0032757|GO:0045742|GO:0045893|GO:0061098|GO:0006954|GO:0007346|GO:0032675|GO:0032757|GO:0045742|GO:0045893|GO:0006954|GO:0007346|GO:0032675|GO:0032757|GO:0045742|GO:0045893|GO:0006954|GO:0007346|GO:0032675|GO:0032757|GO:0045742|GO:0045893	GO:0005543|GO:0017124|GO:0030296|GO:0042169|GO:0005543|GO:0017124|GO:0030296|GO:0042169|GO:0005543|GO:0017124|GO:0030296|GO:0042169|GO:0005543|GO:0017124|GO:0030296|GO:0042169|GO:0017124|GO:0030296|GO:0042169	GO:0005634|GO:0005737|GO:0005886|GO:0016235|GO:0005634|GO:0005737|GO:0005886|GO:0016235|GO:0005634|GO:0005737|GO:0005886|GO:0016235|GO:0005634|GO:0005737|GO:0005886|GO:0016235|GO:0005634|GO:0005737|GO:0005886|GO:0016235	up	FALSE	FALSE
192176	Flna	1.69e-39	287	3815	X	74223461	74249820	filamin, alpha	GO:0001837|GO:0007195|GO:0030036|GO:0031532|GO:0034394|GO:0042177|GO:0042384|GO:0042993|GO:0043113|GO:0043123|GO:0043433|GO:0045022|GO:0045184|GO:0050821|GO:0051220|GO:0051764|GO:0090307|GO:0090307|GO:0042789|GO:0001837|GO:0007195|GO:0030030|GO:0030036|GO:0031532|GO:0034394|GO:0042177|GO:0042993|GO:0043113|GO:0043123|GO:0043433|GO:0045022|GO:0045184|GO:0050821|GO:0051220|GO:0051764|GO:0090307|GO:…	GO:0005515|GO:0001948|GO:0003779|GO:0004871|GO:0005080|GO:0005515|GO:0008134|GO:0017160|GO:0034988|GO:0042803|GO:0048365|GO:0051015|GO:0005515|GO:0017048|GO:0031267|GO:0046332|GO:0031852|GO:0001948|GO:0003779|GO:0004871|GO:0005080|GO:0005515|GO:0008134|GO:0017048|GO:0034988|GO:0048365|GO:0051015|GO:0003779|GO:0005080|GO:0005515|GO:0003779|GO:0005080|GO:0005515|GO:0005515|GO:0001948|GO:0003779|GO:…	GO:0005634|GO:0005737|GO:0005802|GO:0005886|GO:0015629|GO:0031523|GO:0070062|GO:0031523|GO:0048471|GO:0043234|GO:0097440|GO:0043198|GO:0030863|GO:0005829|GO:0005884|GO:0043025|GO:0005634|GO:0005737|GO:0005802|GO:0005856|GO:0005886|GO:0005938|GO:0031523|GO:0005802|GO:0031523|GO:0005802|GO:0031523|GO:0005634|GO:0005737|GO:0005802|GO:0005886|GO:0015629|GO:0031523|GO:0070062	--	TRUE	TRUE
17988	Ndrg1	1.77e-39	175	1662	15	66929321	66969640	N-myc downstream regulated gene 1	GO:0030330|GO:0045576|GO:0071456|GO:0090232|GO:0032287|GO:0045576|GO:0045576|GO:0045576|GO:0030330|GO:0045576|GO:0071456|GO:0090232|GO:0045576|GO:0045576|GO:0030330|GO:0045576|GO:0071456|GO:0090232|GO:0030330|GO:0045576|GO:0071456|GO:0090232|GO:0045576	GO:0008017|GO:0017137|GO:0043015|GO:0045296|GO:0005515|GO:0008017|GO:0017137|GO:0043015|GO:0045296|GO:0008017|GO:0017137|GO:0043015|GO:0045296|GO:0008017|GO:0017137|GO:0043015|GO:0045296	GO:0005634|GO:0005813|GO:0005874|GO:0005886|GO:0005913|GO:0048471|GO:0055038|GO:0005737|GO:0005829|GO:0015630|GO:0005634|GO:0005813|GO:0005874|GO:0005886|GO:0005913|GO:0048471|GO:0055038|GO:0005634|GO:0005813|GO:0005874|GO:0005886|GO:0005913|GO:0048471|GO:0055038|GO:0005634|GO:0005813|GO:0005874|GO:0005886|GO:0005913|GO:0048471|GO:0055038	up	FALSE	TRUE
16007	Cyr61	1.93e-39	314	4406	3	145646971	145649985	cysteine rich protein 61	GO:0001558|GO:0001649|GO:0002041|GO:0003181|GO:0003278|GO:0003281|GO:0006935|GO:0007155|GO:0010518|GO:0010811|GO:0016337|GO:0030198|GO:0030335|GO:0030513|GO:0033690|GO:0043065|GO:0043066|GO:0043280|GO:0044319|GO:0045597|GO:0045669|GO:0045860|GO:0045944|GO:0060413|GO:0060591|GO:0060710|GO:0060716|GO:0061036|GO:0070372|GO:0072593|GO:2000304|GO:0001934|GO:0030335	GO:0005178|GO:0005520|GO:0008201|GO:0050840|GO:0005515	GO:0005576	--	FALSE	TRUE
19219	Ptger4	2.09e-39	214	2357	15	5206661	5244187	prostaglandin E receptor 4 (subtype EP4)	GO:0006955|GO:0007189|GO:0009612|GO:0030278|GO:0032496|GO:0033624|GO:0050728|GO:2000420|GO:0007188|GO:0007254|GO:0042093|GO:0050710|GO:0050715|GO:0050729|GO:0051492|GO:0060348|GO:0070371|GO:0071260|GO:0007186|GO:0050728|GO:0007188|GO:0070371|GO:0060348|GO:0007254|GO:0006955|GO:0007189|GO:0009612|GO:0030278|GO:0032496|GO:0033624|GO:0050728|GO:2000420|GO:0007186	GO:0004957|GO:0004930|GO:0005515|GO:0004957|GO:0004957|GO:0004930	GO:0016021|GO:0005886|GO:0016021	--	FALSE	TRUE
14528	Gch1	2.43e-39	176	1683	14	47153895	47189413	GTP cyclohydrolase 1	GO:0006184|GO:0006729|GO:0008217|GO:0014916|GO:0032496|GO:0034341|GO:0034612|GO:0035998|GO:0042416|GO:0046654|GO:0048265|GO:0050884|GO:0051000|GO:0051260|GO:0008217|GO:0006729|GO:0042559|GO:0051291|GO:0051066|GO:0045776|GO:0048265|GO:0042311|GO:0006461	GO:0003934|GO:0005525|GO:0008270|GO:0042803|GO:0005515|GO:0003934|GO:0005509|GO:0030742|GO:0050662	GO:0005829|GO:0031410|GO:0031965|GO:0043234|GO:0005737|GO:0005634	up	FALSE	TRUE
66775	Ptplad2	2.97e-39	163	1470	4	88396144	88438928	protein tyrosine phosphatase-like A domain containing 2	GO:0006633|GO:0008150|GO:0006633|GO:0008150	GO:0003674|GO:0016829|GO:0003674|GO:0016829	GO:0005575|GO:0005789|GO:0016021|GO:0005575|GO:0005789|GO:0016021	--	FALSE	FALSE
16012	Igfbp6	3.23e-39	328	4732	15	102144362	102149511	insulin-like growth factor binding protein 6	GO:0001558	GO:0031994|GO:0005520	GO:0005615|GO:0005794|GO:0005576|GO:0005737	--	FALSE	TRUE
20525	Slc2a1	3.45e-39	201	2126	4	119108711	119137330	solute carrier family 2 (facilitated glucose transporter), member 1	GO:0006461|GO:0006970|GO:0042149|GO:0015758|GO:0070837|GO:0055085|GO:0070837|GO:0042908|GO:0015758|GO:0042149|GO:0055085|GO:0006461|GO:0006970|GO:0042149|GO:0055085|GO:0006461|GO:0006970|GO:0042149|GO:0055085	GO:0005515|GO:0019900|GO:0033300|GO:0042802|GO:0042910|GO:0043621|GO:0055056|GO:0022891|GO:0022857|GO:0005515|GO:0005355|GO:0005515|GO:0022857|GO:0005515|GO:0019900|GO:0033300|GO:0042802|GO:0042910|GO:0043621|GO:0055056|GO:0022857|GO:0005515|GO:0019900|GO:0033300|GO:0042802|GO:0042910|GO:0043621|GO:0055056|GO:0022891|GO:0022857	GO:0001939|GO:0005622|GO:0005886|GO:0005901|GO:0005911|GO:0016020|GO:0016021|GO:0016323|GO:0030496|GO:0030864|GO:0031982|GO:0005737|GO:0042470|GO:0005886|GO:0005737|GO:0001939|GO:0005622|GO:0005886|GO:0016020|GO:0016021|GO:0016323|GO:0031982|GO:0001939|GO:0005622|GO:0005886|GO:0005901|GO:0005911|GO:0016020|GO:0016021|GO:0016323|GO:0030496|GO:0030864|GO:0031982|GO:0001939|GO:0005622|GO:0005886|GO:…	up	FALSE	TRUE
50706	Postn	4.36e-39	369	5696	3	54361109	54391034	periostin, osteoblast specific factor	GO:0007155|GO:0008593|GO:0009888|GO:0030198|GO:0007155|GO:0008593|GO:0009888|GO:0030198|GO:0007155|GO:0008593|GO:0009888|GO:0030198|GO:0007155|GO:0007155|GO:0008593|GO:0009888|GO:0030198	GO:0008201|GO:0005515|GO:0008201|GO:0005515|GO:0008201|GO:0005515|GO:0008201|GO:0005515	GO:0005578|GO:0005794|GO:0005578|GO:0005794|GO:0005578|GO:0005794|GO:0031012|GO:0005578|GO:0005794	--	FALSE	TRUE
12051	Bcl3	4.59e-39	192	1969	7	19808462	19822770	B cell leukemia/lymphoma 3	GO:0002268|GO:0002315|GO:0002455|GO:0002467|GO:0019730|GO:0030198|GO:0032729|GO:0042088|GO:0042536|GO:0042742|GO:0042832|GO:0043066|GO:0045064|GO:0045082|GO:0045944|GO:0048536|GO:0000060|GO:0002268|GO:0002315|GO:0002455|GO:0002467|GO:0006351|GO:0007249|GO:0009615|GO:0010225|GO:0019730|GO:0030198|GO:0030330|GO:0032729|GO:0042088|GO:0042345|GO:0042536|GO:0042742|GO:0042771|GO:0042832|GO:0043066|GO:…	GO:0003677|GO:0003700|GO:0005515|GO:0003677|GO:0003700|GO:0005515|GO:0008134|GO:0005515|GO:0005515	GO:0005634|GO:0032996|GO:0033257|GO:0048471|GO:0005737|GO:0043234	--	TRUE	TRUE
12332	Capg	5.36e-39	181	1779	6	72544391	72562983	capping protein (actin filament), gelsolin-like	GO:0030031|GO:0030031|GO:0030031|GO:0030031|GO:0030031|GO:0030031|GO:0030031|GO:0030031	GO:0003779|GO:0003779|GO:0003779|GO:0003779|GO:0003779|GO:0003779|GO:0003779|GO:0003779	GO:0005730|GO:0031965|GO:0005730|GO:0031965|GO:0005730|GO:0031965|GO:0005730|GO:0031965|GO:0005730|GO:0031965|GO:0005634|GO:0005737|GO:0005730|GO:0031965|GO:0005730|GO:0031965|GO:0005730|GO:0031965	--	FALSE	TRUE
107607	Nod1	5.49e-39	233	2735	6	54923942	54972612	nucleotide-binding oligomerization domain containing 1	GO:0002606|GO:0006919|GO:0006952|GO:0016045|GO:0032755|GO:0032760|GO:0032874|GO:0035556|GO:0042228|GO:0042742|GO:0043123|GO:0045087|GO:0046330|GO:0050830|GO:0051092|GO:0070374|GO:0042981|GO:0035556|GO:0042742|GO:0043280|GO:0051092|GO:0016045|GO:0042228|GO:0002606|GO:0006919|GO:0006952|GO:0016045|GO:0032755|GO:0032760|GO:0032874|GO:0035556|GO:0042228|GO:0042742|GO:0043123|GO:0045087|GO:0046330|GO:…	GO:0005515|GO:0005524|GO:0042803|GO:0050700|GO:0005515|GO:0042802|GO:0005515|GO:0005524|GO:0042803|GO:0050700	GO:0005737|GO:0016323|GO:0016324|GO:0005622|GO:0016323|GO:0005737|GO:0016323|GO:0016324|GO:0005622	--	FALSE	FALSE
73914	Irak3	5.63e-39	143	1163	10	120141648	120202130	interleukin-1 receptor-associated kinase 3	GO:0006915|GO:0032088|GO:0032720|GO:0042177|GO:0042981|GO:0043242|GO:0043407|GO:0046777|GO:0051092|GO:0070498|GO:0001960|GO:0006468|GO:0009615|GO:0010933|GO:0010936|GO:0019221|GO:0032494|GO:0032496|GO:0032695|GO:0032715|GO:0034122|GO:0043244|GO:0043330|GO:0045824|GO:0007165|GO:0006468|GO:0070555|GO:0051092|GO:0070498|GO:0006915|GO:0032088|GO:0032720|GO:0042177|GO:0042981|GO:0043242|GO:0043407|GO:…	GO:0000287|GO:0004672|GO:0004674|GO:0005524|GO:0042803|GO:0046982|GO:0005515|GO:0016772|GO:0004713|GO:0000287|GO:0004672|GO:0004674|GO:0005524|GO:0042803|GO:0046982|GO:0016772|GO:0004713|GO:0004672|GO:0005524|GO:0005515|GO:0016772	GO:0005634|GO:0005737|GO:0005634|GO:0005737	--	FALSE	TRUE
227659	Slc2a6	1.01e-38	141	1139	2	27021363	27027998	solute carrier family 2 (facilitated glucose transporter), member 6	GO:0008150|GO:0055085|GO:0008150|GO:0008643|GO:0055085|GO:0008150	GO:0003674|GO:0022891|GO:0022857|GO:0003674|GO:0022891|GO:0022857|GO:0003674	GO:0005575|GO:0016021|GO:0005575|GO:0016021|GO:0016020|GO:0005575	--	FALSE	TRUE
16600	Klf4	1.07e-38	194	2017	4	55527143	55532466	Kruppel-like factor 4 (gut)	GO:0006357|GO:0008285|GO:0009913|GO:0010033|GO:0019827|GO:0030154|GO:0031077|GO:0032526|GO:0042127|GO:0045944|GO:0048730|GO:0006357|GO:0008285|GO:0009913|GO:0010033|GO:0019827|GO:0030154|GO:0031077|GO:0032526|GO:0042127|GO:0045944|GO:0048730|GO:0006357|GO:0008285|GO:0009913|GO:0010033|GO:0019827|GO:0030154|GO:0031077|GO:0032526|GO:0042127|GO:0045944|GO:0048730|GO:0006366|GO:0045444|GO:0045595|GO:…	GO:0003677|GO:0003700|GO:0043565|GO:0003677|GO:0003700|GO:0043565|GO:0003677|GO:0003700|GO:0043565|GO:0001010|GO:0001085|GO:0008134|GO:0044212|GO:0046872|GO:0005515|GO:0001190|GO:0000987|GO:0003690|GO:0044212|GO:0035014|GO:0001077|GO:0003700|GO:0043565	GO:0005634|GO:0005634|GO:0005634|GO:0000790|GO:0000785|GO:0005667|GO:0005634	down	TRUE	TRUE
15370	Nr4a1	1.17e-38	239	2866	15	101266846	101274792	nuclear receptor subfamily 4, group A, member 1	GO:0001938|GO:0002042|GO:0006915|GO:0010035|GO:0035767|GO:0035914|GO:0035924|GO:0043065|GO:0043154|GO:0044344|GO:0045893|GO:0045944|GO:0071310|GO:0006355|GO:0043401	GO:0001077|GO:0003677|GO:0003707|GO:0004879|GO:0005515|GO:0008270|GO:0042803|GO:0043565|GO:0046982|GO:0003700|GO:0005515	GO:0005634|GO:0005667|GO:0005634	up	TRUE	TRUE
15277	Hk2	2.11e-38	318	4549	6	82725025	82774454	hexokinase 2	GO:0001678|GO:0006006|GO:0006096|GO:0007595|GO:0008637|GO:0046324|GO:0046835|GO:0051156|GO:0005975|GO:0046835|GO:0001678|GO:0006006|GO:0006096|GO:0007595|GO:0008637|GO:0046324|GO:0046835|GO:0051156|GO:0005975|GO:0001678|GO:0006006|GO:0006096|GO:0007595|GO:0008637|GO:0046324|GO:0046835|GO:0051156|GO:0005975	GO:0004340|GO:0004396|GO:0005524|GO:0005536|GO:0008865|GO:0019158|GO:0016773|GO:0004396|GO:0004340|GO:0004396|GO:0005524|GO:0005536|GO:0008865|GO:0019158|GO:0016773|GO:0004340|GO:0004396|GO:0005524|GO:0005536|GO:0008865|GO:0019158|GO:0016773	GO:0005739|GO:0005741|GO:0005829|GO:0005739|GO:0005741|GO:0005829|GO:0005739|GO:0005741|GO:0005829	--	FALSE	FALSE
12721	Coro1a	3.38e-38	311	4403	7	126699773	126707787	coronin, actin binding protein 1A	GO:0001845|GO:0006816|GO:0007015|GO:0008064|GO:0008360|GO:0016477|GO:0030335|GO:0030595|GO:0030833|GO:0031589|GO:0032796|GO:0034097|GO:0042102|GO:0043029|GO:0048873|GO:0050870|GO:0050918|GO:0051126|GO:0071353|GO:0030036|GO:0006909|GO:0050918|GO:0001845|GO:0051126|GO:0001845|GO:0006816|GO:0007015|GO:0008064|GO:0008360|GO:0016477|GO:0030335|GO:0030595|GO:0030833|GO:0031589|GO:0032796|GO:0034097|GO:…	GO:0005515|GO:0008022|GO:0042802|GO:0042803|GO:0043548|GO:0051015|GO:0008092|GO:0005515|GO:0005515|GO:0008022|GO:0042802|GO:0042803|GO:0043548|GO:0051015|GO:0008092|GO:0005515|GO:0008022|GO:0042802|GO:0042803|GO:0043548|GO:0051015|GO:0005515|GO:0008022|GO:0042802|GO:0042803|GO:0043548|GO:0051015|GO:0005515|GO:0008022|GO:0042802|GO:0042803|GO:0043548|GO:0051015|GO:0005515|GO:0008022|GO:0042802|GO:…	GO:0001772|GO:0001891|GO:0005886|GO:0030027|GO:0030864|GO:0031252|GO:0043234|GO:0045335|GO:0015629|GO:0030670|GO:0005886|GO:0005737|GO:0001891|GO:0005884|GO:0030027|GO:0030864|GO:0045335|GO:0001772|GO:0001891|GO:0005886|GO:0030027|GO:0030864|GO:0031252|GO:0043234|GO:0045335|GO:0015629|GO:0030670|GO:0001772|GO:0001891|GO:0005886|GO:0030027|GO:0030864|GO:0031252|GO:0043234|GO:0045335|GO:0015629|GO:…	--	FALSE	TRUE
17869	Myc	3.48e-38	328	4787	15	61985391	61990374	myelocytomatosis oncogene	GO:0000122|GO:0001783|GO:0002904|GO:0006355|GO:0006919|GO:0006974|GO:0008284|GO:0008630|GO:0009314|GO:0010468|GO:0016055|GO:0016485|GO:0032091|GO:0035914|GO:0042474|GO:0042981|GO:0043085|GO:0043279|GO:0043473|GO:0044336|GO:0044337|GO:0045944|GO:0048705|GO:0050910|GO:2001235|GO:0000165|GO:0001658|GO:0002053|GO:0006338|GO:0006351|GO:0006879|GO:0010332|GO:0032204|GO:0035690|GO:0043280|GO:0045656|GO:…	GO:0000987|GO:0003677|GO:0003700|GO:0005515|GO:0032403|GO:0046983|GO:0070888|GO:0000987|GO:0003677|GO:0003700|GO:0046983|GO:0005515|GO:0032403|GO:0070888|GO:0003690|GO:0046982|GO:0003677|GO:0043565|GO:0000987|GO:0003677|GO:0003700|GO:0005515|GO:0032403|GO:0046983|GO:0070888|GO:0000987|GO:0003677|GO:0003700|GO:0046983|GO:0005515|GO:0032403|GO:0070888|GO:0000987|GO:0003677|GO:0003700|GO:0000987|GO:…	GO:0005634|GO:0005819|GO:0016604|GO:0030424|GO:0005654|GO:0005730|GO:0005634|GO:0005819|GO:0016604|GO:0030424|GO:0005654|GO:0005730|GO:0005737|GO:0005634|GO:0005819|GO:0016604|GO:0030424|GO:0005654|GO:0005730|GO:0005634|GO:0005819|GO:0016604|GO:0030424|GO:0005654|GO:0005730|GO:0005634|GO:0005819|GO:0016604|GO:0030424|GO:0005634|GO:0005819|GO:0016604|GO:0030424|GO:0005654|GO:0005730	--	TRUE	TRUE
72512	Tmem173	3.57e-38	180	1788	18	35733678	35740554	transmembrane protein 173	GO:0002218|GO:0002230|GO:0006915|GO:0032092|GO:0032608|GO:0033160|GO:0035458|GO:0042993|GO:0045087|GO:0045944|GO:0051607|GO:0071360|GO:0045087|GO:0051607|GO:0032608	GO:0005515|GO:0008134|GO:0019901|GO:0031625|GO:0035438|GO:0042803|GO:0061507|GO:0005515|GO:0042803	GO:0005741|GO:0005777|GO:0005783|GO:0005789|GO:0005794|GO:0005886|GO:0016021|GO:0048471|GO:0005789	--	TRUE	FALSE
11513	Adcy7	3.6e-38	271	3539	8	88272403	88329962	adenylate cyclase 7	GO:0006171|GO:0007190|GO:0035556|GO:0071361|GO:0009190|GO:0030819|GO:0006171|GO:0060135|GO:0006171|GO:0007190|GO:0035556|GO:0071361|GO:0009190|GO:0006171|GO:0007190|GO:0035556|GO:0071361|GO:0009190|GO:0006171|GO:0007190|GO:0035556|GO:0071361|GO:0009190	GO:0004016|GO:0005524|GO:0046872|GO:0016849|GO:0004016|GO:0004016|GO:0005524|GO:0046872|GO:0016849|GO:0004016|GO:0005524|GO:0046872|GO:0016849|GO:0004016|GO:0005524|GO:0046872|GO:0016849	GO:0005886|GO:0016021|GO:0016020|GO:0005886|GO:0016021|GO:0005886|GO:0016021|GO:0005886|GO:0016021	--	FALSE	TRUE
15442	Hpse	3.79e-38	136	1078	5	100679484	100719716	heparanase	GO:0005975|GO:0007160|GO:0010575|GO:0030194|GO:0030200|GO:0033690|GO:0051797|GO:0051897|GO:0042060|GO:0051798|GO:0060055|GO:0061042|GO:0005975|GO:0007160|GO:0010575|GO:0030194|GO:0030200|GO:0033690|GO:0051797|GO:0051897	GO:0030305|GO:0045545|GO:0046983|GO:0016798|GO:0005515|GO:0030305|GO:0030305|GO:0045545|GO:0046983|GO:0016798	GO:0005578|GO:0005634|GO:0005764|GO:0016020|GO:0005765|GO:0045121|GO:0005578|GO:0005634|GO:0005764|GO:0016020	--	FALSE	TRUE
12842	Col1a1	4.42e-38	377	5948	11	94936224	94953042	collagen, type I, alpha 1	GO:0001501|GO:0001568|GO:0001649|GO:0001957|GO:0001958|GO:0007584|GO:0007601|GO:0007605|GO:0010718|GO:0010812|GO:0015031|GO:0030199|GO:0030335|GO:0031960|GO:0032964|GO:0034504|GO:0034505|GO:0042060|GO:0042542|GO:0043434|GO:0043588|GO:0043589|GO:0045893|GO:0048705|GO:0048706|GO:0051591|GO:0060325|GO:0060346|GO:0060351|GO:0070208|GO:0071230|GO:0071260|GO:0071300|GO:0071560|GO:0090263|GO:0001501|GO:…	GO:0005201|GO:0005515|GO:0042802|GO:0046872|GO:0048407|GO:0005515	GO:0005578|GO:0005581|GO:0005584|GO:0005615|GO:0005737|GO:0031012|GO:0031012|GO:0005584	--	FALSE	TRUE
21804	Tgfb1i1	4.47e-38	247	3050	7	128246812	128253712	transforming growth factor beta 1 induced transcript 1	GO:0009408|GO:0010718|GO:0016055|GO:0016331|GO:0030511|GO:0030512|GO:0030579|GO:0030855|GO:0045165|GO:0045599|GO:0045893|GO:0009408|GO:0010718|GO:0016055|GO:0016331|GO:0030511|GO:0030512|GO:0030579|GO:0030855|GO:0045165|GO:0045599|GO:0045893|GO:0009408|GO:0010718|GO:0016055|GO:0016331|GO:0030511|GO:0030512|GO:0030579|GO:0030855|GO:0045165|GO:0045599|GO:0045893|GO:0009408|GO:0010718|GO:0016055|GO:…	GO:0003713|GO:0005515|GO:0008270|GO:0048495|GO:0050681|GO:0070411|GO:0003713|GO:0005515|GO:0008270|GO:0048495|GO:0050681|GO:0070411|GO:0005515|GO:0003713|GO:0005515|GO:0008270|GO:0048495|GO:0050681|GO:0070411|GO:0003713|GO:0005515|GO:0008270|GO:0048495|GO:0050681|GO:0070411|GO:0003713|GO:0005515|GO:0008270|GO:0048495|GO:0050681|GO:0070411|GO:0008270|GO:0008270	GO:0005737|GO:0005856|GO:0005925|GO:0016363|GO:0031012|GO:0005737|GO:0005856|GO:0005925|GO:0016363|GO:0031012|GO:0005622|GO:0005737|GO:0005856|GO:0005925|GO:0016363|GO:0031012|GO:0005737|GO:0005856|GO:0005925|GO:0016363|GO:0031012|GO:0005737|GO:0005856|GO:0005925|GO:0016363|GO:0031012|GO:0005925|GO:0005925|GO:0005925	--	TRUE	TRUE
14289	Fpr2	5.82e-38	133	1038	17	17887824	17893952	formyl peptide receptor 2	GO:0006935|GO:0007186	GO:0004872|GO:0004982|GO:0004930	GO:0005886|GO:0016021	--	FALSE	TRUE
98878	Ehd4	7.09e-38	181	1815	2	120089175	120154606	EH-domain containing 4	GO:0032456|GO:0051260|GO:0051260|GO:0032456|GO:0030100|GO:0050731|GO:0071363|GO:0006907	GO:0003924|GO:0005509|GO:0005515|GO:0005524|GO:0005525|GO:0005515	GO:0005783|GO:0005886|GO:0031901|GO:0048471|GO:0055038|GO:0055038	--	FALSE	TRUE
108927	Lhfp	9.39e-38	256	3247	3	53041528	53261679	lipoma HMGIC fusion partner	GO:0008150|GO:0008150	GO:0003674|GO:0003674	GO:0005575|GO:0016021|GO:0005575|GO:0016021	--	FALSE	FALSE
22368	Trpv2	1e-37	284	3836	11	62574486	62600515	transient receptor potential cation channel, subfamily V, member 2	GO:0009266|GO:0009408|GO:0045773|GO:0090280|GO:0006811|GO:0009266|GO:0009266|GO:0009408|GO:0045773|GO:0090280|GO:0006811	GO:0005261|GO:0005262|GO:0005515|GO:0005216|GO:0005261|GO:0005261|GO:0005262|GO:0005515|GO:0005216	GO:0005622|GO:0005886|GO:0009986|GO:0016021|GO:0030424|GO:0032584|GO:0042470|GO:0044295|GO:0044297|GO:0005886|GO:0012505|GO:0005622|GO:0005886|GO:0009986|GO:0016021|GO:0030424|GO:0032584|GO:0042470|GO:0044295|GO:0044297	up	FALSE	TRUE
11690	Alox5ap	1.26e-37	145	1228	5	149265058	149288045	arachidonate 5-lipoxygenase activating protein	GO:0002540|GO:0002675|GO:0019370|GO:0070207|GO:0071277|GO:0002540|GO:0002675|GO:0019370|GO:0070207|GO:0071277|GO:0019370	GO:0005515|GO:0019899|GO:0042803|GO:0046982|GO:0047485|GO:0050544|GO:0005515|GO:0019899|GO:0042803|GO:0046982|GO:0047485|GO:0050544|GO:0008047|GO:0005515	GO:0005634|GO:0005635|GO:0005783|GO:0005829|GO:0031965|GO:0005634|GO:0005635|GO:0005783|GO:0005829|GO:0031965|GO:0005789|GO:0016021|GO:0005783|GO:0005635	--	FALSE	TRUE
16176	Il1b	1.4e-37	133	1047	2	129364570	129371139	interleukin 1 beta	GO:0000165|GO:0000187|GO:0001660|GO:0006955|GO:0008285|GO:0009743|GO:0010575|GO:0010628|GO:0010829|GO:0019221|GO:0030213|GO:0030593|GO:0030730|GO:0031622|GO:0031663|GO:0032308|GO:0032496|GO:0032611|GO:0032725|GO:0032729|GO:0032755|GO:0032757|GO:0033198|GO:0034116|GO:0035234|GO:0035505|GO:0035690|GO:0042102|GO:0042346|GO:0043123|GO:0043407|GO:0043491|GO:0045080|GO:0045086|GO:0045410|GO:0045429|GO:…	GO:0005125|GO:0005149|GO:0019904	GO:0005615|GO:0030141|GO:0031982	up	FALSE	TRUE
16541	Napsa	1.97e-37	204	2244	7	44572432	44586862	napsin A aspartic peptidase	GO:0033619|GO:0043129|GO:0006508|GO:0033619	GO:0004175|GO:0004190|GO:0005515|GO:0008233|GO:0004175	GO:0005615|GO:0005764|GO:0097208|GO:0005764|GO:0097208	--	FALSE	FALSE
12832	Col5a2	2.09e-37	355	5459	1	45374321	45503282	collagen, type V, alpha 2	GO:0001501|GO:0030199|GO:0043588|GO:0048592|GO:0071230	GO:0005201|GO:0046332|GO:0046872|GO:0005515	GO:0005581|GO:0005588	--	FALSE	TRUE
20375	Spi1	2.24e-37	117	823	2	91082390	91115756	spleen focus forming virus (SFFV) proviral integration oncogene	GO:0001944|GO:0002320|GO:0002573|GO:0006355|GO:0006357|GO:0030098|GO:0030218|GO:0030225|GO:0030851|GO:0035019|GO:0043011|GO:0045893|GO:0060033|GO:1902262|GO:0001944|GO:0002320|GO:0002573|GO:0006355|GO:0006357|GO:0030098|GO:0030218|GO:0030225|GO:0030851|GO:0035019|GO:0043011|GO:0045347|GO:0045893|GO:0045944|GO:0060033|GO:1902262|GO:0045893|GO:0045892|GO:0045646|GO:0043966|GO:0045814|GO:0044027|GO:…	GO:0003677|GO:0003700|GO:0005515|GO:0043565|GO:0000980|GO:0001085|GO:0001205|GO:0003677|GO:0003700|GO:0003705|GO:0003723|GO:0005515|GO:0043565|GO:0051525|GO:0001047|GO:0003700|GO:0005515|GO:0003677|GO:0003700|GO:0005515|GO:0043565	GO:0005634|GO:0005667|GO:0000790|GO:0005634|GO:0005667|GO:0000790|GO:0005634|GO:0005667	--	TRUE	TRUE
20310	Cxcl2	2.33e-37	130	1008	5	90903899	90905909	chemokine (C-X-C motif) ligand 2	GO:0001975|GO:0002237|GO:0006954|GO:0006955|GO:0007204|GO:0009408|GO:0010332|GO:0030593|GO:0032355|GO:0042060|GO:0051384|GO:0070997|GO:0071222|GO:0071347|GO:0030595	GO:0008009	GO:0005615|GO:0005576|GO:0005615	up	FALSE	TRUE
142980	Tlr3	2.61e-37	252	3185	8	45395665	45410608	toll-like receptor 3	GO:0002756|GO:0006952|GO:0006954|GO:0007252|GO:0009615|GO:0032481|GO:0032722|GO:0032728|GO:0032735|GO:0032755|GO:0032757|GO:0032760|GO:0034123|GO:0034138|GO:0034346|GO:0042346|GO:0043123|GO:0043330|GO:0045078|GO:0045080|GO:0045087|GO:0045356|GO:0045359|GO:0045944|GO:0046330|GO:0050729|GO:0051092|GO:0051607|GO:0071260|GO:0007165|GO:0002756|GO:0006952|GO:0006954|GO:0007252|GO:0009615|GO:0032481|GO:…	GO:0003725|GO:0004888|GO:0005515|GO:0003725|GO:0004888|GO:0005515|GO:0005515|GO:0003725|GO:0004872	GO:0005789|GO:0010008|GO:0016021|GO:0005789|GO:0010008|GO:0016021|GO:0005737|GO:0005622|GO:0009986	--	FALSE	TRUE
12517	Cd72	2.9e-37	252	3187	4	43446462	43454628	CD72 antigen		GO:0030246|GO:0030246|GO:0030246|GO:0030246|GO:0005515|GO:0030246	GO:0016021|GO:0005887	--	FALSE	TRUE
19252	Dusp1	3.41e-37	57	165	17	26505590	26508519	dual specificity phosphatase 1	GO:0000188|GO:0001706|GO:0006470|GO:0007049|GO:0009416|GO:0032355|GO:0032526|GO:0032870|GO:0033574|GO:0035556|GO:0042542|GO:0042981|GO:0043065|GO:0051384|GO:0051591|GO:0051592|GO:0016311|GO:0043066|GO:0010033|GO:0006470	GO:0004725|GO:0008330|GO:0017017|GO:0008138|GO:0016791|GO:0005515	GO:0005654|GO:0005634	up	FALSE	TRUE
94242	Tinagl1	3.87e-37	327	4821	4	130164454	130175122	tubulointerstitial nephritis antigen-like 1	GO:0006955|GO:0006508|GO:0006955|GO:0006508|GO:0006508|GO:0006955|GO:0006955|GO:0006508|GO:0006955	GO:0005044|GO:0008234|GO:0030247|GO:0043236|GO:0005044|GO:0008234|GO:0030247|GO:0043236|GO:0005044|GO:0008234|GO:0030247|GO:0043236|GO:0005044|GO:0008234|GO:0030247|GO:0043236|GO:0005044|GO:0008234|GO:0030247|GO:0043236	GO:0005737|GO:0031012|GO:0005576|GO:0005737|GO:0031012|GO:0005576|GO:0005737|GO:0005737|GO:0031012|GO:0005576|GO:0005737|GO:0031012	--	FALSE	TRUE
213391	Rassf4	4.59e-37	115	802	6	116633008	116673836	Ras association (RalGDS/AF-6) domain family member 4	GO:0007049|GO:0007165	GO:0003674|GO:0005515	GO:0005575	down	FALSE	TRUE
69146	Gsdmd	4.93e-37	245	3055	15	75862339	75867404	gasdermin D	GO:0031668	GO:0003674	GO:0005575	--	FALSE	TRUE
18826	Lcp1	5.09e-37	152	1355	14	75131101	75230842	lymphocyte cytosolic protein 1	GO:0002286|GO:0033157|GO:0051017|GO:0007165|GO:0002286|GO:0033157|GO:0051017|GO:0007165|GO:0002286|GO:0033157|GO:0051017|GO:0007165|GO:0002286|GO:0033157|GO:0051017|GO:0002286|GO:0033157|GO:0051017|GO:0031100|GO:0002286|GO:0033157|GO:0051017|GO:0007165|GO:0002286|GO:0033157|GO:0051017	GO:0005509|GO:0005515|GO:0042802|GO:0051015|GO:0005509|GO:0005515|GO:0042802|GO:0051015|GO:0005509|GO:0005515|GO:0042802|GO:0051015|GO:0005509|GO:0005515|GO:0042802|GO:0051015|GO:0005509|GO:0005515|GO:0042802|GO:0051015|GO:0005509|GO:0005515|GO:0042802|GO:0051015|GO:0005509|GO:0005515|GO:0042802|GO:0051015	GO:0001726|GO:0001891|GO:0005737|GO:0005829|GO:0005884|GO:0005578|GO:0001726|GO:0001891|GO:0005737|GO:0005829|GO:0005884|GO:0005578|GO:0001726|GO:0001891|GO:0005737|GO:0005829|GO:0005884|GO:0005578|GO:0001726|GO:0001891|GO:0005737|GO:0005829|GO:0005884|GO:0030054|GO:0032587|GO:0001726|GO:0001891|GO:0005737|GO:0005829|GO:0005884|GO:0030054|GO:0032587|GO:0005886|GO:0005737|GO:0015629|GO:0001726|GO:…	--	FALSE	TRUE
83924	Gpr137b	5.62e-37	341	5154	13	13357623	13393624	G protein-coupled receptor 137B			GO:0005765|GO:0016021	up	FALSE	TRUE
20202	S100a9	7.04e-37	249	3143	3	90692632	90695721	S100 calcium binding protein A9 (calgranulin B)	GO:0002523|GO:0002544|GO:0006914|GO:0006919|GO:0010043|GO:0030593|GO:0030595|GO:0031532|GO:0032496|GO:0045087|GO:0045113|GO:0045471|GO:0050729|GO:0070488|GO:2001244|GO:0002523|GO:0002544|GO:0006914|GO:0006919|GO:0010043|GO:0030593|GO:0030595|GO:0031532|GO:0032496|GO:0045087|GO:0045113|GO:0045471|GO:0050729|GO:0070488|GO:2001244	GO:0005509|GO:0016209|GO:0005509|GO:0016209	GO:0005615|GO:0005737|GO:0005856|GO:0005886|GO:0005615|GO:0005737|GO:0005856|GO:0005886	--	FALSE	TRUE
74194	Rnd3	7.58e-37	309	4429	2	51130438	51149111	Rho family GTPase 3	GO:0007264|GO:0015031|GO:0006184|GO:0007165|GO:0007264|GO:0015031|GO:0006184|GO:0007165	GO:0005525|GO:0003924|GO:0005515|GO:0005525|GO:0003924	GO:0005622|GO:0016020|GO:0000139|GO:0005622|GO:0016020	--	FALSE	TRUE
15959	Ifit3	8.03e-37	196	2119	19	34583531	34588731	interferon-induced protein with tetratricopeptide repeats 3	GO:0008285|GO:0009615|GO:0035457|GO:0035458|GO:0035634|GO:0043066|GO:0045087|GO:0051607	GO:0005515	GO:0005737|GO:0005739	--	FALSE	TRUE
17260	Mef2c	8.12e-37	357	5541	13	83504034	83667079	myocyte enhancer factor 2C	GO:0000122|GO:0000165|GO:0001568|GO:0001649|GO:0001782|GO:0001947|GO:0001958|GO:0001974|GO:0002062|GO:0002467|GO:0002634|GO:0003138|GO:0003139|GO:0003151|GO:0003185|GO:0003211|GO:0006355|GO:0006366|GO:0006915|GO:0006959|GO:0007507|GO:0007519|GO:0007521|GO:0007611|GO:0010628|GO:0010629|GO:0010694|GO:0014033|GO:0014898|GO:0030182|GO:0030220|GO:0030224|GO:0030279|GO:0030318|GO:0030501|GO:0030890|GO:…	GO:0003677|GO:0046983|GO:0000977|GO:0000981|GO:0000983|GO:0000987|GO:0001046|GO:0001077|GO:0003677|GO:0003682|GO:0003700|GO:0003705|GO:0005515|GO:0035198|GO:0042826|GO:0043565|GO:0044212|GO:0046983|GO:0071837|GO:0003700|GO:0005515|GO:0046982|GO:0003677|GO:0003680|GO:0033613|GO:0000983|GO:0035198|GO:0000981|GO:0000977|GO:0000981|GO:0000983|GO:0000987|GO:0001046|GO:0001077|GO:0003677|GO:0003682|GO:…	GO:0005634|GO:0005737|GO:0016607|GO:0043234|GO:0043231|GO:0043234|GO:0016607|GO:0030017|GO:0005634|GO:0005737|GO:0005634|GO:0005737|GO:0016607|GO:0043234	--	TRUE	TRUE
14159	Fes	1.31e-36	140	1177	7	80377758	80387946	feline sarcoma oncogene	GO:0008360|GO:0010976|GO:0018108|GO:0030155|GO:0031116|GO:0042127|GO:0043304|GO:0045595|GO:0045639|GO:0046777|GO:2000145|GO:2000251|GO:0006468|GO:0018108|GO:0042127|GO:0045595|GO:0008360|GO:0030155|GO:0045639|GO:0010976|GO:2000145|GO:0031116|GO:0043304|GO:2000251	GO:0004672|GO:0004713|GO:0004715|GO:0005515|GO:0005524|GO:0034987|GO:0035091|GO:0016772|GO:0005515|GO:0004713|GO:0035091|GO:0004715|GO:0034987	GO:0005737|GO:0005794|GO:0005829|GO:0005925|GO:0015630|GO:0016023|GO:0031234|GO:0031410|GO:0005737|GO:0031410|GO:0015630|GO:0005925|GO:0031234	--	FALSE	TRUE
100952	Emilin1	1.43e-36	287	3958	5	30913402	30921278	elastin microfibril interfacer 1	GO:0007155|GO:0010811|GO:0030198	GO:0005515|GO:0030023|GO:0042802|GO:0005515	GO:0005576|GO:0005578|GO:0005581|GO:0070062|GO:0031012	--	FALSE	TRUE
13058	Cybb	1.66e-36	127	984	X	9435252	9487771	cytochrome b-245, beta polypeptide	GO:0042554|GO:0050665|GO:0055114|GO:0006801|GO:0042493|GO:0007584|GO:0042554|GO:0050665|GO:0055114|GO:0042554|GO:0050665|GO:0055114	GO:0009055|GO:0020037|GO:0046982|GO:0050660|GO:0005244|GO:0016491|GO:0046872|GO:0005515|GO:0009055|GO:0020037|GO:0046982|GO:0050660|GO:0009055|GO:0020037|GO:0046982|GO:0050660	GO:0005737|GO:0005739|GO:0005886|GO:0005887|GO:0005622|GO:0030425|GO:0005794|GO:0043020|GO:0043025|GO:0005791|GO:0005886|GO:0005783|GO:0005737|GO:0005739|GO:0005886|GO:0005887|GO:0005737|GO:0005739|GO:0005886|GO:0005887	--	FALSE	TRUE
12826	Col4a1	1.69e-36	305	4358	8	11198423	11312826	collagen, type IV, alpha 1	GO:0001525|GO:0007528|GO:0071230|GO:0030855	GO:0005201|GO:0048407|GO:0005515	GO:0005576|GO:0005587|GO:0005604|GO:0005581	--	FALSE	TRUE
22271	Upp1	1.81e-36	77	352	11	9118103	9136170	uridine phosphorylase 1	GO:0006220|GO:0009166|GO:0046108|GO:0044206|GO:0009116|GO:0042149|GO:0006220|GO:0009166|GO:0046108|GO:0044206|GO:0009116|GO:0006220|GO:0009166|GO:0046108|GO:0009116|GO:0006220|GO:0009166|GO:0046108|GO:0006220|GO:0009166|GO:0046108|GO:0009116|GO:0006220|GO:0009166|GO:0046108|GO:0044206|GO:0009116	GO:0004850|GO:0003824|GO:0004850|GO:0003824|GO:0004850|GO:0003824|GO:0004850|GO:0004850|GO:0003824|GO:0004850|GO:0003824	GO:0005737|GO:0005737|GO:0005737|GO:0005737|GO:0005737|GO:0005737	--	FALSE	TRUE
244416	Ppp1r3b	1.87e-36	243	3040	8	35375741	35388124	protein phosphatase 1, regulatory (inhibitor) subunit 3B	GO:0005977|GO:0005979|GO:0005981	GO:0019888|GO:0019899|GO:0005515	GO:0000164|GO:0042587|GO:0043231	--	FALSE	FALSE
13732	Emp3	2.21e-36	329	4909	7	45918023	45921426	epithelial membrane protein 3	GO:0016049|GO:0016049		GO:0016021|GO:0016021	--	FALSE	TRUE
15900	Irf8	2.75e-36	259	3376	8	120736358	120756694	interferon regulatory factor 8	GO:0006351|GO:0006355|GO:0006909|GO:0006955|GO:0009617|GO:0030099|GO:0032729|GO:0032735|GO:0042742|GO:0042832|GO:0044130|GO:0045893|GO:0060261|GO:0071222|GO:0006355|GO:0006909|GO:0006955|GO:0009617|GO:0030099|GO:0032729|GO:0032735|GO:0042742|GO:0042832|GO:0044130|GO:0045893|GO:0060261|GO:0071222|GO:0006351|GO:0006355|GO:0006909|GO:0006955|GO:0009617|GO:0030099|GO:0032729|GO:0032735|GO:0042742|GO:…	GO:0000975|GO:0003677|GO:0003700|GO:0005515|GO:0005515|GO:0000975|GO:0003677|GO:0003700|GO:0005515|GO:0000975|GO:0003677|GO:0003700|GO:0005515|GO:0000975	GO:0005634|GO:0005634|GO:0005634	up	TRUE	TRUE
14710	Gngt2	2.8e-36	161	1524	11	95837216	95845734	guanine nucleotide binding protein (G protein), gamma transducing activity polypeptide 2	GO:0007186|GO:0007186|GO:0007186|GO:0007186|GO:0007186|GO:0006184|GO:0007186|GO:0007186	GO:0003924|GO:0004871|GO:0003924|GO:0004871|GO:0003924|GO:0004871|GO:0003924|GO:0004871|GO:0003924|GO:0004871|GO:0003924|GO:0004871|GO:0003924|GO:0004871	GO:0005834|GO:0005834|GO:0005834|GO:0005834|GO:0005834|GO:0005834|GO:0005834	--	FALSE	FALSE
16011	Igfbp5	3.69e-36	407	6813	1	72857932	72874884	insulin-like growth factor binding protein 5	GO:0001558|GO:0001649|GO:0006006|GO:0010906|GO:0014912|GO:0017148|GO:0031069|GO:0035556|GO:0040008|GO:0042593|GO:0043568|GO:0043569|GO:0044342|GO:0045668|GO:0048630|GO:0048662|GO:0051146|GO:0051897|GO:0060056|GO:0071320|GO:0030336|GO:0071407|GO:0043569	GO:0001968|GO:0005520|GO:0031994|GO:0005515|GO:0005520	GO:0016942|GO:0005576	--	FALSE	TRUE
12259	C1qa	3.83e-36	185	1944	4	136895917	136898803	complement component 1, q subcomponent, alpha polypeptide	GO:0006958|GO:0045087	GO:0005515|GO:0005515	GO:0005581	--	FALSE	TRUE
12768	Ccr1	4.13e-36	104	674	9	123962126	123968692	chemokine (C-C motif) receptor 1	GO:0006954|GO:0006955|GO:0030099|GO:0030595|GO:0045824|GO:0090026|GO:0007186|GO:0006954|GO:0032496|GO:0031620|GO:0021549	GO:0005515|GO:0016493|GO:0004930|GO:0016493|GO:0019957	GO:0005886|GO:0016021|GO:0009897|GO:0043025	--	FALSE	TRUE
17313	Mgp	6.36e-36	356	5570	6	136872436	136875805	matrix Gla protein	GO:0001503|GO:0030154|GO:0030500|GO:0051216	GO:0005509	GO:0005576|GO:0031012	--	FALSE	TRUE
26364	Cd97	6.8e-36	171	1706	8	83723251	83741326	CD97 antigen	GO:0007155|GO:0007218|GO:0007186|GO:0007166|GO:0007218|GO:0007186|GO:0007166|GO:0007218|GO:0007186|GO:0007166|GO:0007218|GO:0007186|GO:0007166	GO:0004888|GO:0004930|GO:0005509|GO:0005515|GO:0004888|GO:0004930|GO:0005509|GO:0005515|GO:0004888|GO:0004930|GO:0005509|GO:0005515|GO:0004888|GO:0004930|GO:0005509|GO:0005515	GO:0005886|GO:0016021|GO:0016020|GO:0005886|GO:0016021|GO:0016020|GO:0005886|GO:0016021|GO:0016020|GO:0005886|GO:0016021|GO:0016020	--	FALSE	FALSE
17965	Nbl1	6.94e-36	320	4730	4	139082284	139092993	neuroblastoma, suppression of tumorigenicity 1	GO:0007399|GO:0035582|GO:0045666|GO:0048263|GO:0048812|GO:0090027	GO:0005515|GO:0016015|GO:0036122	GO:0005576	up	FALSE	TRUE
12266	LOC100048759	7.82e-36	330	4963	17	57203970	57228136	complement component 3	GO:0001798|GO:0001934|GO:0001970|GO:0006631|GO:0006954|GO:0006956|GO:0006957|GO:0006958|GO:0010575|GO:0010828|GO:0010866|GO:0010884|GO:0045745|GO:0045766|GO:0050766|GO:0001934|GO:0010828|GO:0045745|GO:0010884|GO:0010866|GO:0001798|GO:0001934|GO:0001970|GO:0006631|GO:0006954|GO:0006956|GO:0006957|GO:0006958|GO:0010575|GO:0010828|GO:0010866|GO:0010884|GO:0045745|GO:0045766|GO:0050766|GO:0001934|GO:…	GO:0004866|GO:0005515|GO:0031715|GO:0005515|GO:0031715|GO:0004866|GO:0005515|GO:0031715|GO:0005515|GO:0031715|GO:0005515|GO:0005515	GO:0005615|GO:0070062|GO:0005576|GO:0005615|GO:0070062|GO:0005576|GO:0005576|GO:0005576	--	FALSE	TRUE
217430	Pqlc3	8.04e-36	258	3377	12	16988648	17000408	PQ loop repeat containing	GO:0008150|GO:0008150|GO:0008150	GO:0003674|GO:0003674|GO:0003674	GO:0005575|GO:0016021|GO:0005575|GO:0005575	--	FALSE	FALSE
20568	Slpi	8.94e-36	118	871	2	164354070	164389095	secretory leukocyte peptidase inhibitor	GO:0032091|GO:0045071|GO:0032091|GO:0045071	GO:0019899|GO:0004867|GO:0030414|GO:0005515|GO:0030414|GO:0019899	GO:0031012|GO:0005576|GO:0005576|GO:0031012	--	FALSE	TRUE
414801	Itprip	9.2e-36	180	1868	19	47894598	47919299	inositol 1,4,5-triphosphate receptor interacting protein	GO:0006469|GO:1902042	GO:0004860|GO:0005515	GO:0005575|GO:0005886	--	FALSE	FALSE
17970	Ncf2	1.04e-35	137	1154	1	152807890	152836990	neutrophil cytosolic factor 2	GO:0006742|GO:0006801|GO:0007568|GO:0009749|GO:0014823|GO:0032496|GO:0032570|GO:0032870|GO:0034616|GO:0042493|GO:0042554|GO:0043525|GO:0045777|GO:0055093|GO:0033993|GO:0014070	GO:0005515|GO:0008022|GO:0048365|GO:0016175|GO:0005515	GO:0001669|GO:0005730|GO:0005737|GO:0005829|GO:0016020|GO:0005737	--	FALSE	TRUE
54153	Rasa4	1.09e-35	138	1170	5	136083916	136111860	RAS p21 protein activator 4	GO:0032320|GO:0035556|GO:0046580|GO:0051056|GO:0007165|GO:0032320|GO:0035556|GO:0046580|GO:0051056|GO:0007165|GO:0035556	GO:0005099|GO:0005543|GO:0046872|GO:0005515|GO:0005096|GO:0005099|GO:0005543|GO:0046872|GO:0005515|GO:0005096|GO:0005515	GO:0005737|GO:0005829|GO:0031235|GO:0005622|GO:0005737|GO:0005829|GO:0031235|GO:0005622	--	FALSE	FALSE
229731	Slc25a24	1.21e-35	228	2775	3	109123149	109168457	solute carrier family 25 (mitochondrial carrier, phosphate carrier), member 24	GO:0008150|GO:0055085	GO:0005509	GO:0005739|GO:0005743|GO:0016021	--	FALSE	FALSE
56489	Ikbke	1.27e-35	198	2200	1	131254343	131279606	inhibitor of kappaB kinase epsilon	GO:0007252|GO:0008630|GO:0043123|GO:0006468|GO:0006468|GO:0038061|GO:0007252|GO:0006468|GO:0007252|GO:0008630|GO:0043123|GO:0006468	GO:0004704|GO:0005524|GO:0008384|GO:0005515|GO:0004672|GO:0016772|GO:0004713|GO:0005515|GO:0005524|GO:0008384|GO:0004672|GO:0016772|GO:0004713|GO:0004704|GO:0005524|GO:0008384|GO:0004672|GO:0016772	GO:0005737|GO:0016605|GO:0005634|GO:0005634|GO:0005737|GO:0016605	--	FALSE	FALSE
14200	Fhl2	1.38e-35	202	2276	1	43123074	43163961	four and a half LIM domains 2	GO:0000122|GO:0001649|GO:0006351|GO:0006357|GO:0009725|GO:0043066|GO:0045892|GO:0055014|GO:0055015|GO:0060347|GO:0000122|GO:0043066	GO:0005515|GO:0008134|GO:0008270|GO:0042802|GO:0005515|GO:0008134	GO:0005634|GO:0005925|GO:0015629|GO:0030018|GO:0031430	up	TRUE	TRUE
64380	Ms4a4c	1.75e-35	139	1191	19	11404770	11427246	membrane-spanning 4-domains, subfamily A, member 4C	GO:0008150|GO:0008150|GO:0008150	GO:0003674|GO:0003674|GO:0003674	GO:0005575|GO:0016021|GO:0005575|GO:0016021|GO:0005575	--	FALSE	FALSE
65112	Pmepa1	3.55e-35	297	4250	2	173224458	173276533	prostate transmembrane protein, androgen induced 1	GO:0008150|GO:0008150	GO:0050699	GO:0005575|GO:0005575	up	FALSE	TRUE
320207	Pik3r5	3.67e-35	171	1730	11	68432121	68497849	phosphoinositide-3-kinase, regulatory subunit 5, p101	GO:0007186|GO:0014065|GO:0043406|GO:0051897|GO:0043551	GO:0031683|GO:0046935	GO:0005634|GO:0005737|GO:0005944|GO:0016020|GO:0005942	--	FALSE	TRUE
17476	Mpeg1	3.89e-35	149	1360	19	12460779	12465284	macrophage expressed gene 1				--	FALSE	TRUE
21923	Tnc	3.96e-35	256	3368	4	63959785	64047015	tenascin C	GO:0007155|GO:0007528|GO:0008284|GO:0010628|GO:0014012|GO:0060739|GO:0060740|GO:0007155|GO:0007528|GO:0008284|GO:0010628|GO:0014012|GO:0060739|GO:0060740|GO:0007528|GO:0008284|GO:0010628|GO:0014012|GO:0060739|GO:0060740|GO:0007155|GO:0007528|GO:0008284|GO:0010628|GO:0014012|GO:0060739|GO:0060740|GO:0009611|GO:0071300|GO:0007162|GO:0071799|GO:0071774|GO:0060447|GO:0071305|GO:0009612|GO:0042475|GO:…	GO:0045545|GO:0005515|GO:0045545|GO:0005515|GO:0045545|GO:0005515|GO:0045545|GO:0005515|GO:0045545	GO:0005576|GO:0005604|GO:0005614|GO:0005615|GO:0005576|GO:0005604|GO:0005614|GO:0005615|GO:0005576|GO:0005604|GO:0005614|GO:0005576|GO:0005604|GO:0005614|GO:0005615|GO:0031012|GO:0005578	--	FALSE	TRUE
11630	Aim1	4.92e-35	284	3971	10	43950307	44004846	absent in melanoma 1	GO:0008150	GO:0003674	GO:0005575	--	FALSE	FALSE
12843	Col1a2	6.53e-35	381	6241	6	4504814	4541543	collagen, type I, alpha 2	GO:0001501|GO:0001568|GO:0007179|GO:0007266|GO:0008217|GO:0030199|GO:0043589|GO:0070208|GO:0071230|GO:0001501|GO:0001568|GO:0007179|GO:0007266|GO:0008217|GO:0030199|GO:0043589|GO:0070208|GO:0071230	GO:0005515|GO:0030674|GO:0042802|GO:0046332|GO:0048407|GO:0005515|GO:0030674|GO:0042802|GO:0046332|GO:0048407|GO:0005201|GO:0046872|GO:0005515	GO:0005581|GO:0005584|GO:0005615|GO:0070062|GO:0005581|GO:0005584|GO:0005615|GO:0070062|GO:0031012|GO:0005584	--	FALSE	TRUE
12493	Cd37	7.16e-35	185	1989	7	45233632	45239115	CD37 antigen	GO:0002639|GO:0002920|GO:0008285|GO:0030886|GO:0042832|GO:0050688|GO:0002639|GO:0002920|GO:0008285|GO:0030886|GO:0042832|GO:0050688|GO:0002639|GO:0002920|GO:0008285|GO:0030886|GO:0042832|GO:0050688|GO:0002639|GO:0002920|GO:0008285|GO:0030886|GO:0042832|GO:0050688	GO:0005515	GO:0001772|GO:0016021|GO:0016021|GO:0001772|GO:0016021|GO:0016021	--	FALSE	TRUE
14579	Gem	7.34e-35	254	3339	4	11704457	11714752	GTP binding protein (gene overexpressed in skeletal muscle)	GO:0007264|GO:0015031|GO:0015684|GO:0006184|GO:0007165|GO:0007264|GO:0015031|GO:0015684|GO:0006184|GO:0007165	GO:0000287|GO:0003924|GO:0005515|GO:0005525|GO:0019003|GO:0015093|GO:0005515|GO:0000287|GO:0003924|GO:0005515|GO:0005525|GO:0019003|GO:0015093	GO:0005634|GO:0009898|GO:0005622|GO:0016021|GO:0016020|GO:0005634|GO:0009898|GO:0005622|GO:0016021|GO:0016020	--	FALSE	TRUE
319710	Frmd6	7.48e-35	214	2534	12	70825514	70902232	FERM domain containing 6	GO:0003383|GO:0032970|GO:0034613	GO:0003674	GO:0005739|GO:0005856|GO:0005886|GO:0043296	--	FALSE	TRUE
19264	Ptprc	7.69e-35	184	1972	1	138062861	138175706	protein tyrosine phosphatase, receptor type, C	GO:0050852|GO:0000187|GO:0001915|GO:0001916|GO:0001960|GO:0002244|GO:0002378|GO:0002711|GO:0002923|GO:0002925|GO:0006469|GO:0006470|GO:0006933|GO:0007159|GO:0010332|GO:0016311|GO:0030183|GO:0030217|GO:0030890|GO:0031953|GO:0033261|GO:0034113|GO:0042098|GO:0042100|GO:0042102|GO:0043410|GO:0045059|GO:0045060|GO:0045577|GO:0045582|GO:0045588|GO:0046641|GO:0048304|GO:0048539|GO:0048864|GO:0050732|GO:…	GO:0004725|GO:0005515|GO:0008201|GO:0019901|GO:0043395|GO:0016791|GO:0005515|GO:0004725|GO:0016791|GO:0005515|GO:0004725|GO:0016791|GO:0005515|GO:0004725|GO:0016791|GO:0005515|GO:0004725|GO:0005515|GO:0008201|GO:0019901|GO:0043395|GO:0016791|GO:0004725|GO:0005515|GO:0008201|GO:0019901|GO:0043395|GO:0016791	GO:0005886|GO:0005887|GO:0005925|GO:0009897|GO:0045121|GO:0071944|GO:0005887|GO:0016021|GO:0009986|GO:0005886|GO:0005887|GO:0005925|GO:0009897|GO:0045121|GO:0071944|GO:0005886|GO:0005887|GO:0005925|GO:0009897|GO:0045121|GO:0071944	--	FALSE	TRUE
16913	Psmb8	8.01e-35	270	3679	17	34197721	34201454	proteasome (prosome, macropain) subunit, beta type 8 (large multifunctional peptidase 7)	GO:0019882|GO:0051603|GO:0019882|GO:0045444|GO:0051603|GO:0045444	GO:0004298|GO:0004298|GO:0005515	GO:0005634|GO:0005737|GO:0005839|GO:0005634|GO:0005829|GO:0005839|GO:1990111	--	FALSE	TRUE
17969	Ncf1	1.01e-34	143	1275	5	134220053	134229625	neutrophil cytosolic factor 1	GO:0001878|GO:0001909|GO:0002679|GO:0006612|GO:0006691|GO:0006742|GO:0006954|GO:0006968|GO:0007154|GO:0008283|GO:0009617|GO:0042554|GO:0042742|GO:0045730|GO:0045986|GO:0050665|GO:0050830|GO:0050832|GO:0070946|GO:0070947|GO:0001878|GO:0001909|GO:0002679|GO:0006612|GO:0006691|GO:0006742|GO:0006954|GO:0006968|GO:0007154|GO:0008283|GO:0009617|GO:0042554|GO:0042742|GO:0045730|GO:0045986|GO:0050665|GO:…	GO:0005515|GO:0016175|GO:0017124|GO:0035091|GO:0005515|GO:0016175|GO:0017124|GO:0035091|GO:0005515|GO:0035091|GO:0005515|GO:0016175|GO:0035091|GO:0016175|GO:0035091|GO:0005515	GO:0005737|GO:0005829|GO:0005737|GO:0005829|GO:0030425|GO:0005794|GO:0043020|GO:0016020|GO:0043025|GO:0005791|GO:0005886|GO:0005829|GO:0005737|GO:0005829|GO:0005737	--	FALSE	FALSE
12577	Cdkn1c	1.03e-34	421	7268	7	143458350	143461050	cyclin-dependent kinase inhibitor 1C (P57)	GO:0000122|GO:0001890|GO:0007050|GO:0030511|GO:0042326|GO:0042551|GO:0045893|GO:0050680|GO:0045892|GO:0033673|GO:0042326|GO:0000122|GO:0001890|GO:0007050|GO:0030511|GO:0042326|GO:0042551|GO:0045893|GO:0050680	GO:0004861|GO:0005515|GO:0005515|GO:0004861|GO:0005515	GO:0005634|GO:0005737|GO:0005634|GO:0005634|GO:0005737	--	FALSE	TRUE
171504	Apobr	1.1e-34	103	688	7	126584942	126589112	apolipoprotein B receptor	GO:0006641|GO:0006869|GO:0008203	GO:0030229	GO:0005575|GO:0005886|GO:0034361|GO:0034362|GO:0042627	--	FALSE	TRUE
18783	Pla2g4a	1.11e-34	277	3837	1	149829618	149961290	phospholipase A2, group IVA (cytosolic, calcium-dependent)	GO:0009395|GO:0042127|GO:0046456|GO:0050482|GO:0071236|GO:0008152|GO:0009395|GO:0042127|GO:0046456|GO:0050482|GO:0071236|GO:0008152	GO:0004622|GO:0004623|GO:0005509|GO:0005544|GO:0047498|GO:0005515|GO:0004620|GO:0005509|GO:0005544|GO:0004620|GO:0005515	GO:0005783|GO:0005794|GO:0005829|GO:0016023|GO:0005783|GO:0005794|GO:0005829	--	FALSE	TRUE
13007	Csrp1	1.33e-34	320	4802	1	135720061	135752232	cysteine and glycine-rich protein 1	GO:0030036|GO:0030036	GO:0005515|GO:0008270|GO:0005515|GO:0008270	GO:0005634|GO:0015629|GO:0005634|GO:0015629	up	FALSE	TRUE
12406	Serpinh1	1.47e-34	385	6363	7	99345375	99353230	serine (or cysteine) peptidase inhibitor, clade H, member 1	GO:0006950|GO:0010951|GO:0030162|GO:0030199|GO:0032964|GO:0051604|GO:0006950|GO:0010951|GO:0030162|GO:0030199|GO:0032964|GO:0051604	GO:0004867|GO:0005515|GO:0051082|GO:0004867|GO:0005515|GO:0051082	GO:0005615|GO:0005737|GO:0005783|GO:0005788|GO:0005793|GO:0005783|GO:0005615|GO:0005737|GO:0005783|GO:0005788|GO:0005793	--	FALSE	TRUE
18858	Pmp22	1.99e-34	261	3507	11	63128982	63159547	peripheral myelin protein 22	GO:0008285|GO:0010977|GO:0032288|GO:0007050|GO:0042552|GO:0030154|GO:0008285|GO:0010977|GO:0032288|GO:0007050|GO:0008285|GO:0010977|GO:0032288|GO:0007050|GO:0008285|GO:0010977|GO:0032288|GO:0007050	GO:0005515	GO:0005923|GO:0016021|GO:0043218|GO:0005886|GO:0005923|GO:0016021|GO:0043218|GO:0005886|GO:0005923|GO:0016021|GO:0043218|GO:0005886|GO:0005923|GO:0016021|GO:0043218|GO:0005886	--	FALSE	TRUE
14130	Fcgr2b	2.08e-34	205	2379	1	170960558	170976547	Fc receptor, IgG, low affinity IIb	GO:0001811|GO:0002638|GO:0002862|GO:0002865|GO:0002924|GO:0006911|GO:0006952|GO:0006955|GO:0007166|GO:0009617|GO:0016064|GO:0019886|GO:0030889|GO:0032693|GO:0050765|GO:0050766|GO:0050777|GO:0071219|GO:0001811|GO:0002638|GO:0002862|GO:0002865|GO:0002924|GO:0006911|GO:0006952|GO:0006955|GO:0007166|GO:0009617|GO:0016064|GO:0019886|GO:0030889|GO:0032693|GO:0050765|GO:0050766|GO:0050777|GO:0071219|GO:…	GO:0005057|GO:0019864|GO:0005515|GO:0005515|GO:0005057|GO:0019864|GO:0005515|GO:0005057|GO:0019864|GO:0005515	GO:0005576|GO:0005737|GO:0005856|GO:0005887|GO:0009897|GO:0016021|GO:0005576|GO:0005737|GO:0005856|GO:0005887|GO:0009897|GO:0016021|GO:0005887|GO:0009897|GO:0016021	--	FALSE	TRUE
140795	P2ry14	2.24e-34	175	1827	3	59114626	59130624	purinergic receptor P2Y, G-protein coupled, 14	GO:0007186|GO:0007186	GO:0045028|GO:0004930|GO:0045028|GO:0004930	GO:0005886|GO:0016021|GO:0005886|GO:0016021	--	FALSE	TRUE
13860	Eps8	2.26e-34	430	7526	6	137477245	137654876	epidermal growth factor receptor pathway substrate 8	GO:0008344|GO:0031532|GO:0048149|GO:0051017|GO:0008360|GO:0010458|GO:0016601|GO:0030832|GO:0036336|GO:0051016|GO:0051764|GO:0070358|GO:0008344|GO:0031532|GO:0048149|GO:0051017|GO:0008360|GO:0010458|GO:0016601|GO:0030832|GO:0036336|GO:0051016|GO:0051764|GO:0070358|GO:0008344|GO:0031532|GO:0048149|GO:0051017|GO:0008360|GO:0010458|GO:0016601|GO:0030832|GO:0036336|GO:0051016|GO:0051764|GO:0070358|GO:…	GO:0005515|GO:0003779|GO:0048365|GO:0005515|GO:0005515|GO:0003779|GO:0048365|GO:0005515|GO:0003779|GO:0048365|GO:0005515|GO:0005515|GO:0005515	GO:0014069|GO:0017146|GO:0045202|GO:0005938|GO:0030426|GO:0032420|GO:0032587|GO:0070062|GO:0014069|GO:0017146|GO:0045202|GO:0005938|GO:0030426|GO:0032420|GO:0032587|GO:0014069|GO:0017146|GO:0045202|GO:0005938|GO:0030426|GO:0032420|GO:0032587|GO:0014069|GO:0017146|GO:0045202|GO:0014069|GO:0017146|GO:0045202|GO:0014069|GO:0017146|GO:0045202	--	FALSE	TRUE
16408	Itgal	2.37e-34	137	1190	7	127296260	127335137	integrin alpha L	GO:0007159|GO:0007166|GO:0007229|GO:0022407|GO:0022409|GO:0042102|GO:0050798|GO:0050850|GO:0002291|GO:0007157|GO:0007159|GO:0007166|GO:0007229|GO:0022407|GO:0022409|GO:0042102|GO:0050798|GO:0050850|GO:0016337|GO:0007159|GO:0007166|GO:0007229|GO:0022407|GO:0022409|GO:0042102|GO:0050798|GO:0050850|GO:0007159|GO:0007166|GO:0007229|GO:0022407|GO:0022409|GO:0042102|GO:0050798|GO:0050850|GO:0007159|GO:…	GO:0050839|GO:0005515|GO:0032403|GO:0046982|GO:0046872	GO:0001772|GO:0008305|GO:0009897|GO:0001772|GO:0008305|GO:0009897|GO:0009986|GO:0001772|GO:0008305|GO:0009897|GO:0001772|GO:0008305|GO:0009897|GO:0001772|GO:0008305|GO:0009897	--	FALSE	TRUE
20345	Selplg	3.74e-34	202	2332	5	113817798	113830501	selectin, platelet (p-selectin) ligand	GO:0050901|GO:0071354|GO:0050902	GO:0005515|GO:0005515	GO:0005886|GO:0016021	--	FALSE	TRUE
236920	Stard8	3.96e-34	219	2662	X	99003248	99074728	START domain containing 8	GO:0007165	GO:0003674|GO:0003674|GO:0005096|GO:0008289	GO:0005622|GO:0005925	--	FALSE	TRUE
108115	Slco4a1	4.34e-34	247	3230	2	180456245	180474867	solute carrier organic anion transporter family, member 4a1	GO:0006811|GO:0006810|GO:0055085|GO:0006811|GO:0006810|GO:0055085	GO:0005215|GO:0005515|GO:0005215|GO:0005515	GO:0005886|GO:0016021|GO:0016020|GO:0005886|GO:0016021|GO:0016020	--	FALSE	TRUE
19735	Rgs2	4.67e-34	194	2185	1	143999338	144004161	regulator of G-protein signaling 2	GO:0006417|GO:0007049|GO:0007186|GO:0007283|GO:0010519|GO:0010614|GO:0038032|GO:0043407|GO:0043547|GO:0045744|GO:0050873|GO:0055119|GO:0060087|GO:0060452|GO:0071877|GO:0031116|GO:0043547|GO:0045744	GO:0005096|GO:0005515|GO:0005515|GO:0048487	GO:0005634|GO:0005730|GO:0005737|GO:0005829|GO:0005886|GO:0009898|GO:0009898|GO:0043005	--	FALSE	TRUE
68810	Nexn	4.76e-34	398	6723	3	152236986	152266320	nexilin	GO:0030334|GO:0051493|GO:0030334|GO:0051493	GO:0008307|GO:0051015|GO:0005515|GO:0008307	GO:0005856|GO:0005912|GO:0030018|GO:0030018|GO:0005924	--	FALSE	TRUE
16988	Lst1	4.76e-34	129	1074	17	35185095	35188439	leukocyte specific transcript 1	GO:0000902|GO:0006955|GO:0016358|GO:0050672		GO:0016020|GO:0016021|GO:0005737	--	FALSE	TRUE
18712	Pim1	4.95e-34	127	1044	17	29490812	29495445	proviral integration site 1	GO:0008283|GO:0031659|GO:0043066|GO:0043433|GO:0046777|GO:0006468|GO:0009103|GO:0030212	GO:0004674|GO:0005524|GO:0008134|GO:0030145|GO:0043024|GO:0004672|GO:0016773|GO:0016772|GO:0004713|GO:0005515	GO:0005737|GO:0016020	--	TRUE	TRUE
74153	Uba7	6.44e-34	144	1314	9	107975505	107984060	ubiquitin-like modifier activating enzyme 7	GO:0019941|GO:0032020|GO:0006464|GO:0032020|GO:0019941|GO:0032020	GO:0005524|GO:0019782|GO:0008641|GO:0003824|GO:0019782|GO:0019782|GO:0003824|GO:0003824		--	FALSE	TRUE
12494	Cd38	7.27e-34	174	1827	5	43868809	43912375	CD38 antigen	GO:0001666|GO:0007204|GO:0007565|GO:0030307|GO:0030890|GO:0032024|GO:0032355|GO:0032526|GO:0032570|GO:0033194|GO:0042493|GO:0043066|GO:0045779|GO:0045892|GO:0045893|GO:0045907|GO:0050853|GO:0060292|GO:0070555|GO:0030890|GO:0034097|GO:0009725	GO:0003953|GO:0016798|GO:0016849	GO:0005634|GO:0005886|GO:0009986|GO:0016020|GO:0016021|GO:0043231	--	FALSE	TRUE
108101	Fermt3	7.27e-34	174	1827	19	6998958	7019469	fermitin family homolog 3 (Drosophila)	GO:0007159|GO:0033622|GO:0033632|GO:0070527	GO:0005178|GO:0005515|GO:0005543	GO:0002102|GO:0030054|GO:0042995	--	FALSE	TRUE
18034	Nfkb2	7.89e-34	171	1775	19	46304737	46312090	nuclear factor of kappa light polypeptide gene enhancer in B cells 2, p49/p100	GO:0002268|GO:0002467|GO:0006351|GO:0007165|GO:0030198|GO:0048535|GO:0048536|GO:0006355|GO:0002268|GO:0002467|GO:0006351|GO:0007165|GO:0030198|GO:0048535|GO:0048536|GO:0006355	GO:0003677|GO:0003700|GO:0005515|GO:0005515|GO:0003677|GO:0003700|GO:0005515	GO:0005634|GO:0005737|GO:0033257|GO:0005634|GO:0005737|GO:0033257	--	TRUE	TRUE
74091	Npl	8.81e-34	170	1759	1	153503016	153549714	N-acetylneuraminate pyruvate lyase	GO:0005975|GO:0019262|GO:0008152	GO:0008747|GO:0016829	GO:0005575|GO:0005737	--	FALSE	TRUE
16912	Psmb9	1.07e-33	307	4556	17	34181988	34187764	proteasome (prosome, macropain) subunit, beta type 9 (large multifunctional peptidase 2)	GO:0019882|GO:0051603|GO:0019882|GO:0019882|GO:0051603	GO:0004298|GO:0005515|GO:0004298	GO:0005634|GO:0005839|GO:0005829|GO:1990111|GO:0005634|GO:0005839	--	FALSE	TRUE
69769	Tnfaip8l2	1.45e-33	159	1575	3	95139521	95142360	tumor necrosis factor, alpha-induced protein 8-like 2	GO:0045087|GO:0050728|GO:0050868	GO:0005515	GO:0005737	--	FALSE	FALSE
27273	Pdk4	1.54e-33	391	6580	6	5483351	5496309	pyruvate dehydrogenase kinase, isoenzyme 4	GO:0006006|GO:0006086|GO:0006885|GO:0008286|GO:0009267|GO:0010510|GO:0010565|GO:0010906|GO:0042304|GO:0042593|GO:0042594|GO:0045124|GO:0046320|GO:0071398|GO:0072593|GO:2000811|GO:0008286|GO:0006468|GO:0010906|GO:0009267|GO:0010510|GO:0072593|GO:0042304|GO:0071398	GO:0004674|GO:0004712|GO:0004740|GO:0005524|GO:0004672	GO:0005739|GO:0005743|GO:0005759	--	FALSE	TRUE
56213	Htra1	1.88e-33	384	6410	7	130936111	130985660	HtrA serine peptidase 1	GO:0001558|GO:0006508|GO:0030512|GO:0030514	GO:0004252|GO:0005515|GO:0005520|GO:0008236|GO:0003824	GO:0005576|GO:0005829|GO:0031012	--	FALSE	TRUE
14314	Fstl1	1.88e-33	315	4753	16	37776873	37836514	follistatin-like 1		GO:0005509|GO:0005515|GO:0008201|GO:0005515	GO:0005576	--	FALSE	TRUE
20491	Sla	1.95e-33	157	1545	15	66780819	66831829	src-like adaptor		GO:0005515|GO:0005515|GO:0005515|GO:0005515|GO:0005515	GO:0005768|GO:0005768|GO:0005768|GO:0005768	down	FALSE	TRUE
20210	Saa3	1.97e-33	126	1044	7	46711998	46715676	serum amyloid A 3	GO:0006953|GO:0035634		GO:0034364|GO:0005576	--	FALSE	FALSE
12506	Cd48	2.2e-33	245	3222	1	171682009	171705258	CD48 antigen	GO:0007165|GO:0042110|GO:0007165|GO:0042110|GO:0045576	GO:0004872|GO:0005515|GO:0003823|GO:0004872|GO:0005515|GO:0005515	GO:0009897|GO:0016021|GO:0009897|GO:0016021|GO:0043234|GO:0045121|GO:0046658|GO:0005886	--	FALSE	TRUE
56620	Clec4n	2.51e-33	198	2289	6	123229843	123247021	C-type lectin domain family 4, member n	GO:0043123|GO:0045087|GO:0050715|GO:0050832|GO:0043123|GO:0045087|GO:0050715|GO:0050832	GO:0005515|GO:0030246|GO:0005515|GO:0030246|GO:0030246	GO:0016021|GO:0016021	up	FALSE	FALSE
56437	Rrad	2.68e-33	237	3061	8	104628066	104631321	Ras-related associated with diabetes	GO:0007264|GO:0015031|GO:0006184|GO:0007165	GO:0003924|GO:0005525|GO:0005515	GO:0016020|GO:0005622	up	FALSE	TRUE
213002	Ifitm6	3.18e-33	128	1080	7	141015812	141016892	interferon induced transmembrane protein 6	GO:0008150|GO:0009607	GO:0003674	GO:0005575|GO:0016021	--	FALSE	FALSE
14745	Lpar1	3.26e-33	295	4312	4	58435255	58553898	lysophosphatidic acid receptor 1	GO:0000187|GO:0007186|GO:0010977|GO:0032060|GO:0035025|GO:0042552|GO:0043065|GO:0043123|GO:0043410|GO:0051482|GO:0060999|GO:0071453|GO:0071673|GO:0000187|GO:0007186|GO:0010977|GO:0032060|GO:0035025|GO:0042552|GO:0043065|GO:0043123|GO:0043410|GO:0051482|GO:0060999|GO:0071453|GO:0071673|GO:0010942|GO:0007186|GO:0022008|GO:0000187|GO:0007186|GO:0010977|GO:0032060|GO:0035025|GO:0042552|GO:0043065|GO:…	GO:0001965|GO:0005543|GO:0030165|GO:0070915|GO:0005515|GO:0004930|GO:0001965|GO:0005543|GO:0030165|GO:0070915|GO:0005515|GO:0004930|GO:0005515|GO:0001965|GO:0005543|GO:0030165|GO:0070915|GO:0005515|GO:0004930|GO:0001965|GO:0005543|GO:0030165|GO:0070915|GO:0005515|GO:0004930|GO:0001965|GO:0005515|GO:0005543|GO:0030165|GO:0070915|GO:0004930|GO:0001965|GO:0005543|GO:0030165|GO:0070915|GO:0001965|GO:…	GO:0005886|GO:0009986|GO:0016021|GO:0030139|GO:0043197|GO:0043198|GO:0005886|GO:0009986|GO:0016021|GO:0030139|GO:0043197|GO:0043198|GO:0005737|GO:0005886|GO:0009986|GO:0016021|GO:0030139|GO:0043197|GO:0043198|GO:0005886|GO:0009986|GO:0016021|GO:0030139|GO:0043197|GO:0043198|GO:0005886|GO:0009986|GO:0016021|GO:0030139|GO:0043197|GO:0043198|GO:0005886|GO:0009986|GO:0016021|GO:0030139|GO:0043197|GO:…	--	FALSE	TRUE
20720	Serpine2	3.63e-33	400	6833	1	79794197	79858696	serine (or cysteine) peptidase inhibitor, clade E, member 2	GO:0007596|GO:0008285|GO:0009611|GO:0010466|GO:0010544|GO:0010757|GO:0010766|GO:0010955|GO:0014067|GO:0021683|GO:0030154|GO:0030308|GO:0032940|GO:0033363|GO:0042177|GO:0042628|GO:0045879|GO:0048505|GO:0050974|GO:0051966|GO:0060291|GO:0060384|GO:0061108|GO:0090331|GO:0045861|GO:0030195|GO:0048711	GO:0004867|GO:0005102|GO:0008201|GO:0005515|GO:0005539	GO:0005576|GO:0005615|GO:0031594|GO:0005576|GO:0005829|GO:0031012|GO:0031232|GO:0031091	--	FALSE	TRUE
234779	Plcg2	3.75e-33	169	1763	8	117498291	117635140	phospholipase C, gamma 2	GO:0002316|GO:0006661|GO:0009395|GO:0010468|GO:0030183|GO:0032237|GO:0032496|GO:0032959|GO:0035556|GO:0043069|GO:0050852|GO:0050853|GO:0051209|GO:0006629|GO:0007165|GO:0006661	GO:0004435|GO:0004629|GO:0004871|GO:0005515|GO:0005543|GO:0008081|GO:0005515	GO:0005829|GO:0005886|GO:0005886	--	FALSE	TRUE
12226	Btg1	4.03e-33	217	2666	10	96617001	96622813	B cell translocation gene 1, anti-proliferative	GO:0006479|GO:0008285|GO:0043085|GO:0045603|GO:0045766|GO:2000271|GO:0007283|GO:0006979|GO:0043434	GO:0005515|GO:0019899|GO:0005515	GO:0005634|GO:0005737	up	FALSE	TRUE
68545	Ecscr	4.2e-33	261	3573	18	35713086	35722356	endothelial cell surface expressed chemotaxis and apoptosis regulator	GO:0001525|GO:0006935|GO:0030154|GO:0001525|GO:0006935|GO:0030154		GO:0005886|GO:0016021|GO:0005886|GO:0016021	--	FALSE	FALSE
11810	Apobec1	4.33e-33	161	1625	6	122577792	122602444	apolipoprotein B mRNA editing enzyme, catalytic polypeptide 1	GO:0006397|GO:0006970|GO:0010043|GO:0010332|GO:0016554|GO:0016556|GO:0032869|GO:0042127|GO:0042157|GO:0042158|GO:0042493|GO:0042953|GO:0045471|GO:0048255|GO:0051592|GO:0051607|GO:0080111|GO:0090310|GO:0016554|GO:0016556|GO:0006397|GO:0006970|GO:0010043|GO:0010332|GO:0016554|GO:0016556|GO:0032869|GO:0042127|GO:0042157|GO:0042158|GO:0042493|GO:0042953|GO:0045471|GO:0048255|GO:0051592|GO:0051607|GO:…	GO:0008270|GO:0016814|GO:0017091|GO:0003824|GO:0005515|GO:0008270|GO:0016814|GO:0017091|GO:0003824|GO:0017091|GO:0008270|GO:0016814|GO:0017091|GO:0003824	GO:0005737|GO:0005737|GO:0005737|GO:0005737	--	FALSE	FALSE
68659	Fam198b	4.41e-33	205	2433	3	79884533	79946280	family with sequence similarity 198, member B	GO:0008150|GO:0008150|GO:0008150	GO:0003674|GO:0003674|GO:0003674	GO:0000139|GO:0016021|GO:0005794|GO:0000139|GO:0016021	--	FALSE	TRUE
21928	Tnfaip2	4.9e-33	108	790	12	111442469	111455018	tumor necrosis factor, alpha-induced protein 2	GO:0006887|GO:0001525|GO:0030154|GO:0006887|GO:0006887|GO:0006887|GO:0006887		GO:0000145|GO:0000145|GO:0000145|GO:0000145|GO:0000145	--	FALSE	TRUE
234839	Piezo1	5.04e-33	288	4166	8	122481698	122551329	piezo-type mechanosensitive ion channel component 1	GO:0042391|GO:0050982|GO:0033625|GO:0033634|GO:0042391|GO:0050982	GO:0008381|GO:0005261|GO:0008381|GO:0005261|GO:0008381	GO:0016021|GO:0005886|GO:0016021|GO:0005783|GO:0005886|GO:0016021	--	FALSE	TRUE
67092	Gatm	5.25e-33	280	3990	2	122594467	122611303	glycine amidinotransferase (L-arginine:glycine amidinotransferase)	GO:0006601|GO:0009790|GO:0006979|GO:0046689|GO:0043434|GO:0010033|GO:0042246|GO:0007584	GO:0015068|GO:0016813|GO:0015067	GO:0005739|GO:0005743|GO:0005758	--	FALSE	FALSE
216984	Evi2a-evi2b	5.4e-33	206	2456	11	79513385	79530589	ecotropic viral integration site 2b	GO:0008150|GO:0008150|GO:0008150|GO:0008150	GO:0003674|GO:0003674|GO:0003674|GO:0003674	GO:0005737|GO:0016021|GO:0005737|GO:0016021|GO:0005737|GO:0016021|GO:0005737|GO:0016021	--	FALSE	TRUE
100702	Gbp6	6.09e-33	265	3667	5	105270704	105293699	guanylate binding protein 6	GO:0035458|GO:0042832|GO:0050830|GO:0051856|GO:0071222|GO:0071346	GO:0003674|GO:0003924|GO:0005525	GO:0020005|GO:0031410	--	FALSE	FALSE
58203	Zbp1	6.39e-33	140	1278	2	173206612	173218923	Z-DNA binding protein 1	GO:0060340|GO:0019048|GO:0045087|GO:0051607|GO:0060340	GO:0003677|GO:0003692|GO:0003723|GO:0003726|GO:0005515|GO:0005515|GO:0003677|GO:0003677|GO:0003692|GO:0003723|GO:0003726	GO:0005634|GO:0005737|GO:0005829|GO:0005634|GO:0005737|GO:0005634|GO:0005737|GO:0005829	--	FALSE	TRUE
66895	Pxdc1	6.9e-33	178	1934	13	34627840	34652681	PX domain containing 1	GO:0008150|GO:0007154|GO:0007154|GO:0008150|GO:0007154|GO:0008150|GO:0008150|GO:0007154	GO:0003674|GO:0035091|GO:0005515|GO:0003674|GO:0035091|GO:0005515|GO:0003674|GO:0035091|GO:0005515|GO:0003674|GO:0005515|GO:0035091	GO:0005575|GO:0005575|GO:0005575|GO:0005575	--	FALSE	TRUE
93695	Gpnmb	7.02e-33	199	2326	6	49036518	49058182	glycoprotein (transmembrane) nmb	GO:0001649|GO:0007155|GO:0030282	GO:0005178|GO:0008201	GO:0005887|GO:0012505|GO:0016023|GO:0030659|GO:0042470	--	FALSE	TRUE
226691	AI607873	7.48e-33	356	5759	1	173723430	173741809	expressed sequence AI607873	GO:0008150|GO:0008150	GO:0003674|GO:0003674	GO:0005575|GO:0005575	--	FALSE	FALSE
11555	Adrb2	7.51e-33	126	1059	18	62177817	62179959	adrenergic receptor, beta 2	GO:0001993|GO:0002024|GO:0002025|GO:0002028|GO:0002032|GO:0006898|GO:0007189|GO:0007190|GO:0009409|GO:0030501|GO:0031398|GO:0031649|GO:0040015|GO:0042312|GO:0043410|GO:0045453|GO:0045944|GO:0045986|GO:0050873|GO:0007186|GO:0006898|GO:0043410|GO:0007190|GO:0002032	GO:0004941|GO:0005515|GO:0008179|GO:0015459|GO:0019899|GO:0042803|GO:0051380|GO:0004930|GO:0005515|GO:0042803|GO:0004941|GO:0051380	GO:0005634|GO:0005886|GO:0005887|GO:0016020|GO:0016324|GO:0043235|GO:0016021|GO:0005886|GO:0043235	--	FALSE	TRUE
17698	Msn	8.87e-33	210	2543	X	96096042	96168552	moesin	GO:0007159|GO:0022614|GO:0050900|GO:2000401	GO:0005102|GO:0008092|GO:0019901|GO:0050839|GO:0003779|GO:0005515	GO:0001931|GO:0005730|GO:0005737|GO:0005856|GO:0005925|GO:0016323|GO:0016324|GO:0019898|GO:0030175|GO:0031528|GO:0045177|GO:0070062|GO:0005634|GO:0005886|GO:0045177|GO:0005902	--	FALSE	TRUE
246177	Myo1g	9.29e-33	168	1759	11	6506548	6520965	myosin IG	GO:0008150|GO:0008150|GO:0008150|GO:0008150	GO:0003774|GO:0003779|GO:0005516|GO:0005524|GO:0003774|GO:0005524	GO:0005886|GO:0016459|GO:0016459	--	FALSE	FALSE
15901	Id1	1.08e-32	320	4913	2	152736251	152737410	inhibitor of DNA binding 1	GO:0000122|GO:0001886|GO:0006351|GO:0007507|GO:0030509|GO:0031648|GO:0032963|GO:0043066|GO:0043392|GO:0043408|GO:0043433|GO:0045668|GO:0045765|GO:0046677|GO:0060425|GO:0060426|GO:0045892|GO:0000122|GO:0001886|GO:0007507|GO:0030509|GO:0031648|GO:0032963|GO:0043066|GO:0043392|GO:0043408|GO:0045668|GO:0045765|GO:0046677|GO:0060425|GO:0060426	GO:0003700|GO:0005515|GO:0046983|GO:0005515|GO:0005515|GO:0046983	GO:0005634|GO:0005737|GO:0005634|GO:0005737	--	TRUE	TRUE
76453	Prss23	1.09e-32	279	3985	7	89507785	89517586	protease, serine, 23	GO:0006508	GO:0004252|GO:0003824	GO:0005576|GO:0005634	--	FALSE	TRUE
23882	Gadd45g	1.14e-32	279	3986	13	51846678	51848468	growth arrest and DNA-damage-inducible 45 gamma	GO:0000186|GO:0006469|GO:0006950|GO:0042095|GO:0045063|GO:0051726	GO:0005515|GO:0005515	GO:0005634	--	FALSE	TRUE
74596	Cds1	1.18e-32	346	5530	5	101765130	101823858	CDP-diacylglycerol synthase 1	GO:0006661|GO:0016024|GO:0006661	GO:0004605|GO:0016772|GO:0004605	GO:0005783|GO:0005789|GO:0016021|GO:0016020	--	FALSE	TRUE
216197	Ckap4	1.29e-32	222	2788	10	84526305	84534036	cytoskeleton-associated protein 4	GO:0008150|GO:0008150	GO:0003674|GO:0003674	GO:0005783|GO:0005789|GO:0005811|GO:0005856|GO:0005886|GO:0016021|GO:0048471|GO:0005783|GO:0005789|GO:0005811|GO:0005856|GO:0005886|GO:0016021|GO:0048471	--	FALSE	TRUE
622976	Gm6377	1.36e-32	213	2610	X	109196756	109200439	predicted gene 6377	GO:0008150|GO:0008150	GO:0003674|GO:0003674	GO:0005575|GO:0005575	--	FALSE	FALSE
21859	Timp3	1.52e-32	342	5441	10	86300372	86349506	tissue inhibitor of metalloproteinase 3	GO:0071310|GO:0051045|GO:0071310	GO:0008191|GO:0008191|GO:0046872|GO:0005515	GO:0005604|GO:0005604|GO:0031012	up	FALSE	TRUE
21345	Tagln	1.52e-32	434	7760	9	45929628	45936058	transgelin		GO:0005515	GO:0005737	--	FALSE	TRUE
20393	Sgk1	1.59e-32	242	3201	10	21882184	21999903	serum/glucocorticoid regulated kinase 1	GO:0006468|GO:0006974|GO:0006915|GO:0007154|GO:0006468|GO:0006974|GO:0006468|GO:0006974|GO:0007154|GO:0006468|GO:0006974|GO:0006915|GO:0006468|GO:0006974|GO:0006915|GO:0006468|GO:0006974|GO:0006468|GO:0006974|GO:0007154|GO:0006468|GO:0006974	GO:0004672|GO:0004674|GO:0005524|GO:0005515|GO:0035091|GO:0016772|GO:0004713|GO:0004672|GO:0004672|GO:0005515|GO:0035091|GO:0004672|GO:0004674|GO:0005524|GO:0005515|GO:0016772|GO:0004713|GO:0004672|GO:0004674|GO:0005524|GO:0005515|GO:0016772|GO:0004713|GO:0004672|GO:0004674|GO:0005524|GO:0016772|GO:0004713|GO:0004672|GO:0004674|GO:0005524|GO:0005515|GO:0035091|GO:0016772|GO:0004713|GO:0004672|GO:…	GO:0005634|GO:0005739|GO:0005789|GO:0005886|GO:0005634|GO:0005739|GO:0005789|GO:0005886|GO:0005634|GO:0005739|GO:0005789|GO:0005886	--	FALSE	TRUE
213068	Tmem71	1.63e-32	248	3327	15	66526212	66561046	transmembrane protein 71	GO:0008150	GO:0003674	GO:0005575|GO:0016021	--	FALSE	FALSE
21664	Phlda1	1.82e-32	190	2172	10	111506286	111508645	pleckstrin homology-like domain, family A, member 1	GO:0006915|GO:0045210|GO:0007010|GO:0043065|GO:0021879	GO:0005515|GO:0005543|GO:0003779|GO:0005515	GO:0005730|GO:0005886|GO:0030659|GO:0005634	up	FALSE	TRUE
69590	Gpx8	1.96e-32	432	7715	13	113042763	113046388	glutathione peroxidase 8 (putative)	GO:0006979|GO:0055114	GO:0004602|GO:0016209|GO:0016491	GO:0005575|GO:0016021	--	FALSE	FALSE
17002	Ltf	1.96e-32	171	1824	9	111019292	111042766	lactotransferrin	GO:0001503|GO:0001817|GO:0006508|GO:0006826|GO:0006879|GO:0019732|GO:0031665|GO:0032680|GO:0043123|GO:0001817|GO:0031665|GO:0071902|GO:0051092|GO:0019732|GO:0032680|GO:0034145	GO:0008199|GO:0008201|GO:0008233|GO:0008236|GO:0005515|GO:0043539	GO:0005576|GO:0005737|GO:0030141	--	FALSE	TRUE
26432	Plod2	2.05e-32	269	3781	9	92542223	92608428	procollagen lysine, 2-oxoglutarate 5-dioxygenase 2	GO:0055114|GO:0055114|GO:0001666	GO:0005506|GO:0008475|GO:0031418|GO:0016491|GO:0016706|GO:0016705|GO:0005506|GO:0008475|GO:0031418|GO:0016491|GO:0016706|GO:0016705	GO:0030867|GO:0005783	--	FALSE	TRUE
320782	Tmem154	2.07e-32	304	4561	3	84666192	84704575	transmembrane protein 154	GO:0008150	GO:0003674	GO:0005575|GO:0016021	--	FALSE	FALSE
83671	Sytl2	2.2e-32	382	6431	7	90348699	90410438	synaptotagmin-like 2	GO:0006886|GO:0006887|GO:0010923|GO:0070257|GO:0006886|GO:0006887|GO:0010923|GO:0070257|GO:0010923|GO:0006904|GO:0006887	GO:0005515|GO:0017137|GO:0019902|GO:0042043|GO:0005515|GO:0017137|GO:0019902|GO:0042043|GO:0005515|GO:0005515|GO:0019902|GO:0005546|GO:0001786	GO:0005886|GO:0016020|GO:0019897|GO:0033162|GO:0042470|GO:0005886|GO:0016020|GO:0019897|GO:0033162|GO:0042470|GO:0016020|GO:0005634|GO:0005886|GO:0005737|GO:0005794|GO:0070382	--	FALSE	TRUE
50934	Slc7a8	2.5e-32	294	4339	14	54722216	54781886	solute carrier family 7 (cationic amino acid transporter, y+ system), member 8	GO:0006865|GO:0015807|GO:0015837|GO:0003333|GO:0006810|GO:0055085|GO:0006865|GO:1901998|GO:0015695	GO:0005275|GO:0015101|GO:0015179|GO:0019534|GO:0015171|GO:0005515	GO:0005737|GO:0005886|GO:0016021|GO:0016323|GO:0016020|GO:0005886	--	FALSE	TRUE
171285	Havcr2	2.85e-32	162	1670	11	46454935	46481255	hepatitis A virus cellular receptor 2		GO:0005515	GO:0016021	up	FALSE	TRUE
68279	Mcoln2	3.04e-32	132	1169	3	146149833	146195513	mucolipin 2	GO:0006811|GO:0006811		GO:0016021|GO:0016021	--	FALSE	FALSE
17474	Clec4d	3.05e-32	136	1233	6	123262107	123275268	C-type lectin domain family 4, member d	GO:0045087	GO:0030246	GO:0016021	up	FALSE	FALSE
74096	Hvcn1	3.26e-32	217	2706	5	122206804	122242297	hydrogen voltage-gated channel 1	GO:0015992|GO:0015992|GO:0009268|GO:0010043|GO:0006811|GO:0055085|GO:0015992|GO:0015992|GO:0009268|GO:0010043|GO:0006811|GO:0055085|GO:0010043	GO:0030171|GO:0030171|GO:0005216|GO:0030171|GO:0030171|GO:0005216	GO:0016021|GO:0016021|GO:0016020|GO:0016021|GO:0016021|GO:0016020	--	FALSE	FALSE
65221	Slc15a3	3.6e-32	229	2950	19	10839727	10859362	solute carrier family 15, member 3	GO:0006857|GO:0015031|GO:0006810|GO:0055085	GO:0015293|GO:0005215	GO:0005765|GO:0016021|GO:0016020	up	FALSE	TRUE
227929	Cytip	4.66e-32	186	2113	2	58129137	58195532	cytohesin 1 interacting protein	GO:0030155	GO:0005515	GO:0005769|GO:0005938|GO:0005737	--	FALSE	TRUE
329679	Fnip2	5.35e-32	269	3803	3	79455971	79567796	folliculin interacting protein 2	GO:0000122|GO:0001932|GO:0006468|GO:0008630|GO:0033138|GO:0000122|GO:0006468|GO:0001932|GO:0033138	GO:0003674|GO:0003674|GO:0005515	GO:0005634|GO:0005737|GO:0005886|GO:0005634|GO:0005886|GO:0005737	--	FALSE	FALSE
23833	Cd52	5.38e-32	312	4769	4	134082448	134095082	CD52 antigen			GO:0005886|GO:0031225	--	FALSE	FALSE
74568	Mlkl	5.57e-32	199	2363	8	111311797	111338177	mixed lineage kinase domain-like	GO:0006468|GO:0006468	GO:0004672|GO:0005524|GO:0016772|GO:0004713|GO:0005515|GO:0004672|GO:0005524|GO:0016772|GO:0004713		--	FALSE	FALSE
432572	Specc1	6.05e-32	121	1006	11	61956779	62223013	sperm antigen with calponin homology and coiled-coil domains 1	GO:0007155|GO:0008150|GO:0007155|GO:0008150|GO:0007155|GO:0008150	GO:0003674|GO:0003674|GO:0005515|GO:0003674|GO:0005515	GO:0005634|GO:0005634|GO:0005634	--	FALSE	FALSE
64074	Smoc2	7.35e-32	334	5293	17	14279506	14404790	SPARC related modular calcium binding 2	GO:0007165|GO:0010811|GO:0030198	GO:0005509|GO:0005539|GO:0008201|GO:0005515	GO:0005604|GO:0005614|GO:0031012|GO:0005578	--	FALSE	FALSE
98932	Myl9	7.52e-32	241	3213	2	156775420	156781658	myosin, light polypeptide 9, regulatory		GO:0005509	GO:0001725|GO:0016460|GO:0030018	--	FALSE	FALSE
12831	Col5a1	7.52e-32	241	3213	2	27886425	28039514	collagen, type V, alpha 1	GO:0001568|GO:0003007|GO:0030199|GO:0035989|GO:0043588|GO:0051128|GO:0001568|GO:0003007|GO:0007155|GO:0030199|GO:0032964|GO:0035313|GO:0035989|GO:0043206|GO:0043588|GO:0045112|GO:0048592|GO:0051128|GO:0016477|GO:0030199|GO:0043588	GO:0005201|GO:0005515|GO:0005201|GO:0005515|GO:0008201|GO:0043394|GO:0048407	GO:0005581|GO:0005604|GO:0031012|GO:0005581|GO:0005588|GO:0005604|GO:0031012|GO:0031012	--	FALSE	TRUE
11826	Aqp1	7.7e-32	309	4709	6	55336432	55348555	aquaporin 1	GO:0003094|GO:0006182|GO:0006813|GO:0006833|GO:0006884|GO:0010592|GO:0010634|GO:0015670|GO:0015696|GO:0015793|GO:0019233|GO:0019725|GO:0021670|GO:0030104|GO:0030185|GO:0030335|GO:0030950|GO:0032940|GO:0033363|GO:0033554|GO:0034644|GO:0035377|GO:0035378|GO:0042060|GO:0042493|GO:0042538|GO:0043066|GO:0043627|GO:0044241|GO:0045766|GO:0046878|GO:0048146|GO:0048593|GO:0051458|GO:0070295|GO:0070301|GO:…	GO:0005223|GO:0005267|GO:0005372|GO:0015079|GO:0015168|GO:0015250|GO:0030184|GO:0035379|GO:0046875|GO:0051739|GO:0005215|GO:0015168|GO:0015250|GO:0005515	GO:0005634|GO:0005737|GO:0005886|GO:0005887|GO:0005903|GO:0009925|GO:0016020|GO:0016021|GO:0016323|GO:0016324|GO:0020003|GO:0030424|GO:0031526|GO:0031965|GO:0032809|GO:0042383|GO:0043679|GO:0070062|GO:0043005|GO:0005903|GO:0016323|GO:0016324|GO:0005886	--	FALSE	TRUE
319880	Tmcc3	8.16e-32	268	3791	10	94311949	94590956	transmembrane and coiled coil domains 3	GO:0008150|GO:0008150|GO:0008150|GO:0008150|GO:0008150|GO:0008150	GO:0003674|GO:0003674|GO:0003674|GO:0003674|GO:0003674|GO:0003674	GO:0005575|GO:0005575|GO:0016021|GO:0005575|GO:0005575|GO:0016021|GO:0005575|GO:0016021|GO:0005575|GO:0016021	--	FALSE	FALSE
12833	Col6a1	8.96e-32	390	6674	10	76708792	76726168	collagen, type VI, alpha 1	GO:0007155|GO:0070208|GO:0071230|GO:0070208	GO:0048407	GO:0005576|GO:0005581|GO:0031012|GO:0042383|GO:0043234|GO:0005576|GO:0043234|GO:0031012	--	FALSE	TRUE
11867	Gm5637	8.97e-32	249	3385	5	145114215	145130705	actin related protein 2/3 complex, subunit 1B	GO:0030833|GO:0030833|GO:0030833|GO:0030833|GO:0030833|GO:0030833	GO:0005515|GO:0005515|GO:0003779|GO:0005515|GO:0003779|GO:0005515|GO:0003779|GO:0005515|GO:0003779|GO:0005515|GO:0003779|GO:0005515|GO:0003779|GO:0005515	GO:0005885|GO:0005885|GO:0005885|GO:0005885|GO:0005885|GO:0005737|GO:0005856|GO:0005885|GO:0005737|GO:0005856	--	FALSE	TRUE
12182	Bst1	9.04e-32	142	1345	5	43818886	43843247	bone marrow stromal cell antigen 1		GO:0003953|GO:0003953	GO:0005886|GO:0031225	--	FALSE	TRUE
12552	Cdh11	9.98e-32	489	9323	8	102632995	102785111	cadherin 11	GO:0007156|GO:0021957	GO:0005509	GO:0005737|GO:0005886|GO:0016021|GO:0016020	--	FALSE	TRUE
170736	Parvb	1.08e-31	162	1690	15	84232043	84315688	parvin, beta	GO:0007155|GO:0030031|GO:0030032|GO:0031532|GO:0071963|GO:0030031|GO:0030032|GO:0031532|GO:0071963	GO:0003779|GO:0005515	GO:0005856|GO:0005886|GO:0005925|GO:0030018|GO:0030027|GO:0030027|GO:0005925	--	FALSE	TRUE
108116	Slco3a1	1.22e-31	198	2358	7	74275419	74554780	solute carrier organic anion transporter family, member 3a1	GO:0006811|GO:0006810|GO:0055085|GO:0006811|GO:0006810|GO:0055085|GO:0006810|GO:0055085|GO:0006810|GO:0055085|GO:0006810	GO:0005215|GO:0005515|GO:0005215|GO:0005515|GO:0005215|GO:0005515|GO:0005215|GO:0005215	GO:0005886|GO:0016021|GO:0016020|GO:0005886|GO:0016021|GO:0016020|GO:0016020|GO:0016021|GO:0016020|GO:0016021|GO:0016020	--	FALSE	TRUE
21897	Tlr1	1.36e-31	349	5670	5	64924811	64932761	toll-like receptor 1	GO:0002755|GO:0006952|GO:0006954|GO:0007250|GO:0034130|GO:0042116|GO:0042495|GO:0042535|GO:0045087|GO:0045410|GO:0050707|GO:0071727|GO:0007165|GO:0002224|GO:0006955|GO:0042495	GO:0004888|GO:0042497|GO:0046982|GO:0005515	GO:0016020|GO:0016021|GO:0030670|GO:0035354|GO:0045335	down	FALSE	TRUE
69633		2.02e-31	355	5827								--	FALSE	FALSE
54396	Irgm2	2.22e-31	179	2009	11	58199618	58222779	immunity-related GTPase family M member 2	GO:0006184|GO:0034341|GO:0042742|GO:0042832|GO:0006184|GO:0034341|GO:0042742|GO:0042832	GO:0003924|GO:0005525|GO:0016817|GO:0003924|GO:0005525|GO:0016817	GO:0005794|GO:0016020|GO:0020003|GO:0005794|GO:0016020|GO:0020003	--	FALSE	FALSE
107684	Coro2a	2.27e-31	263	3706	4	46536937	46602202	coronin, actin binding protein 2A	GO:0030036|GO:0030036|GO:0030036	GO:0003779|GO:0051015|GO:0005515|GO:0003779|GO:0051015|GO:0005515|GO:0003779|GO:0051015|GO:0005515	GO:0015629|GO:0017053|GO:0015629|GO:0017053|GO:0017053|GO:0015629|GO:0017053	--	FALSE	TRUE
17470	Cd200	2.29e-31	324	5087	16	45382135	45409053	CD200 antigen		GO:0005515|GO:0005515|GO:0005515|GO:0005515|GO:0005515	GO:0016021|GO:0016021|GO:0016020|GO:0016020	up	FALSE	TRUE
11857	Arhgdib	3.45e-31	250	3436	6	136923523	136941899	Rho, GDP dissociation inhibitor (GDI) beta		GO:0005094|GO:0005096|GO:0005094|GO:0005096|GO:0005094|GO:0005096|GO:0005094	GO:0005737|GO:0005737|GO:0005737|GO:0005737	--	FALSE	TRUE
15162	Hck	3.63e-31	150	1499	2	153108468	153151441	hemopoietic cell kinase	GO:0006887|GO:0006909|GO:0006954|GO:0008284|GO:0008360|GO:0018108|GO:0045087|GO:0046777|GO:0050764|GO:0050830|GO:0071801|GO:2000251|GO:0006468|GO:0006909|GO:0050830|GO:0006468	GO:0004713|GO:0004715|GO:0005515|GO:0005524|GO:0042802|GO:0004672|GO:0016772|GO:0004713|GO:0005524|GO:0004672|GO:0005515|GO:0016772	GO:0005634|GO:0005764|GO:0005794|GO:0005829|GO:0005901|GO:0005925|GO:0030133|GO:0031234|GO:0042995|GO:0005884	--	FALSE	TRUE
66961		3.81e-31	275	3981								--	FALSE	FALSE
327885		5.17e-31	220	2821								--	FALSE	FALSE
78425		6.04e-31	148	1472								--	FALSE	FALSE
71934	Car13	6.12e-31	94	642	3	14641727	14663002	carbonic anhydrase 13	GO:0006730	GO:0004089|GO:0008270		--	FALSE	FALSE
13136	Cd55	6.76e-31	197	2370	1	130439027	130462744	CD55 antigen	GO:0006958|GO:0030450|GO:0045087		GO:0009897|GO:0031225	up	FALSE	TRUE
56338	Txnip	7.27e-31	263	3733	3	96557957	96561883	thioredoxin interacting protein	GO:0000122|GO:0006351|GO:0006606|GO:0006979|GO:0007049|GO:0030216|GO:0043086|GO:0048008|GO:0051782|GO:0071228|GO:0051782|GO:0071228|GO:0042127|GO:0042493|GO:0032570|GO:0009749|GO:0043065|GO:0042542|GO:0032355|GO:0009612|GO:0051592|GO:0000122|GO:0006351|GO:0006606|GO:0006979|GO:0007049|GO:0030216|GO:0043086|GO:0048008|GO:0051782|GO:0071228	GO:0004857|GO:0005515|GO:0031625|GO:0005515|GO:0004857|GO:0005515|GO:0031625	GO:0005737|GO:0005829|GO:0005737|GO:0005758|GO:0005634|GO:0005737|GO:0005829	--	FALSE	TRUE
15951	Ifi204	7.39e-31	339	5476	1	173747293	173766876	interferon activated gene 204				--	FALSE	TRUE
100034251	LOC100504934	8.43e-31	139	1325	11	83703991	83706268	WAP four-disulfide core domain 17	GO:0008150|GO:0008150	GO:0003674|GO:0030414|GO:0003674|GO:0030414	GO:0005575|GO:0005576|GO:0005575|GO:0005576	--	FALSE	FALSE
52150	Kcnk6	8.56e-31	118	990	7	29221928	29232522	potassium inwardly-rectifying channel, subfamily K, member 6	GO:0003073|GO:0003085|GO:0060075|GO:0071805	GO:0005267	GO:0005575|GO:0016021|GO:0016020	--	FALSE	FALSE
17916	Myo1f	9.79e-31	139	1327	17	33555719	33607764	myosin IF	GO:0002446|GO:0007162|GO:0030335|GO:0032956|GO:0043312|GO:0045088|GO:0050830|GO:0002446|GO:0007162|GO:0030335|GO:0032956|GO:0043312|GO:0045088|GO:0050830|GO:0002446|GO:0007162|GO:0030335|GO:0032956|GO:0043312|GO:0045088|GO:0050830	GO:0003674|GO:0003774|GO:0005524|GO:0005515|GO:0003674|GO:0003774|GO:0005524|GO:0005515|GO:0003674|GO:0003774|GO:0005524	GO:0016459|GO:0030864|GO:0031941|GO:0016459|GO:0030864|GO:0031941|GO:0016459|GO:0030864|GO:0031941	--	FALSE	TRUE
219151	Scara3	1.11e-30	359	5974	14	65919395	65953744	scavenger receptor class A, member 3	GO:0008150	GO:0003674	GO:0000139|GO:0005575|GO:0005581|GO:0005789|GO:0016021	--	FALSE	TRUE
17750	Mt2	1.11e-30	306	4709	8	94172618	94173567	metallothionein 2	GO:0006882|GO:0007263|GO:0010273|GO:0045926|GO:0071294	GO:0008270|GO:0046872	GO:0005634|GO:0005737|GO:0048471	up	FALSE	TRUE
18173	Slc11a1	1.13e-30	93	634	1	74375203	74386062	solute carrier family 11 (proton-coupled divalent metal ion transporters), member 1	GO:0000060|GO:0000165|GO:0001818|GO:0001819|GO:0002309|GO:0002369|GO:0002606|GO:0002827|GO:0006826|GO:0006828|GO:0006876|GO:0006879|GO:0006909|GO:0006954|GO:0007035|GO:0009617|GO:0010628|GO:0015707|GO:0032147|GO:0032496|GO:0032623|GO:0032632|GO:0032729|GO:0034341|GO:0042060|GO:0042116|GO:0042742|GO:0042832|GO:0043091|GO:0045342|GO:0045730|GO:0045944|GO:0048002|GO:0048255|GO:0050766|GO:0050829|GO:…	GO:0005384|GO:0042803|GO:0051139|GO:0005215|GO:0046915	GO:0005764|GO:0005770|GO:0005886|GO:0009279|GO:0010008|GO:0016021|GO:0030670|GO:0070821|GO:0016020	--	FALSE	FALSE
18542	Pcolce	1.16e-30	379	6473	5	137605103	137613784	procollagen C-endopeptidase enhancer protein	GO:0006508|GO:0010952|GO:0006508|GO:0010952|GO:0006508|GO:0010952|GO:0006508|GO:0010952|GO:0006508	GO:0005518|GO:0008201|GO:0016504|GO:0005515|GO:0008201|GO:0005518|GO:0016504|GO:0005518|GO:0008201|GO:0016504|GO:0005515|GO:0005518|GO:0008201|GO:0016504|GO:0005518|GO:0008201|GO:0016504|GO:0005518|GO:0008201|GO:0016504	GO:0005615|GO:0031012|GO:0070062|GO:0005576|GO:0005615|GO:0031012|GO:0070062|GO:0005615|GO:0031012|GO:0070062|GO:0005615|GO:0031012|GO:0070062	--	FALSE	TRUE
69675	Pxdn	1.25e-30	250	3465	12	29938036	30017658	peroxidasin homolog (Drosophila)	GO:0030198|GO:0042744|GO:0055114|GO:0006979|GO:0042744|GO:0055114|GO:0030198	GO:0004601|GO:0005201|GO:0020037|GO:0046872|GO:0005515|GO:0004601|GO:0020037|GO:0005515	GO:0005578|GO:0005615|GO:0005783|GO:0031012|GO:0005615|GO:0031012	--	FALSE	TRUE
11852	Rhob	1.27e-30	249	3444	12	8497763	8499985	ras homolog gene family, member B	GO:0000910|GO:0001525|GO:0006927|GO:0007155|GO:0007264|GO:0008333|GO:0015031|GO:0030154|GO:0043065|GO:0045766|GO:0045786|GO:0070301|GO:0071479|GO:0006184|GO:0007165|GO:0008333|GO:0000910|GO:0043065|GO:0070301|GO:0071479	GO:0005515|GO:0005525|GO:0019003|GO:0003924|GO:0005515	GO:0005634|GO:0005829|GO:0005886|GO:0010008|GO:0016020|GO:0031902|GO:0032154|GO:0005622|GO:0005886|GO:0010008|GO:0032154|GO:0016020	up	FALSE	TRUE
20353	Sema4c	1.28e-30	353	5831	1	36548642	36558349	sema domain, immunoglobulin domain (Ig), transmembrane domain (TM) and short cytoplasmic domain, (semaphorin) 4C	GO:0032874|GO:0001843|GO:0021535|GO:0021549|GO:0042692|GO:0071526|GO:0007275|GO:0042692|GO:0032874|GO:0001843|GO:0021535|GO:0021549|GO:0042692|GO:0071526|GO:0007275|GO:0032874|GO:0001843|GO:0021535|GO:0021549|GO:0042692|GO:0071526|GO:0007275|GO:0032874|GO:0001843|GO:0021535|GO:0021549|GO:0042692|GO:0071526|GO:0007275|GO:0032874|GO:0032874	GO:0004872|GO:0005515|GO:0004872|GO:0005515|GO:0004872|GO:0005515|GO:0004872|GO:0005515	GO:0005886|GO:0014069|GO:0016021|GO:0030054|GO:0030672|GO:0045211|GO:0016020|GO:0005886|GO:0014069|GO:0016021|GO:0030054|GO:0030672|GO:0045211|GO:0016020|GO:0005886|GO:0014069|GO:0016021|GO:0030054|GO:0030672|GO:0045211|GO:0016020|GO:0005886|GO:0014069|GO:0016021|GO:0030054|GO:0030672|GO:0045211|GO:0016020	--	FALSE	FALSE
16197	Il7r	1.3e-30	164	1764	15	9506161	9529876	interleukin 7 receptor	GO:0000902|GO:0001915|GO:0002377|GO:0008361|GO:0010628|GO:0016049|GO:0030217|GO:0033089|GO:0042100|GO:0048535|GO:0048872	GO:0004896|GO:0005515	GO:0005886|GO:0009897|GO:0016021	--	FALSE	TRUE
20304	Ccl5	1.52e-30	302	4625	11	83525778	83530518	chemokine (C-C motif) ligand 5	GO:0000165|GO:0002230|GO:0006816|GO:0006874|GO:0006887|GO:0006954|GO:0007159|GO:0007267|GO:0009636|GO:0010759|GO:0010820|GO:0014068|GO:0014911|GO:0031328|GO:0031584|GO:0031663|GO:0033634|GO:0034097|GO:0034112|GO:0034612|GO:0042102|GO:0042119|GO:0042327|GO:0042531|GO:0043491|GO:0043623|GO:0043922|GO:0044344|GO:0045071|GO:0045744|GO:0045785|GO:0048245|GO:0048661|GO:0050679|GO:0050863|GO:0051262|GO:…	GO:0004435|GO:0004672|GO:0008009|GO:0016004|GO:0030298|GO:0031726|GO:0031730|GO:0042056|GO:0042803|GO:0043621|GO:0046817|GO:0005515|GO:0042803|GO:0043621|GO:0008009|GO:0042379|GO:0031730|GO:0031726|GO:0030298|GO:0046817	GO:0005615|GO:0005737|GO:0005576	--	FALSE	TRUE
67784	Plxnd1	1.61e-30	282	4172	6	115954811	115995005	plexin D1	GO:0001525|GO:0001569|GO:0007416|GO:0030334|GO:0032092|GO:0043542|GO:0045765|GO:0060666|GO:0071526|GO:0007165|GO:0007275	GO:0005515|GO:0017154|GO:0004872|GO:0005515|GO:0005515	GO:0005622|GO:0005886|GO:0005887|GO:0016020	--	FALSE	TRUE
224109	Nrros	1.85e-30	160	1698	16	32142785	32165594	negative regulator of reactive oxygen species	GO:0008150|GO:0045087|GO:0008150|GO:0045087|GO:0008150|GO:0045087|GO:0008150|GO:0045087|GO:0008150|GO:0008150|GO:0008150|GO:0045087	GO:0003674|GO:0005515|GO:0003674|GO:0005515|GO:0003674|GO:0005515|GO:0003674|GO:0005515|GO:0003674|GO:0003674|GO:0003674|GO:0005515	GO:0005575|GO:0005886|GO:0016021|GO:0005575|GO:0005886|GO:0016021|GO:0005575|GO:0005886|GO:0016021|GO:0005575|GO:0005886|GO:0016021|GO:0005575|GO:0005575|GO:0005575|GO:0005886|GO:0016021	--	FALSE	FALSE
14728	Lilrb4	1.86e-30	312	4862	10	51480640	51496613	leukocyte immunoglobulin-like receptor, subfamily B, member 4		GO:0005515|GO:0005515|GO:0005515	GO:0005886|GO:0016021|GO:0005886|GO:0016021|GO:0005886|GO:0016021	--	FALSE	FALSE
246256	Fcgr4	2.01e-30	105	806	1	171018920	171029761	Fc receptor, IgG, low affinity IV		GO:0005515		--	FALSE	TRUE
11459	Acta1	2.18e-30	386	6669	8	123891767	123894736	actin, alpha 1, skeletal muscle	GO:0009612|GO:0009991|GO:0010226|GO:0016049|GO:0030240|GO:0043503|GO:0048545|GO:0048741|GO:0030240	GO:0005515|GO:0005524|GO:0005515	GO:0001725|GO:0005865|GO:0005884|GO:0043234|GO:0070062|GO:0005884|GO:0015629|GO:0030017|GO:0001725|GO:0005865	--	FALSE	FALSE
83675	Bicc1	2.31e-30	298	4544	10	70922832	71159700	bicaudal C homolog 1 (Drosophila)	GO:0007275|GO:0090090|GO:0007275|GO:0090090	GO:0003723|GO:0005515|GO:0003723|GO:0005515|GO:0003723|GO:0005515		--	FALSE	FALSE
50781	Dkk3	2.66e-30	332	5344	7	112116019	112159057	dickkopf homolog 3 (Xenopus laevis)	GO:0016055|GO:0030325|GO:0032348|GO:0045892|GO:0090090|GO:2000065|GO:0007275|GO:0030178		GO:0005576|GO:0005615	--	FALSE	TRUE
12642	Ch25h	2.85e-30	87	563	19	34473786	34475135	cholesterol 25-hydroxylase	GO:0006633|GO:0008203|GO:0016126|GO:0055114	GO:0001567|GO:0005506|GO:0008395|GO:0016491	GO:0005789|GO:0016021	--	FALSE	TRUE
76438	Rftn1	2.94e-30	176	1997	17	49992257	50190674	raftlin lipid raft linker 1			GO:0045121|GO:0005886|GO:0045121	--	FALSE	TRUE
77976	Nuak1	3.14e-30	341	5565	10	84370905	84440597	NUAK family, SNF1-like kinase, 1	GO:0006974|GO:0007155|GO:0030155|GO:0035507|GO:2000772|GO:0006468|GO:0009103|GO:0030155|GO:0035507|GO:2000772|GO:0006468	GO:0002039|GO:0004674|GO:0005524|GO:0004672|GO:0016773|GO:0016772|GO:0004713|GO:0005515|GO:0004672|GO:0005524|GO:0016772	GO:0005634|GO:0005737|GO:0016020|GO:0005634|GO:0005737	--	FALSE	TRUE
76820	Fam49a	3.15e-30	427	7744	12	12262139	12376359	family with sequence similarity 49, member A	GO:0008150|GO:0008150	GO:0003674|GO:0003674	GO:0005622|GO:0005622	--	FALSE	TRUE
80719	Igsf6	3.5e-30	147	1480	7	121064067	121074530	immunoglobulin superfamily, member 6	GO:0008150	GO:0003674|GO:0005515	GO:0005575|GO:0016021	--	FALSE	TRUE
76905	Lrg1	3.75e-30	233	3130	17	56119680	56121946	leucine-rich alpha-2-glycoprotein 1	GO:0050873	GO:0003674|GO:0005515	GO:0005615	--	FALSE	TRUE
20558	Slfn4	4.28e-30	201	2483	11	83175186	83190221	schlafen 4	GO:0008150|GO:0008150	GO:0003674|GO:0005524|GO:0003674|GO:0005524	GO:0005575|GO:0005575	--	FALSE	TRUE
27280	Phlda3	4.35e-30	286	4287	1	135766119	135769136	pleckstrin homology-like domain, family A, member 3	GO:0042771|GO:0043065|GO:0051898|GO:0043065|GO:0051898|GO:0042771	GO:0005546|GO:0005547|GO:0010314|GO:0032266|GO:0043325|GO:0080025|GO:0010314|GO:0032266|GO:0080025|GO:0005546|GO:0005547|GO:0043325	GO:0005737|GO:0005886|GO:0043231|GO:0005886	--	FALSE	TRUE
12111	Bgn	4.36e-30	253	3558	X	73483602	73495933	biglycan	GO:0001974|GO:0019800|GO:0001974|GO:0019800	GO:0005539|GO:0050840|GO:0005515|GO:0005539|GO:0050840|GO:0005515	GO:0005578|GO:0005622|GO:0009986|GO:0030133|GO:0031012|GO:0042383|GO:0009986|GO:0005578|GO:0005622|GO:0009986|GO:0030133|GO:0031012|GO:0042383	--	FALSE	TRUE
12527	Cd9	4.68e-30	111	903	6	125460266	125494791	CD9 antigen	GO:0006928|GO:0007155|GO:0007342|GO:0007420|GO:0008285|GO:0009414|GO:0014003|GO:0030913|GO:0007155|GO:0006928	GO:0005178|GO:0005515|GO:0005515	GO:0005886|GO:0009897|GO:0016021|GO:0016324|GO:0009986	up	FALSE	TRUE
72469	Plcd3	4.8e-30	246	3410	11	103070304	103101658	phospholipase C, delta 3	GO:0006629|GO:0007165|GO:0035556|GO:0001525|GO:0016042|GO:0035556|GO:0042127|GO:0060716|GO:0006629|GO:0007165	GO:0005515|GO:0004435|GO:0008081|GO:0004435|GO:0004871|GO:0005509|GO:0005543|GO:0005515|GO:0008081	GO:0005737|GO:0016020|GO:0032154|GO:0005829	--	FALSE	FALSE
56405	Dusp14	4.95e-30	139	1349	11	84048041	84069261	dual specificity phosphatase 14	GO:0035335|GO:0006470|GO:0016311|GO:0035335|GO:0006470|GO:0016311|GO:0035335|GO:0006470|GO:0016311|GO:0035335|GO:0035335|GO:0006470|GO:0016311	GO:0008138|GO:0017017|GO:0004725|GO:0016791|GO:0008138|GO:0017017|GO:0004725|GO:0016791|GO:0008138|GO:0017017|GO:0004725|GO:0016791|GO:0008138|GO:0017017|GO:0008138|GO:0017017|GO:0004725|GO:0016791	GO:0005634|GO:0005737|GO:0005634|GO:0005737|GO:0005634|GO:0005737|GO:0005634|GO:0005737|GO:0005634|GO:0005737	up	FALSE	TRUE
15018	H2-Q9	5.18e-30	298	4565	17	35439155	35443773	histocompatibility 2, Q region locus 7	GO:0001916|GO:0002474|GO:0006955|GO:0019882|GO:0001916|GO:0002474|GO:0006955|GO:0019882|GO:0001916|GO:0002474|GO:0006955|GO:0019882|GO:0001916|GO:0002474|GO:0006955|GO:0019882|GO:0001916|GO:0002474|GO:0006955|GO:0019882|GO:0001916|GO:0002474|GO:0006955|GO:0019882|GO:0001916|GO:0002474|GO:0006955|GO:0019882|GO:0001916|GO:0002474|GO:0006955|GO:0019882	GO:0042605|GO:0005515|GO:0042605|GO:0005515|GO:0042605|GO:0005515|GO:0042605|GO:0005515|GO:0042605|GO:0042605|GO:0042605|GO:0005515|GO:0042605|GO:0005515	GO:0030670|GO:0042612|GO:0071556|GO:0030670|GO:0042612|GO:0071556|GO:0042612|GO:0042612|GO:0042612|GO:0042612|GO:0042612|GO:0042612	--	FALSE	TRUE
104759	Pld4	6.81e-30	124	1108	12	112760655	112768986	phospholipase D family, member 4	GO:0008150|GO:0016042|GO:0008152	GO:0004630|GO:0005515|GO:0070290|GO:0003824	GO:0005575|GO:0005789|GO:0016021	--	FALSE	FALSE
71566	Clmp	6.92e-30	330	5323	9	40685962	40785319	CXADR-like membrane protein	GO:0048565	GO:0003674|GO:0005515	GO:0005881|GO:0005886|GO:0005923|GO:0016021|GO:0005881|GO:0016020	--	FALSE	FALSE
22029	Traf1	9.05e-30	313	4928	2	34941750	34961772	TNF receptor-associated factor 1	GO:0006915|GO:0007165|GO:0051092|GO:2001236|GO:0042981|GO:0006915|GO:0007165|GO:0051092|GO:2001236|GO:0042981|GO:0006915|GO:0007165|GO:0051092|GO:2001236|GO:0042981	GO:0005515|GO:0008270|GO:0031625|GO:0031996|GO:0005515|GO:0008270|GO:0031625|GO:0031996|GO:0005515|GO:0008270|GO:0031625|GO:0031996|GO:0005515	GO:0005737|GO:0005737|GO:0005737	--	FALSE	TRUE
66141	Ifitm3	9.34e-30	237	3234	7	141009586	141010770	interferon induced transmembrane protein 3	GO:0008285|GO:0009615|GO:0046597|GO:0051607|GO:0060337|GO:0009607		GO:0005765|GO:0005783|GO:0005886|GO:0016021|GO:0016023|GO:0031902	--	FALSE	FALSE
12257	Tspo	1e-29	225	2985	15	83563573	83574201	translocator protein	GO:0006694|GO:0007568|GO:0008347|GO:0010042|GO:0010266|GO:0010940|GO:0014012|GO:0030325|GO:0032570|GO:0032720|GO:0033574|GO:0042493|GO:0043065|GO:0045019|GO:0048266|GO:0050810|GO:0051901|GO:0051928|GO:0060242|GO:0060252|GO:0060253|GO:0071222|GO:0071294|GO:0071476|GO:2000379|GO:0048265|GO:0006811|GO:0048678|GO:0006821	GO:0005497|GO:0008503|GO:0005515	GO:0005739|GO:0005741|GO:0016021|GO:0005739	--	FALSE	TRUE
20893	Bhlhe40	1.1e-29	211	2701	6	108660629	108666925	basic helix-loop-helix family, member e40	GO:0007623|GO:0009416|GO:0032922|GO:0043153|GO:0043433|GO:0045892|GO:0006355|GO:0000122|GO:0006366|GO:0032922|GO:0045892	GO:0001078|GO:0001102|GO:0001191|GO:0003677|GO:0003705|GO:0005515|GO:0019904|GO:0042803|GO:0043426|GO:0046982|GO:0070888|GO:0046983|GO:0005515|GO:0046982|GO:0000981|GO:0001078|GO:0070888|GO:0043425|GO:0003677|GO:0005515|GO:0046983	GO:0005634|GO:0005654|GO:0005730|GO:0005794|GO:0005634|GO:0005634	--	TRUE	TRUE
15439	Hp	1.12e-29	226	3008	8	109575130	109579172	haptoglobin	GO:0006953|GO:0042742|GO:0006508|GO:0010165|GO:0042493|GO:0032496|GO:0014070|GO:0007283|GO:0002526|GO:0033590|GO:0033591|GO:0009408|GO:0031100|GO:0010288|GO:0010033|GO:0051384|GO:0001666|GO:0001889|GO:0009725|GO:0032026	GO:0003824|GO:0016209|GO:0030492|GO:0004252|GO:0042803	GO:0005576|GO:0005794|GO:0005615|GO:0005783	--	FALSE	FALSE
109042	Prkcdbp	1.19e-29	241	3324	7	105480607	105482197	protein kinase C, delta binding protein	GO:0008150	GO:0005080|GO:0005515|GO:0005515|GO:0005080	GO:0005575	--	FALSE	FALSE
17948	Naip2	1.27e-29	177	2041	13	100144063	100202092	NLR family, apoptosis inhibitory protein 2	GO:0006915|GO:0006954|GO:0016045|GO:0042742|GO:0045087|GO:0070269|GO:0071391|GO:0071391|GO:0006915|GO:0006954|GO:0016045|GO:0042742|GO:0045087|GO:0070269|GO:0071391	GO:0005524|GO:0046872|GO:0005524|GO:0046872	GO:0072557|GO:0072557	--	FALSE	TRUE
14268	Fn1	1.37e-29	199	2466	1	71585523	71653171	fibronectin 1	GO:0001525|GO:0006953|GO:0007044|GO:0007155|GO:0007160|GO:0007161|GO:0008360|GO:0010952|GO:0042060|GO:0018149|GO:0034446	GO:0005515|GO:0008201|GO:0016504|GO:0005515	GO:0005578|GO:0005604|GO:0016324|GO:0031012|GO:0005576|GO:0005615|GO:0031012|GO:0005577|GO:0005793	--	FALSE	TRUE
107449	Unc5b	1.58e-29	163	1786	10	60762610	60831581	unc-5 homolog B (C. elegans)	GO:0006915|GO:0007165|GO:0033564|GO:2001240	GO:0005515|GO:0005515	GO:0005829|GO:0005886|GO:0016021	--	FALSE	TRUE
217304	Cd300lb	1.61e-29	121	1071	11	114922781	114934386	CD300 antigen like family member B			GO:0005886|GO:0016021|GO:0005886|GO:0016021	--	FALSE	FALSE
14313	Fst	1.82e-29	210	2691	13	114452262	114458730	follistatin	GO:0000122|GO:0002244|GO:0007276|GO:0007389|GO:0008585|GO:0030509|GO:0031069|GO:0032926|GO:0042475|GO:0043616|GO:0045596|GO:0051798|GO:0051798	GO:0043395|GO:0048185|GO:0005515	GO:0005576|GO:0005634|GO:0005737	--	FALSE	TRUE
18725	Pira2	1.82e-29	102	785	7	3837057	3845051	paired-Ig-like receptor A2	GO:0008150|GO:0008150|GO:0008150|GO:0008150	GO:0003674|GO:0005515|GO:0003674|GO:0005515|GO:0003674|GO:0005515|GO:0003674|GO:0005515	GO:0005575|GO:0005575|GO:0005575|GO:0005575	--	FALSE	FALSE
20564	Slit3	1.93e-29	329	5328	11	35121224	35708507	slit homolog 3 (Drosophila)	GO:0007411|GO:0008285|GO:0009887|GO:0010629|GO:0030308|GO:0032870|GO:0035385|GO:0048846|GO:0050919|GO:0051414|GO:0061364|GO:0070100|GO:0007411	GO:0005102|GO:0005509|GO:0048495|GO:0005515	GO:0005615|GO:0005615	--	FALSE	FALSE
227753	Gsn	2.12e-29	225	3001	2	35279663	35307892	gelsolin	GO:0016192|GO:0060271|GO:0016192|GO:0060271|GO:0030041|GO:0051014|GO:0051693|GO:0007568|GO:0048015|GO:0071276|GO:0008154|GO:0051593|GO:0042246|GO:0045471|GO:0006915|GO:0014003|GO:0030155|GO:0042060	GO:0003779|GO:0003779|GO:0046872|GO:0005515	GO:0030027|GO:0070062|GO:0030027|GO:0070062|GO:0005576|GO:0005829|GO:0005856|GO:0048471|GO:0015629|GO:0005615|GO:0043234|GO:0001726	--	FALSE	TRUE
72042	Cotl1	2.26e-29	223	2961	8	119809225	119840579	coactosin-like 1 (Dictyostelium)	GO:0050832|GO:0050832	GO:0003779|GO:0005515|GO:0019899|GO:0003779|GO:0005515|GO:0019899|GO:0005515	GO:0005575|GO:0005737|GO:0005856|GO:0031965|GO:0005622|GO:0005575|GO:0005737|GO:0005856|GO:0031965|GO:0005622	up	FALSE	TRUE
208177	Phldb2	2.34e-29	259	3728	16	45746243	45953598	pleckstrin homology-like domain, family B, member 2	GO:0008150|GO:0008150|GO:0008150|GO:0008150|GO:0008150	GO:0003674|GO:0005543|GO:0003674|GO:0005543|GO:0005515|GO:0003674|GO:0003674|GO:0003674	GO:0005737|GO:0005886|GO:0045111|GO:0005737|GO:0005886|GO:0045111	--	FALSE	TRUE
16643	Klrd1	2.38e-29	115	982	6	129591782	129598775	killer cell lectin-like receptor, subfamily D, member 1		GO:0030246|GO:0030246|GO:0030246	GO:0009897|GO:0016021|GO:0009897|GO:0009897|GO:0009897	--	FALSE	TRUE
20684	Sp100	2.39e-29	177	2052	1	85649988	85709998	nuclear antigen Sp100	GO:0000723|GO:0006351|GO:0006355|GO:0010596|GO:0045765|GO:0046826|GO:1902041|GO:1902044|GO:0000723|GO:0006351|GO:0006355|GO:0010596|GO:0045765|GO:0046826|GO:1902041|GO:1902044	GO:0003677|GO:0005515|GO:0003677|GO:0005515|GO:0003677|GO:0003677|GO:0003677|GO:0005515|GO:0003677|GO:0008270|GO:0005515|GO:0005515	GO:0005634|GO:0005737|GO:0016605|GO:0030870|GO:0005634|GO:0016605|GO:0005634|GO:0016605|GO:0005634|GO:0005737|GO:0016605|GO:0030870|GO:0005634|GO:0016605|GO:0005634|GO:0016605|GO:0005634|GO:0016605|GO:0005634|GO:0016605	--	FALSE	TRUE
16859	Lgals9	2.41e-29	290	4422	11	78962974	78984946	lectin, galactose binding, soluble 9	GO:0007157|GO:0007157|GO:0007157	GO:0016936|GO:0030246|GO:0016936|GO:0030246|GO:0016936|GO:0030246	GO:0005576|GO:0005737	--	FALSE	TRUE
246707	Emilin2	2.44e-29	102	788	17	71252176	71310965	elastin microfibril interfacer 2	GO:0007155	GO:0005515	GO:0005581|GO:0005576	--	FALSE	TRUE
110168	Gpr18	2.68e-29	118	1030	14	121911435	121915774	G protein-coupled receptor 18	GO:0007186	GO:0004930	GO:0005886|GO:0016021	--	FALSE	TRUE
19696	Rel	2.71e-29	94	676	11	23741514	23770970	reticuloendotheliosis oncogene	GO:0001816|GO:0043123|GO:0045084|GO:0045893|GO:0006355|GO:0007249|GO:1901215	GO:0003700|GO:0005515|GO:0005515|GO:0003700|GO:0043565	GO:0005634|GO:0005737|GO:0005667|GO:0005737|GO:0005634	up	TRUE	TRUE
326618	Tpm4	2.77e-29	146	1493	8	72134975	72153142	tropomyosin 4		GO:0003674|GO:0003779|GO:0046872	GO:0001725|GO:0002102|GO:0005737|GO:0030863|GO:0031941|GO:0001725	up	FALSE	TRUE
12827	Col4a2	3.14e-29	260	3757	8	11312805	11449287	collagen, type IV, alpha 2	GO:0001525|GO:0006351|GO:0016525|GO:0071560|GO:0016525	GO:0005201|GO:0005515	GO:0005576|GO:0005587|GO:0005604|GO:0005581|GO:0031012|GO:0005587|GO:0005604	--	FALSE	TRUE
18037	Nfkbie	4.03e-29	238	3288	17	45555716	45563169	nuclear factor of kappa light polypeptide gene enhancer in B cells inhibitor, epsilon	GO:0045892|GO:0042942	GO:0005515	GO:0005737|GO:0048471|GO:0005794	--	FALSE	TRUE
20723	Serpinb9	4.04e-29	193	2369	13	33003250	33017957	serine (or cysteine) peptidase inhibitor, clade B, member 9	GO:0001913|GO:0002438|GO:0030162|GO:0042742|GO:0043066|GO:0070233|GO:0001913|GO:0002438|GO:0030162|GO:0042742|GO:0043066|GO:0070233	GO:0004867|GO:0005515|GO:0004867|GO:0005515	GO:0005615|GO:0005737|GO:0005615|GO:0005737	up	FALSE	TRUE
22240	Dpysl3	5.13e-29	375	6488	18	43320979	43438286	dihydropyrimidinase-like 3	GO:0007399|GO:0006208|GO:0007399|GO:0006208|GO:0007399|GO:0006208|GO:0010976|GO:0010977|GO:0030336|GO:0048678|GO:0051017|GO:0051260|GO:0051491|GO:0051764|GO:0071345|GO:0048666|GO:0010976|GO:0051491|GO:0071345|GO:0048678|GO:0051764|GO:0051017|GO:0051260|GO:0010977|GO:0030336|GO:0007399|GO:0007399	GO:0016810|GO:0016812|GO:0016787|GO:0016810|GO:0016812|GO:0016787|GO:0016810|GO:0016812|GO:0017124|GO:0035374|GO:0051219|GO:0016787|GO:0017124|GO:0035374|GO:0016810|GO:0016787	GO:0005737|GO:0005737|GO:0005615|GO:0005829|GO:0030027|GO:0030426|GO:0031941|GO:0044297|GO:0070382|GO:0005737|GO:0005615|GO:0030426|GO:0030027|GO:0044297|GO:0031941|GO:0005829	--	FALSE	TRUE
140497	AF251705	5.84e-29	83	536	11	114996721	115001880	cDNA sequence AF251705	GO:0050715|GO:0050715	GO:0005515|GO:0005515	GO:0005886|GO:0016021|GO:0005886	--	FALSE	TRUE
71607	Snx20	6.03e-29	107	871	8	88626828	88636128	sorting nexin 20	GO:0007154|GO:0015031	GO:0035091|GO:0005515	GO:0005634|GO:0005886|GO:0010008	--	FALSE	FALSE
276950	Slfn8	8.51e-29	294	4547	11	83002158	83020810	schlafen 8	GO:0008150|GO:0008150|GO:0008150|GO:0008150	GO:0003674|GO:0005524|GO:0003674|GO:0005524|GO:0003674|GO:0005524|GO:0005524|GO:0003674|GO:0005524		--	FALSE	FALSE
70719	Hmha1	9.95e-29	183	2192	10	80016653	80031472	histocompatibility (minor) HA-1	GO:0035556|GO:0007165|GO:0035556|GO:0007165|GO:0035556|GO:0007165	GO:0003674|GO:0046872|GO:0003674|GO:0046872|GO:0003674|GO:0005096|GO:0046872	GO:0005622|GO:0005622|GO:0005622	--	FALSE	FALSE
17874	Myd88	1.01e-28	130	1240	9	119335934	119341411	myeloid differentiation primary response gene 88	GO:0002238|GO:0002755|GO:0006954|GO:0006955|GO:0007166|GO:0007178|GO:0007254|GO:0008063|GO:0009615|GO:0016064|GO:0019221|GO:0031663|GO:0032494|GO:0032496|GO:0032740|GO:0032747|GO:0032755|GO:0032760|GO:0042127|GO:0043123|GO:0044130|GO:0045080|GO:0045087|GO:0045351|GO:0045944|GO:0046330|GO:0048661|GO:0050671|GO:0050727|GO:0050830|GO:0051092|GO:0007165|GO:0002238|GO:0002755|GO:0006955|GO:0007166|GO:…	GO:0005121|GO:0005149|GO:0005515|GO:0070976|GO:0005102|GO:0005515|GO:0005515	GO:0005737|GO:0005829|GO:0005886|GO:0014069|GO:0043234|GO:0005737	--	FALSE	TRUE
20354	Sema4d	1.05e-28	205	2626	13	51701246	51793747	sema domain, immunoglobulin domain (Ig), transmembrane domain (TM) and short cytoplasmic domain, (semaphorin) 4D	GO:0000122|GO:0001934|GO:0008360|GO:0010693|GO:0014068|GO:0030335|GO:0031344|GO:0032321|GO:0043931|GO:0045668|GO:0048672|GO:0048814|GO:0050731|GO:0050732|GO:0050772|GO:0070486|GO:0071526|GO:1900220|GO:0007275|GO:0000122|GO:0001934|GO:0008360|GO:0010693|GO:0014068|GO:0030335|GO:0031344|GO:0032321|GO:0043931|GO:0045668|GO:0048672|GO:0048814|GO:0050731|GO:0050732|GO:0050772|GO:0070486|GO:0071526|GO:…	GO:0004888|GO:0005102|GO:0030215|GO:0005515|GO:0004872|GO:0004888|GO:0005102|GO:0030215|GO:0005515|GO:0004872|GO:0005102|GO:0004888|GO:0004888|GO:0005102|GO:0030215|GO:0005515|GO:0004872	GO:0005615|GO:0005887|GO:0016020|GO:0005615|GO:0005887|GO:0016020|GO:0005615|GO:0005887|GO:0016020	--	FALSE	TRUE
67448	Plxdc2	1.05e-28	234	3225	2	16356304	16755839	plexin domain containing 2	GO:0007275|GO:0007275|GO:0007275	GO:0004872|GO:0005515|GO:0004872|GO:0004872	GO:0005886|GO:0016021|GO:0016020|GO:0005886|GO:0016021|GO:0016020|GO:0005886|GO:0016021|GO:0016020	--	FALSE	FALSE
16598	Klf2	1.21e-28	176	2062	8	72319033	72321656	Kruppel-like factor 2 (lung)	GO:0000902|GO:0001701|GO:0006351|GO:0032715|GO:0034101|GO:0035264|GO:0036003|GO:0043249|GO:0045893|GO:0045944|GO:0051247|GO:0060509|GO:0070301|GO:0071347|GO:0071356|GO:0071499|GO:0045944|GO:0034616|GO:0045893|GO:0071409|GO:1901653|GO:0071407	GO:0003677|GO:0003700|GO:0005515|GO:0043565|GO:0046872|GO:0003700	GO:0005634	--	TRUE	TRUE
12772	Ccr2	1.22e-28	129	1226	9	124101950	124113557	chemokine (C-C motif) receptor 2	GO:0001525|GO:0001974|GO:0002246|GO:0002827|GO:0002829|GO:0006874|GO:0006954|GO:0006955|GO:0006959|GO:0006968|GO:0010574|GO:0010820|GO:0016525|GO:0019233|GO:0019725|GO:0030097|GO:0030334|GO:0032729|GO:0032743|GO:0035705|GO:0042535|GO:0043277|GO:0043310|GO:0045627|GO:0046641|GO:0050729|GO:0050870|GO:0070098|GO:0090026|GO:0090265|GO:2000439|GO:2000451|GO:2000464|GO:2000473|GO:0007186|GO:0001525|GO:…	GO:0005515|GO:0016493|GO:0019955|GO:0035715|GO:0035716|GO:0035717|GO:0042803|GO:0004930|GO:0005515|GO:0016493|GO:0019955|GO:0035715|GO:0035716|GO:0035717|GO:0042803|GO:0004930|GO:0005515|GO:0016493|GO:0019955|GO:0035715|GO:0035716|GO:0035717|GO:0042803|GO:0004930|GO:0005515|GO:0016493|GO:0019955|GO:0035715|GO:0035716|GO:0035717|GO:0042803|GO:0004930	GO:0005829|GO:0005886|GO:0005887|GO:0030425|GO:0043025|GO:0043204|GO:0048471|GO:0016021|GO:0005829|GO:0005886|GO:0005887|GO:0030425|GO:0043025|GO:0043204|GO:0048471|GO:0016021|GO:0005829|GO:0005886|GO:0005887|GO:0030425|GO:0043025|GO:0043204|GO:0048471|GO:0016021|GO:0005829|GO:0005886|GO:0005887|GO:0030425|GO:0043025|GO:0043204|GO:0048471|GO:0016021	down	FALSE	TRUE
107321	Lpxn	1.25e-28	154	1657	19	12798606	12833807	leupaxin	GO:0006351|GO:0006355|GO:0007155|GO:0033628|GO:0050859|GO:0007162|GO:0050859	GO:0003712|GO:0005515|GO:0008270|GO:0005515|GO:0003712	GO:0002102|GO:0005634|GO:0005886|GO:0005925|GO:0042995|GO:0048471|GO:0005634|GO:0005737|GO:0002102|GO:0005925	--	TRUE	TRUE
72007	Fndc3b	1.35e-28	199	2511	3	27416162	27710439	fibronectin type III domain containing 3B	GO:0045600	GO:0003674|GO:0005515	GO:0005783|GO:0016021	up	FALSE	TRUE
227612	Tor4a	1.56e-28	222	2982	2	25192966	25196886	torsin family 4, member A	GO:0008150|GO:0051085	GO:0005524|GO:0017111|GO:0000166	GO:0005575|GO:0016021	--	FALSE	TRUE
109711	Actn1	1.83e-28	139	1400	12	80167542	80260371	actinin, alpha 1	GO:0030865|GO:0051017|GO:0048041|GO:0051271	GO:0005509|GO:0005515|GO:0019904|GO:0042803|GO:0051015|GO:0005515|GO:0005178|GO:0044325|GO:0017166|GO:0005509|GO:0005515|GO:0051015	GO:0001725|GO:0001726|GO:0005634|GO:0005886|GO:0005916|GO:0005925|GO:0030018|GO:0030141|GO:0030863|GO:0032127|GO:0043197|GO:0005737|GO:0042995|GO:0005925|GO:0070062|GO:0005916|GO:0030018	--	FALSE	TRUE
18596	Pdgfrb	1.93e-28	294	4569	18	61045150	61085061	platelet derived growth factor receptor, beta polypeptide	GO:0001701|GO:0001822|GO:0001894|GO:0006024|GO:0006807|GO:0007165|GO:0007179|GO:0007243|GO:0009636|GO:0010863|GO:0018108|GO:0030325|GO:0030335|GO:0032355|GO:0032516|GO:0032526|GO:0032967|GO:0034405|GO:0035789|GO:0038091|GO:0042060|GO:0042542|GO:0043552|GO:0046488|GO:0046777|GO:0048008|GO:0048015|GO:0048705|GO:0048745|GO:0048839|GO:0050730|GO:0055093|GO:0060326|GO:0072075|GO:0072275|GO:0072278|GO:…	GO:0004871|GO:0005019|GO:0005161|GO:0005524|GO:0016301|GO:0038085|GO:0043548|GO:0048407|GO:0004672|GO:0005515|GO:0016772|GO:0004714|GO:0004713|GO:0005102|GO:0004871|GO:0005019|GO:0005524|GO:0016301|GO:0005161|GO:0038085|GO:0043548|GO:0048407|GO:0004672|GO:0005515|GO:0016772|GO:0004714|GO:0004713	GO:0005634|GO:0005737|GO:0016021|GO:0016324|GO:0031226|GO:0016020|GO:0005886|GO:0005737|GO:0005737|GO:0016021|GO:0005634|GO:0016324|GO:0031226	--	FALSE	TRUE
94249	Slc24a3	2.05e-28	261	3825	2	145167754	145642166	solute carrier family 24 (sodium/potassium/calcium exchanger), member 3	GO:0006874|GO:0055085|GO:0006874|GO:0055085	GO:0008273|GO:0008273|GO:0015293	GO:0005886|GO:0016021|GO:0005886|GO:0016021	--	FALSE	TRUE
15170	Ptpn6	2.22e-28	190	2343	6	124720707	124738714	protein tyrosine phosphatase, non-receptor type 6	GO:0002924|GO:0006470|GO:0008283|GO:0019221|GO:0030154|GO:0035335|GO:0035556|GO:0042130|GO:0042267|GO:0043407|GO:0043409|GO:0045577|GO:0050732|GO:0050853|GO:0050860|GO:0070372|GO:0016311|GO:0002924|GO:0006470|GO:0008283|GO:0019221|GO:0030154|GO:0035335|GO:0035556|GO:0042130|GO:0042267|GO:0043407|GO:0043409|GO:0045577|GO:0050732|GO:0050853|GO:0050860|GO:0070372|GO:0016311|GO:0008283|GO:0030154|GO:…	GO:0001784|GO:0004725|GO:0005001|GO:0005515|GO:0017124|GO:0042169|GO:0016791|GO:0001784|GO:0004725|GO:0005001|GO:0005515|GO:0017124|GO:0042169|GO:0016791|GO:0005515|GO:0019901|GO:0005001|GO:0001784|GO:0004725|GO:0005001|GO:0005515|GO:0017124|GO:0042169|GO:0016791|GO:0001784|GO:0004725|GO:0005001|GO:0005515|GO:0017124|GO:0042169|GO:0016791|GO:0004725|GO:0001784|GO:0004725|GO:0005515|GO:0017124|GO:…	GO:0005634|GO:0005737|GO:0005829|GO:0042105|GO:0005634|GO:0005737|GO:0005829|GO:0042105|GO:0005737|GO:0005634|GO:0005737|GO:0005829|GO:0042105|GO:0005634|GO:0005737|GO:0005829|GO:0042105|GO:0005737|GO:0042105|GO:0005737|GO:0042105	--	FALSE	TRUE
209630	Frmd4a	2.91e-28	435	8108	2	4017717	4614043	FERM domain containing 4A	GO:0090162|GO:0090162|GO:0090162|GO:0090162|GO:0090162|GO:0090162|GO:0090162|GO:0090162|GO:0090162	GO:0030674|GO:0030674|GO:0030674|GO:0030674|GO:0030674|GO:0030674|GO:0030674|GO:0030674|GO:0030674	GO:0005923|GO:0005923|GO:0005856|GO:0005923|GO:0005737|GO:0005856|GO:0005923|GO:0005856|GO:0005923|GO:0005856|GO:0005923|GO:0005856|GO:0005923|GO:0005856|GO:0005923|GO:0005737|GO:0005856|GO:0005923|GO:0005737	--	FALSE	TRUE
93694	Clec2d	3.28e-28	382	6724	6	129180615	129186534	C-type lectin domain family 2, member d	GO:0006968|GO:0042270|GO:0045671	GO:0004888|GO:0005515|GO:0030246|GO:0046703	GO:0005887|GO:0009897	--	FALSE	FALSE
230787	Themis2	3.4e-28	105	860	4	132781843	132796387	thymocyte selection associated family member 2	GO:0006954|GO:0050852	GO:0005515	GO:0005634|GO:0005737	--	FALSE	TRUE
212898	Dse	3.47e-28	201	2570	10	34151394	34207551	dermatan sulfate epimerase	GO:0015012|GO:0030206|GO:0030208	GO:0047757	GO:0005783|GO:0005794|GO:0016021	--	FALSE	TRUE
239743	Klhl6	3.57e-28	247	3532	16	19946499	19983037	kelch-like 6	GO:0002467|GO:0050853	GO:0003674|GO:0005515|GO:0003674|GO:0005515|GO:0005515	GO:0005575|GO:0005575	down	FALSE	FALSE
68458	Ppp1r14a	3.59e-28	393	7009	7	29289320	29293390	protein phosphatase 1, regulatory (inhibitor) subunit 14A	GO:0042325	GO:0004864	GO:0005737	down	FALSE	FALSE
20698	Sphk1	3.89e-28	97	744	11	116530925	116536674	sphingosine kinase 1	GO:0001568|GO:0006954|GO:0007205|GO:0007420|GO:0008284|GO:0032651|GO:0006670|GO:0010803|GO:0019722|GO:0030307|GO:0030335|GO:0031398|GO:0042346|GO:0045766|GO:0045931|GO:0045987|GO:0048146|GO:0051092|GO:0001568|GO:0006954|GO:0007205|GO:0007420|GO:0008284|GO:0032651|GO:0001568|GO:0006954|GO:0007205|GO:0007420|GO:0008284|GO:0032651|GO:0006670|GO:0010803|GO:0019722|GO:0030307|GO:0030335|GO:0031398|GO:…	GO:0003677|GO:0003951|GO:0004143|GO:0005516|GO:0008481|GO:0000287|GO:0005524|GO:0017050|GO:0051721|GO:0003677|GO:0003951|GO:0004143|GO:0005516|GO:0008481|GO:0003677|GO:0003951|GO:0004143|GO:0005516|GO:0008481|GO:0000287|GO:0005524|GO:0017050|GO:0051721|GO:0003677|GO:0003951|GO:0004143|GO:0005516|GO:0008481|GO:0000287|GO:0005524|GO:0017050|GO:0051721|GO:0003677|GO:0003951|GO:0004143|GO:0005516|GO:…	GO:0005634|GO:0005737|GO:0005886|GO:0005634|GO:0005737|GO:0005886|GO:0005634|GO:0005737|GO:0005886|GO:0005634|GO:0005737|GO:0005886|GO:0005634|GO:0005737|GO:0005886|GO:0005634|GO:0005737|GO:0005886|GO:0005634|GO:0005737|GO:0005886|GO:0030424|GO:0008021|GO:0043005|GO:0005829	--	FALSE	TRUE
277360	Prex1	4.85e-28	321	5229	2	166566342	166713832	phosphatidylinositol-3,4,5-trisphosphate-dependent Rac exchange factor 1	GO:0035023|GO:0035556|GO:0030833|GO:0050773|GO:0035023|GO:0035556|GO:0035023|GO:0035556	GO:0005089|GO:0005543|GO:0005515|GO:0005089|GO:0005543|GO:0005515|GO:0005089|GO:0005543	GO:0005829|GO:0043231|GO:0005886|GO:0005737|GO:0048471|GO:0030426|GO:0043198|GO:0005829|GO:0043231|GO:0005829|GO:0005886|GO:0043231	--	FALSE	FALSE
226652	Arhgap30	4.85e-28	138	1397	1	171388954	171410298	Rho GTPase activating protein 30	GO:0007165	GO:0003674|GO:0005096	GO:0005622|GO:0016023	--	FALSE	FALSE
380711	Rap1gap2	5.03e-28	274	4138	11	74383356	74590186	RAP1 GTPase activating protein 2	GO:0008150|GO:0051056|GO:0008150|GO:0008150|GO:0051056	GO:0003674|GO:0005096|GO:0003674|GO:0003674|GO:0005096	GO:0005737|GO:0005813|GO:0005737|GO:0005813	--	FALSE	TRUE
16168	Il15	5.19e-28	138	1398	8	82331637	82403222	interleukin 15	GO:0001779|GO:0001866|GO:0006954|GO:0006955|GO:0007568|GO:0014732|GO:0030212|GO:0032740|GO:0032819|GO:0032825|GO:0042102|GO:0042517|GO:0045062|GO:0045580|GO:0048469|GO:0048535|GO:0048662|GO:0050691|GO:0050778|GO:0071305|GO:0031667|GO:0008284	GO:0005125|GO:0005126|GO:0005515	GO:0005615|GO:0005737|GO:0005576|GO:0009986	--	FALSE	TRUE
56532	Ripk3	5.21e-28	327	5375	14	55784996	55788857	receptor-interacting serine-threonine kinase 3	GO:0007249|GO:0032147|GO:0038061|GO:0051092|GO:0051260|GO:0051291|GO:0060545|GO:2001244|GO:0006468|GO:0007249|GO:0032147|GO:0038061|GO:0051092|GO:0051260|GO:0051291|GO:0060545|GO:2001244|GO:0006468|GO:0007249|GO:0032147|GO:0038061|GO:0051092|GO:0051260|GO:0051291|GO:0060545|GO:2001244|GO:0006468	GO:0004672|GO:0004704|GO:0005524|GO:0042802|GO:0016772|GO:0004713|GO:0005515|GO:0004672|GO:0004704|GO:0005524|GO:0042802|GO:0016772|GO:0004713|GO:0004672|GO:0004704|GO:0005524|GO:0042802|GO:0016772|GO:0004713	GO:0005622|GO:0005622|GO:0005622	--	FALSE	FALSE
212943	Fam46a	5.26e-28	141	1450	9	85320439	85327124	family with sequence similarity 46, member A	GO:0008150	GO:0003674	GO:0005575	--	FALSE	TRUE
73569	Vgll3	6.23e-28	211	2785	16	65815633	65863057	vestigial like 3 (Drosophila)	GO:0006355|GO:0008150|GO:0006351	GO:0003674	GO:0005575|GO:0005634	--	FALSE	TRUE
21817	Tgm2	6.7e-28	172	2017	2	158116402	158146436	transglutaminase 2, C polypeptide	GO:0007186|GO:0007200|GO:0018149|GO:0043277|GO:0045785|GO:0060445|GO:0060662|GO:0043123|GO:0043065|GO:0018153|GO:0051482|GO:0007200|GO:0050729|GO:0001974|GO:0048661|GO:0051260|GO:0007200|GO:0018149|GO:0060445|GO:0060662	GO:0003810|GO:0005509|GO:0005525|GO:0008483|GO:0005515|GO:0019904|GO:0005525|GO:0008483	GO:0005578|GO:0005737|GO:0005829|GO:0016020|GO:0005739|GO:0005886|GO:0005737|GO:0005737	--	FALSE	TRUE
20969	Sdc1	6.99e-28	273	4124	12	8771323	8793715	syndecan 1	GO:0001657|GO:0009636|GO:0042060|GO:0042476|GO:0042542|GO:0048627|GO:0051384|GO:0051591|GO:0051592|GO:0055002|GO:0060009|GO:0060070|GO:0006954|GO:0010033|GO:0060070|GO:0001657|GO:0009636|GO:0042060|GO:0042476|GO:0042542|GO:0048627|GO:0051384|GO:0051591|GO:0051592|GO:0055002|GO:0060009|GO:0060070	GO:0001948|GO:0008022|GO:0008092|GO:0005515|GO:0001948|GO:0008092|GO:0001948|GO:0008022|GO:0008092	GO:0005576|GO:0005796|GO:0005925|GO:0009897|GO:0009986|GO:0016021|GO:0043234|GO:0005737|GO:0009897|GO:0009986|GO:0005576|GO:0005796|GO:0005925|GO:0009897|GO:0009986|GO:0016021|GO:0043234	--	FALSE	TRUE
282619	Sbsn	7.49e-28	230	3185	7	30734739	30756134	suprabasin	GO:0008150|GO:0008150	GO:0003674|GO:0003674	GO:0005576|GO:0005737|GO:0005737	--	FALSE	FALSE
52055	Rab11fip5	8.25e-28	211	2791	6	85334963	85374634	RAB11 family interacting protein 5 (class I)	GO:0015031|GO:0035773|GO:0045055|GO:2000008|GO:0071468	GO:0043015|GO:0005515|GO:0043015	GO:0005739|GO:0005741|GO:0005769|GO:0005794|GO:0005813|GO:0030141|GO:0055037|GO:0055038|GO:0043231|GO:0005741	--	FALSE	FALSE
74761	Mxra8	8.76e-28	293	4587	4	155839680	155844088	matrix-remodelling associated 8	GO:0008150|GO:0008150	GO:0003674|GO:0005515|GO:0003674|GO:0005515	GO:0005575|GO:0005575|GO:0016021	--	FALSE	TRUE
71914	Antxr2	9.05e-28	221	3000	5	97882783	98030733	anthrax toxin receptor 2	GO:0022414	GO:0004872|GO:0046872|GO:0005515	GO:0016021	up	FALSE	TRUE
170741	Pilrb1	9.34e-28	99	782	5	137852147	137858049	paired immunoglobin-like type 2 receptor beta 1	GO:0001773|GO:0045671	GO:0005515|GO:0042288	GO:0005886|GO:0016021	--	FALSE	TRUE
14744	Gpr65	1e-27	254	3710	12	98268635	98276624	G-protein coupled receptor 65	GO:0006915|GO:0010447|GO:0030819|GO:0031532|GO:0032862|GO:0051496|GO:0007186	GO:0004930	GO:0005886|GO:0016021	up	FALSE	TRUE
66214	Rgcc	1.03e-27	238	3363	14	79288756	79301645	regulator of cell cycle	GO:0000082|GO:0001100|GO:0001937|GO:0003331|GO:0006956|GO:0010718|GO:0016525|GO:0031659|GO:0032967|GO:0043537|GO:0045840|GO:0050710|GO:0050715|GO:0051091|GO:0051496|GO:0071158|GO:0071456|GO:0071850|GO:0072537|GO:0090272|GO:1901313|GO:1901991|GO:2000048|GO:2000353|GO:0008285|GO:2000573	GO:0005515|GO:0030295|GO:0070412|GO:0005515|GO:0030295|GO:0019901	GO:0005634|GO:0005730|GO:0005737|GO:0005813|GO:0005634|GO:0005737	--	FALSE	TRUE
94176	Dock2	1.09e-27	150	1620	11	34226815	34783892	dedicator of cyto-kinesis 2	GO:0001766|GO:0001768|GO:0001771|GO:0002277|GO:0006935|GO:0007010|GO:0007264|GO:0032855|GO:0035022|GO:0042098|GO:0042110|GO:0044351|GO:0045059|GO:0045060|GO:0046631|GO:0046633|GO:0050766|GO:0001766|GO:0001768|GO:0001771|GO:0006935|GO:0007010|GO:0007264|GO:0032855|GO:0035022|GO:0042098|GO:0042110|GO:0045059|GO:0045060|GO:0046631|GO:0046633|GO:0001766|GO:0001768|GO:0001771|GO:0006935|GO:0007010|GO:…	GO:0030675|GO:0030676|GO:0042608|GO:0005515|GO:0009055|GO:0020037|GO:0005488|GO:0030676|GO:0042608|GO:0005085|GO:0030675|GO:0005515|GO:0005488|GO:0005085|GO:0030675|GO:0005515|GO:0005085|GO:0030675	GO:0005737|GO:0005856|GO:0012505|GO:0016020	--	FALSE	TRUE
12409	Cbr2	1.23e-27	322	5280	11	120729489	120732114	carbonyl reductase 2	GO:0006116|GO:0051262|GO:0044237|GO:0008152|GO:0008152	GO:0004090|GO:0005515|GO:0043621|GO:0003824|GO:0050662|GO:0016491|GO:0016491	GO:0005739|GO:0005759	--	FALSE	FALSE
69274	Ctdspl	1.24e-27	351	5987	9	118926453	119043998	CTD (carboxy-terminal domain, RNA polymerase II, polypeptide A) small phosphatase-like	GO:0008150|GO:0008150	GO:0003674|GO:0004721|GO:0046872|GO:0005515|GO:0016791|GO:0003674|GO:0016791|GO:0005515	GO:0005575|GO:0005634|GO:0005575	--	FALSE	FALSE
64095	Gpr35	1.28e-27	144	1516	1	92973119	92986391	G protein-coupled receptor 35	GO:0007186|GO:0007186|GO:0007186|GO:0007186	GO:0004930|GO:0004930|GO:0004930|GO:0004930	GO:0005887|GO:0016021|GO:0005887|GO:0016021|GO:0005887|GO:0016021|GO:0005887	--	FALSE	TRUE
21858	Timp2	1.32e-27	262	3894	11	118301069	118355740	tissue inhibitor of metalloproteinase 2	GO:0008285|GO:0030814|GO:0043085|GO:0043408|GO:0045664|GO:0071310|GO:0007568|GO:0042493|GO:0008285|GO:0032487|GO:0045762|GO:0045861|GO:0045930|GO:0034097|GO:0046580|GO:0045666|GO:0043410|GO:0007417|GO:0008285|GO:0030814|GO:0043085|GO:0043408|GO:0045664|GO:0071310	GO:0005178|GO:0008047|GO:0008191|GO:0005515|GO:0008191|GO:0005178|GO:0005178|GO:0008047|GO:0008191|GO:0005515	GO:0005604|GO:0009986|GO:0005615|GO:0030426|GO:0043005|GO:0043025|GO:0009986|GO:0005604|GO:0009986	--	FALSE	TRUE
14102	Fas	1.36e-27	175	2087	19	34290659	34327770	Fas (TNF receptor superfamily member 6)	GO:0002377|GO:0003014|GO:0006915|GO:0006924|GO:0006925|GO:0006927|GO:0008625|GO:0009636|GO:0010467|GO:0010940|GO:0019724|GO:0032464|GO:0043029|GO:0043065|GO:0043066|GO:0045060|GO:0045619|GO:0045637|GO:0048536|GO:0050869|GO:0051260|GO:0051384|GO:0051402|GO:0071260|GO:0071285|GO:0071455|GO:0090200|GO:0097049|GO:0097190|GO:0097191|GO:0097192|GO:2001241|GO:0007165|GO:0006915|GO:0002377|GO:0003014|GO:…	GO:0004888|GO:0005515|GO:0019900|GO:0042802|GO:0005515|GO:0005515	GO:0005576|GO:0005634|GO:0005737|GO:0009897|GO:0009986|GO:0016021|GO:0031265|GO:0045121|GO:0005886|GO:0031265|GO:0031264|GO:0005576|GO:0009897|GO:0009986	--	FALSE	TRUE
69538	Antxr1	1.48e-27	225	3095	6	87133854	87335775	anthrax toxin receptor 1	GO:0022414|GO:0031532|GO:0034446|GO:0031532|GO:0034446	GO:0004888|GO:0005518|GO:0046872|GO:0051015|GO:0004872|GO:0005515|GO:0005518|GO:0004888|GO:0051015	GO:0005886|GO:0016021|GO:0031258|GO:0031527|GO:0031527|GO:0031258	--	FALSE	TRUE
17022	Lum	1.55e-27	305	4883	10	97565501	97572703	lumican	GO:0007601|GO:0014070|GO:0030199|GO:0045944|GO:0051216|GO:0070848	GO:0005518|GO:0005515	GO:0005578|GO:0005583|GO:0005615|GO:0031012|GO:0005578	--	FALSE	TRUE
57781	Cd200r1	1.63e-27	91	673	16	44765736	44794978	CD200 receptor 1		GO:0004872|GO:0005515|GO:0004872|GO:0005515	GO:0009897|GO:0016021|GO:0009897|GO:0016021	--	FALSE	FALSE
234311	Ddx60	1.67e-27	193	2442	8	61928087	62037701	DEAD (Asp-Glu-Ala-Asp) box polypeptide 60	GO:0051607|GO:1900245|GO:1900246|GO:0009615|GO:0009615|GO:0051607|GO:1900245|GO:1900246|GO:0051607|GO:1900245|GO:1900246|GO:0051607|GO:1900245|GO:1900246	GO:0003690|GO:0003723|GO:0003725|GO:0003727|GO:0005515|GO:0005524|GO:0008026|GO:0003676|GO:0004386|GO:0005515|GO:0003690|GO:0003723|GO:0003725|GO:0003727|GO:0005515|GO:0003690|GO:0003723|GO:0003725|GO:0003727|GO:0005515|GO:0005524|GO:0008026|GO:0003676|GO:0004386|GO:0003690|GO:0003723|GO:0003725|GO:0003727|GO:0005515	GO:0005737|GO:0005737|GO:0005737|GO:0005737	--	FALSE	TRUE
207181	Rbms3	1.75e-27	419	7742	9	116572746	117629913	RNA binding motif, single stranded interacting protein	GO:0008150|GO:0008150|GO:0008150|GO:0008150|GO:0008150|GO:0008150|GO:0008150|GO:0008150	GO:0000166|GO:0003674|GO:0003723|GO:0003676|GO:0000166|GO:0003674|GO:0003723|GO:0003676|GO:0000166|GO:0003674|GO:0003676|GO:0000166|GO:0003674|GO:0003723|GO:0003676|GO:0000166|GO:0003674|GO:0003723|GO:0003676|GO:0000166|GO:0003674|GO:0003723|GO:0003676|GO:0000166|GO:0003674|GO:0003723|GO:0003676|GO:0003676|GO:0000166|GO:0003674|GO:0003723|GO:0003676	GO:0005737|GO:0043231|GO:0005737|GO:0043231|GO:0005737|GO:0043231|GO:0005737|GO:0043231|GO:0005737|GO:0043231|GO:0005737|GO:0043231	--	FALSE	TRUE
16403	Itga6	1.96e-27	139	1435	2	71745616	71858416	integrin alpha 6	GO:0007160|GO:0007229|GO:0022409|GO:0031668|GO:0033627|GO:0042475|GO:0046847|GO:0050873|GO:0050900|GO:0007160|GO:0007229|GO:0022409|GO:0031668|GO:0033627|GO:0042475|GO:0046847|GO:0050873|GO:0050900|GO:0045944|GO:0043065|GO:0042327|GO:2001237|GO:0010811|GO:0071407|GO:0016337	GO:0005178|GO:0046872|GO:0005178|GO:0046872|GO:0005515|GO:0032403|GO:0043236	GO:0005604|GO:0005886|GO:0008305|GO:0009897|GO:0009925|GO:0009986|GO:0016323|GO:0030056|GO:0045178|GO:0005604|GO:0005886|GO:0008305|GO:0009897|GO:0009925|GO:0009986|GO:0016323|GO:0030056|GO:0045178|GO:0005886|GO:0030175|GO:0034676|GO:0005913	--	FALSE	TRUE
56744	Pf4	2.12e-27	122	1149	5	90772435	90773381	platelet factor 4	GO:0006461|GO:0006955|GO:0016525|GO:0019221|GO:0030168|GO:0030595|GO:0045653	GO:0008009|GO:0008201	GO:0005615|GO:0031091|GO:0043234|GO:0005576|GO:0031982	--	FALSE	TRUE
99899	Ifi44	2.28e-27	148	1596	3	151730922	151749947	interferon-induced protein 44	GO:0008150	GO:0003674	GO:0005737	--	FALSE	TRUE
19200	Pstpip1	2.38e-27	172	2040	9	56089962	56128888	proline-serine-threonine phosphatase-interacting protein 1	GO:0007155|GO:0055114	GO:0003779|GO:0005515|GO:0019903|GO:0003824|GO:0016491|GO:0005515	GO:0001725|GO:0005826|GO:0030027|GO:0032154|GO:0048471	--	FALSE	TRUE
230145	Galnt12	2.46e-27	442	8371	4	47091909	47123070	UDP-N-acetyl-alpha-D-galactosamine:polypeptide N-acetylgalactosaminyltransferase 12	GO:0008150|GO:0006486|GO:0008150	GO:0003674|GO:0004653|GO:0003674	GO:0005575|GO:0000139|GO:0016021|GO:0005575	down	FALSE	TRUE
50766	Crim1	2.49e-27	390	6995	17	78200248	78376592	cysteine rich transmembrane BMP regulator 1 (chordin like)	GO:0001558	GO:0004867|GO:0005520|GO:0005515|GO:0004857	GO:0005576|GO:0016021	--	FALSE	TRUE
67775	Rtp4	2.78e-27	183	2255	16	23609919	23614222	receptor transporter protein 4	GO:0001580|GO:0006612	GO:0003674|GO:0005515	GO:0005737|GO:0016021	--	FALSE	TRUE
214791	Sertad4	3.46e-27	468	9098	1	192844431	192855752	SERTA domain containing 4	GO:0008150|GO:0008150	GO:0003674|GO:0003674	GO:0005575|GO:0005575	--	FALSE	FALSE
57349	Ppbp	3.53e-27	104	871	5	90768518	90770060	pro-platelet basic protein	GO:0008150|GO:0030593|GO:0043312|GO:0006955	GO:0003674|GO:0008009	GO:0005576	--	FALSE	TRUE
17395	Mmp9	3.78e-27	105	887	2	164940780	164955850	matrix metallopeptidase 9	GO:0001501|GO:0006508|GO:0007566|GO:0030198|GO:0030574|GO:0043065|GO:0051549|GO:0001501|GO:0006508|GO:0007566|GO:0030198|GO:0030574|GO:0043065|GO:0051549	GO:0004222|GO:0008233|GO:0004222|GO:0008233|GO:0008270|GO:0008237|GO:0005515|GO:0004222|GO:0042802	GO:0005615|GO:0005615|GO:0005578|GO:0031012	--	FALSE	TRUE
71586	Ifih1	4.19e-27	183	2263	2	62595798	62646255	interferon induced with helicase C domain 1	GO:0009615|GO:0016925|GO:0032727|GO:0032728|GO:0042981|GO:0045087|GO:0051607|GO:0016925|GO:0009615|GO:0016925|GO:0032727|GO:0032728|GO:0042981|GO:0045087|GO:0051607	GO:0003677|GO:0003725|GO:0003727|GO:0004386|GO:0005515|GO:0005524|GO:0008270|GO:0043021|GO:0003676|GO:0016787|GO:0008026|GO:0016817|GO:0005515|GO:0008270|GO:0003727|GO:0003677|GO:0003725|GO:0003727|GO:0004386|GO:0005515|GO:0005524|GO:0008270|GO:0043021|GO:0003676|GO:0016787|GO:0008026|GO:0016817	GO:0005634|GO:0005737|GO:0005622|GO:0005634|GO:0005737|GO:0005622	--	FALSE	TRUE
382062	AB124611	4.3e-27	173	2070	9	21526176	21545333	cDNA sequence AB124611	GO:0008150|GO:0008150|GO:0008150	GO:0003674|GO:0003674|GO:0003674	GO:0005575|GO:0016021|GO:0005575|GO:0005575|GO:0016021	--	FALSE	FALSE
19141	Lgmn	4.49e-27	261	3903	12	102394084	102439813	legumain	GO:0001101|GO:0006508|GO:0040015|GO:0043524|GO:0001101|GO:0006508|GO:0040015|GO:0043524	GO:0004197|GO:0008233|GO:0004197|GO:0008233|GO:0008233	GO:0005764|GO:0005770|GO:0045177|GO:0005764|GO:0005770|GO:0045177	--	FALSE	TRUE
246154	Vasn	4.72e-27	246	3573	16	4639941	4650802	vasorin	GO:0071456|GO:0071461	GO:0005515	GO:0005739|GO:0005886|GO:0016021	--	FALSE	TRUE
66058	Tmem176a	5.15e-27	242	3488	6	48841483	48845364	transmembrane protein 176A	GO:2001199|GO:2001199	GO:0005515|GO:0005515	GO:0016021|GO:0016021	--	FALSE	TRUE
53322	Nucb2	5.18e-27	348	5957	7	116504369	116540554	nucleobindin 2	GO:0006874|GO:0006874	GO:0003677|GO:0005509|GO:0005515|GO:0005509|GO:0005509	GO:0005576|GO:0005634|GO:0005640|GO:0005737|GO:0005783|GO:0005793|GO:0005794|GO:0043204|GO:0005634|GO:0005640|GO:0005737|GO:0005783	--	FALSE	FALSE
26362	Axl	5.44e-27	181	2229	7	25757273	25788705	AXL receptor tyrosine kinase	GO:0001764|GO:0001779|GO:0001961|GO:0001974|GO:0006909|GO:0006954|GO:0007167|GO:0007283|GO:0021885|GO:0030168|GO:0031668|GO:0032689|GO:0032720|GO:0032825|GO:0032940|GO:0034101|GO:0034446|GO:0035457|GO:0042698|GO:0043066|GO:0043277|GO:0043491|GO:0043524|GO:0045087|GO:0048469|GO:0051250|GO:0051897|GO:0060068|GO:0071222|GO:0097028|GO:2000669|GO:0006468|GO:0006909|GO:0070301|GO:0043066|GO:0031100|GO:…	GO:0001786|GO:0004714|GO:0005524|GO:0046982|GO:0004672|GO:0005515|GO:0016772|GO:0004713|GO:0043548|GO:0032036|GO:0004713|GO:0005524|GO:0046982|GO:0004672|GO:0005515|GO:0016772|GO:0004672|GO:0005515|GO:0016772	GO:0005615|GO:0005886|GO:0009986|GO:0016021|GO:0016021	--	FALSE	TRUE
233733	Galnt18	5.66e-27	321	5301	7	111471661	111779977	UDP-N-acetyl-alpha-D-galactosamine:polypeptide N-acetylgalactosaminyltransferase 18	GO:0006486|GO:0008150|GO:0006486|GO:0008150	GO:0003674|GO:0004653|GO:0003674|GO:0016757	GO:0000139|GO:0005575|GO:0016021|GO:0005575|GO:0005794|GO:0016021	--	FALSE	FALSE
73149	Clec4a3	6.29e-27	89	658	6	122952515	122969875	C-type lectin domain family 4, member a3	GO:0006508|GO:0008150|GO:0006508|GO:0008150	GO:0003674|GO:0004190|GO:0030246|GO:0003674|GO:0004190|GO:0030246	GO:0005575|GO:0005575	down	FALSE	TRUE
12491	Cd36	6.85e-27	249	3648	5	17781690	17888959	CD36 antigen	GO:0000122|GO:0001954|GO:0006910|GO:0007155|GO:0007166|GO:0007263|GO:0010629|GO:0010744|GO:0010886|GO:0015911|GO:0019915|GO:0019934|GO:0030194|GO:0030301|GO:0032735|GO:0032755|GO:0032760|GO:0034381|GO:0034383|GO:0035634|GO:0042953|GO:0042992|GO:0043123|GO:0043277|GO:0043410|GO:0043619|GO:0044130|GO:0044539|GO:0050731|GO:0050830|GO:0055096|GO:0060100|GO:0060907|GO:0071221|GO:0071222|GO:0071223|GO:…	GO:0005041|GO:0005515|GO:0008035|GO:0008289|GO:0030169|GO:0070892|GO:0005041|GO:0005515|GO:0008035|GO:0008289|GO:0030169|GO:0070892|GO:0005041|GO:0005515|GO:0008035|GO:0008289|GO:0030169|GO:0070892|GO:0005041|GO:0005515|GO:0008035|GO:0008289|GO:0030169|GO:0070892|GO:0008289|GO:0071813	GO:0005794|GO:0005886|GO:0009897|GO:0009986|GO:0016021|GO:0045121|GO:0016020|GO:0005794|GO:0005886|GO:0009897|GO:0009986|GO:0016021|GO:0045121|GO:0016020|GO:0005794|GO:0005886|GO:0009897|GO:0009986|GO:0016021|GO:0045121|GO:0016020|GO:0005794|GO:0005886|GO:0009897|GO:0009986|GO:0016021|GO:0045121|GO:0016020|GO:0005886	--	FALSE	TRUE
16822	Lcp2	6.93e-27	90	673	11	34046920	34092295	lymphocyte cytosolic protein 2	GO:0045576|GO:0050663|GO:0045576|GO:0050663|GO:0045576|GO:0050663	GO:0005515|GO:0005515|GO:0005515	GO:0005829	--	FALSE	TRUE
226101	Myof	7.03e-27	154	1723	19	37899036	38043577	myoferlin	GO:0001778|GO:0030947|GO:0034605|GO:0034605	GO:0005543|GO:0005515|GO:0005515	GO:0005901|GO:0016021|GO:0030659|GO:0031965|GO:0070062|GO:0005886|GO:0043231|GO:0031410|GO:0016021	--	FALSE	TRUE
68939	Rasl11b	7.16e-27	317	5212	5	74195288	74199481	RAS-like, family 11, member B	GO:0007264|GO:0015031|GO:0015684|GO:0006184|GO:0007165	GO:0003924|GO:0005525|GO:0015093	GO:0016020|GO:0005622|GO:0016021	--	FALSE	FALSE
19088	Prkar2b	7.4e-27	232	3281	12	31958476	32061296	protein kinase, cAMP dependent regulatory, type II beta	GO:0006468|GO:0006631|GO:0007612|GO:0008283|GO:0009887|GO:0007165|GO:0001932|GO:0006468|GO:0006631|GO:0007612|GO:0008283|GO:0009887|GO:0007165|GO:0001932|GO:2000480|GO:0006468|GO:0006631|GO:0007612|GO:0008283|GO:0009887	GO:0008603|GO:0031625|GO:0030552|GO:0008603|GO:0031625|GO:0030552|GO:0008603|GO:0034236|GO:0004862|GO:0008603|GO:0031625	GO:0005737|GO:0005813|GO:0005886|GO:0005952|GO:0005737|GO:0005813|GO:0005886|GO:0005952|GO:0005737|GO:0005813|GO:0005886|GO:0005952	--	FALSE	TRUE
215900	Fam26f	7.41e-27	148	1615	10	34126069	34127972	family with sequence similarity 26, member F	GO:0006811|GO:0008150	GO:0003674	GO:0005575|GO:0016021	--	FALSE	FALSE
21682	Tec	8.43e-27	185	2316	5	72755718	72868483	tec protein tyrosine kinase	GO:0007229|GO:0010543|GO:0035556|GO:0050853|GO:0006468|GO:0042246|GO:0007229|GO:0010543|GO:0035556|GO:0050853|GO:0006468|GO:0035556|GO:0035556|GO:0035556|GO:0006468|GO:0035556|GO:0035556	GO:0004715|GO:0005515|GO:0005524|GO:0005543|GO:0004672|GO:0016772|GO:0004713|GO:0004715|GO:0005515|GO:0005524|GO:0005543|GO:0004672|GO:0016772|GO:0004713|GO:0005515|GO:0005543|GO:0004713|GO:0005515|GO:0005524|GO:0005543|GO:0004672|GO:0016772|GO:0004715|GO:0005515|GO:0005524|GO:0005543|GO:0046872|GO:0004715|GO:0005515|GO:0005524|GO:0005543|GO:0046872	GO:0005737|GO:0005856|GO:0005737|GO:0005856|GO:0005829|GO:0005856|GO:0005886|GO:0005829|GO:0005856|GO:0005886	--	FALSE	FALSE
68190		8.45e-27	225	3135								--	FALSE	FALSE
19039	Lgals3bp	9.2e-27	243	3524	11	118392751	118402092	lectin, galactoside-binding, soluble, 3 binding protein	GO:0007155	GO:0005044|GO:0005515|GO:0005044|GO:0005515	GO:0016020|GO:0031012|GO:0070062|GO:0005578|GO:0016020|GO:0031012|GO:0070062	--	FALSE	TRUE
21753	Tes	9.71e-27	318	5245	6	17065149	17105828	testis derived transcript	GO:0042127|GO:0042127	GO:0008270|GO:0008270|GO:0008270|GO:0005515		up	FALSE	TRUE
12489	Cd33	1.11e-26	85	608	7	43527456	43533171	CD33 antigen	GO:0007155|GO:0007155	GO:0005515|GO:0005515	GO:0009897|GO:0016021|GO:0009897|GO:0016021	--	FALSE	TRUE
13179	Dcn	1.17e-26	302	4870	10	97479500	97518162	decorin	GO:0001822|GO:0001890|GO:0007519|GO:0007568|GO:0009612|GO:0019800|GO:0032496|GO:0042060|GO:0001822|GO:0001890|GO:0007519|GO:0007568|GO:0009612|GO:0019800|GO:0032496|GO:0042060	GO:0005518|GO:0005539|GO:0047485|GO:0050840|GO:0005515|GO:0005518|GO:0005539|GO:0047485|GO:0050840|GO:0005515	GO:0005589|GO:0005615|GO:0031012|GO:0005578|GO:0005589|GO:0005615	--	FALSE	TRUE
98365	Slamf9	1.28e-26	95	751	1	172475358	172478575	SLAM family member 9	GO:0008150	GO:0003674|GO:0004872|GO:0005515	GO:0005575|GO:0016021	--	FALSE	FALSE
78560	Gpr124	1.44e-26	184	2307	8	27085583	27123436	G protein-coupled receptor 124	GO:0001525|GO:0010595|GO:0090210|GO:1900747|GO:0007186|GO:0007166|GO:0001525|GO:0002040|GO:0007218|GO:0007417|GO:0010595|GO:0043542|GO:0045765|GO:0050920|GO:0090210|GO:1900747|GO:0007186|GO:0007166|GO:0001525|GO:0007218|GO:0010595|GO:0090210|GO:1900747|GO:0001525|GO:0002040|GO:0007218|GO:0007417|GO:0010595|GO:0043542|GO:0045765|GO:0050920|GO:0090210|GO:1900747|GO:0007186|GO:0007166	GO:0004930|GO:0005515|GO:0004888|GO:0004930|GO:0005515|GO:0004888|GO:0004930|GO:0005515|GO:0004888	GO:0005886|GO:0009986|GO:0016021|GO:0016020|GO:0005886|GO:0009986|GO:0016021|GO:0016020|GO:0005886|GO:0009986|GO:0016021|GO:0016020|GO:0005886|GO:0009986|GO:0016021|GO:0016020	--	FALSE	FALSE
80287	Apobec3	1.6e-26	198	2589	15	79891659	79915906	apolipoprotein B mRNA editing enzyme, catalytic polypeptide 3	GO:0010529|GO:0045869|GO:0051607|GO:0070383|GO:0010529|GO:0045869|GO:0051607|GO:0070383|GO:0010529|GO:0045869|GO:0051607|GO:0070383|GO:0010529|GO:0045869|GO:0051607|GO:0070383|GO:0010529|GO:0045869|GO:0051607|GO:0070383|GO:0010529|GO:0045869|GO:0051607|GO:0070383|GO:0010529|GO:0045869|GO:0051607|GO:0070383|GO:0010529|GO:0045869|GO:0051607|GO:0070383|GO:0010529|GO:0045869|GO:0051607|GO:0070383|GO:…	GO:0004126|GO:0008270|GO:0016814|GO:0008270|GO:0016814|GO:0004126|GO:0004126|GO:0008270|GO:0016814|GO:0003824|GO:0008270|GO:0016814|GO:0008270|GO:0016814|GO:0004126|GO:0003824|GO:0008270|GO:0016814|GO:0004126|GO:0003824|GO:0008270|GO:0016814|GO:0004126|GO:0003824|GO:0008270|GO:0016814|GO:0004126|GO:0003824|GO:0004126|GO:0008270|GO:0016814|GO:0004126|GO:0008270|GO:0016814|GO:0003824|GO:0005515|GO:…	GO:0000932|GO:0005634|GO:0000932|GO:0005634|GO:0000932|GO:0005634|GO:0000932|GO:0005634|GO:0000932|GO:0005634|GO:0000932|GO:0005634|GO:0000932|GO:0005634|GO:0000932|GO:0005634|GO:0000932|GO:0005634|GO:0005737|GO:0000932|GO:0005634|GO:0005737	--	FALSE	FALSE
11520	Plin2	1.74e-26	258	3871	4	86648386	86670060	perilipin 2	GO:0015909|GO:0019915|GO:0042493|GO:0014070|GO:0015909|GO:0019915|GO:0015909|GO:0019915|GO:0015909|GO:0019915	GO:0005515|GO:0005515|GO:0005515|GO:0005515	GO:0005634|GO:0005737|GO:0005811|GO:0005886|GO:0016020|GO:0005811|GO:0005634|GO:0005737|GO:0005811|GO:0005886|GO:0016020|GO:0005634|GO:0005737|GO:0005811|GO:0005886|GO:0016020|GO:0005634|GO:0005737|GO:0005811|GO:0005886|GO:0016020	--	FALSE	TRUE
239027	Arhgap22	1.79e-26	97	784	14	33214026	33369934	Rho GTPase activating protein 22	GO:0001525|GO:0006351|GO:0006355|GO:0007165|GO:0030154|GO:0007165	GO:0003674|GO:0005096|GO:0005543|GO:0005515|GO:0003674|GO:0005096|GO:0005543	GO:0005634|GO:0005737|GO:0005622|GO:0005622	down	FALSE	TRUE
78416	Rnase6	1.96e-26	122	1179	14	51129068	51131122	ribonuclease, RNase A family, 6	GO:0008150	GO:0003674|GO:0003676|GO:0004522	GO:0005575	down	FALSE	TRUE
80879	Slc16a3	2.06e-26	95	756	11	120948480	120960868	solute carrier family 16 (monocarboxylic acid transporters), member 3	GO:0055085|GO:0015711|GO:0055085|GO:0055085|GO:0055085|GO:0015711|GO:0055085|GO:0015711	GO:0015293|GO:0015355|GO:0015293|GO:0015355|GO:0015293|GO:0015355	GO:0005886|GO:0015629|GO:0016021|GO:0031965|GO:0005886|GO:0015629|GO:0016021|GO:0031965|GO:0005886|GO:0015629|GO:0016021|GO:0031965|GO:0005886|GO:0015629|GO:0016021|GO:0031965|GO:0005886|GO:0015629|GO:0016021|GO:0031965	up	FALSE	TRUE
78816	Gmip	2.09e-26	174	2119	8	69808679	69821870	Gem-interacting protein	GO:0007165|GO:0034259|GO:0035556|GO:0007165|GO:0034259|GO:0035556|GO:0007165|GO:0032321	GO:0005100|GO:0046872|GO:0005100|GO:0046872|GO:0005515	GO:0005622|GO:0005622|GO:0005622	--	FALSE	TRUE
20715		2.18e-26	371	6580								--	FALSE	TRUE
79196	Osbpl5	2.29e-26	277	4308	7	143688762	143756985	oxysterol binding protein-like 5	GO:0006869|GO:0006869|GO:0006869	GO:0015485|GO:0005543|GO:0015485|GO:0005543|GO:0015485|GO:0015485|GO:0005543	GO:0005789|GO:0016021|GO:0005789|GO:0016021|GO:0005789|GO:0016021	--	FALSE	FALSE
171580	Mical1	2.48e-26	418	7807	10	41476314	41487032	microtubule associated monooxygenase, calponin and LIM domain containing 1	GO:0030042|GO:0001933|GO:0019417|GO:0043066|GO:0043154|GO:0055114|GO:0030042|GO:0001933|GO:0019417|GO:0043066|GO:0043154|GO:0055114|GO:0030042|GO:0030042|GO:0030042|GO:0001933|GO:0019417|GO:0043066|GO:0043154|GO:0055114|GO:0055114	GO:0003779|GO:0004497|GO:0016709|GO:0017124|GO:0071949|GO:0005515|GO:0008270|GO:0017137|GO:0003779|GO:0004497|GO:0016709|GO:0017124|GO:0071949|GO:0005515|GO:0008270|GO:0017137|GO:0003779|GO:0004497|GO:0016709|GO:0017124|GO:0071949|GO:0008270|GO:0005515|GO:0003779|GO:0004497|GO:0016709|GO:0017124|GO:0071949|GO:0003779|GO:0004497|GO:0016709|GO:0017124|GO:0071949|GO:0005515|GO:0008270|GO:0017137|GO:…	GO:0005737|GO:0005856|GO:0005737|GO:0005856|GO:0005737|GO:0005737|GO:0005737|GO:0005856	--	FALSE	TRUE
21816	Tgm1	2.74e-26	169	2028	14	55700009	55713492	transglutaminase 1, K polypeptide	GO:0009887|GO:0018149|GO:0019538|GO:0031424|GO:0030216|GO:0009887|GO:0018149|GO:0019538|GO:0031424|GO:0009887|GO:0018149|GO:0019538|GO:0031424	GO:0003810|GO:0046872|GO:0005515|GO:0003810|GO:0046872|GO:0003810|GO:0046872	GO:0005913|GO:0031224|GO:0005913|GO:0031224|GO:0005913|GO:0031224	up	FALSE	FALSE
19261	Sirpa	2.77e-26	165	1952	2	129592835	129632228	signal-regulatory protein alpha	GO:0006910|GO:0006911|GO:0006928|GO:0007010|GO:0007015|GO:0007160|GO:0050766|GO:0006910|GO:0006911|GO:0006928|GO:0007010|GO:0007015|GO:0007160|GO:0050766|GO:0006910|GO:0006911|GO:0006928|GO:0007010|GO:0007015|GO:0007160|GO:0050766|GO:0006910|GO:0006911|GO:0006928|GO:0007010|GO:0007015|GO:0007160|GO:0050766|GO:0016477|GO:0006910|GO:0006911|GO:0006928|GO:0007010|GO:0007015|GO:0007160|GO:0050766|GO:…	GO:0005515|GO:0005515|GO:0005515|GO:0005515|GO:0005515|GO:0005515|GO:0005515|GO:0005515|GO:0017124|GO:0005515|GO:0005515	GO:0005887|GO:0005887|GO:0005887|GO:0005887|GO:0005887|GO:0005887|GO:0005886|GO:0005887|GO:0005887|GO:0005887	--	FALSE	TRUE
19354	Rac2	2.8e-26	128	1285	15	78559169	78572783	RAS-related C3 botulinum substrate 2	GO:0006184|GO:0006935|GO:0007264|GO:0008284|GO:0030031|GO:0030036|GO:0060263|GO:0006886|GO:0006913|GO:0007165|GO:0015031|GO:0045453|GO:0030036	GO:0003924|GO:0005525	GO:0005635|GO:0005737|GO:0016020|GO:0005622	--	FALSE	TRUE
24055	Sh3bp2	2.8e-26	172	2086	5	34525838	34563638	SH3-domain binding protein 2		GO:0017124|GO:0017124|GO:0005543|GO:0005515|GO:0017124|GO:0017124|GO:0005543|GO:0005515|GO:0017124|GO:0005543|GO:0005515|GO:0017124|GO:0005543|GO:0005515		--	FALSE	FALSE
101543	Wtip	2.94e-26	299	4826	7	34109543	34133268	WT1-interacting protein	GO:0001666|GO:0006351|GO:0006355|GO:0007010|GO:0022604|GO:0035195|GO:0035331|GO:2000637|GO:0007010|GO:0022604|GO:0035331|GO:2000637	GO:0003714|GO:0005515|GO:0008270|GO:0005515	GO:0000932|GO:0005634|GO:0005829|GO:0005886|GO:0005925|GO:0000932	--	TRUE	FALSE
73710	Tubb2b	3.06e-26	292	4663	13	34127008	34130354	tubulin, beta 2B class IIB	GO:0001764|GO:0007017|GO:0051258|GO:0006184	GO:0003924|GO:0005200|GO:0005525|GO:0005515	GO:0005737|GO:0005874|GO:0005886|GO:0043234|GO:0015630	up	FALSE	TRUE
67896	Ccdc80	3.36e-26	227	3210	16	45093402	45127924	coiled-coil domain containing 80	GO:0010811|GO:0030198|GO:0010811|GO:0030198	GO:0001968|GO:0005539|GO:0008201|GO:0001968|GO:0005539|GO:0008201	GO:0005604|GO:0005614|GO:0031012|GO:0005604|GO:0005614|GO:0031012	--	FALSE	FALSE
240168	Rasgrp3	3.46e-26	177	2187	17	75435905	75529043	RAS, guanyl releasing protein 3	GO:0007265|GO:0043087|GO:0051056|GO:0007264|GO:0035556|GO:0032854|GO:0007265|GO:0043087|GO:0051056|GO:0007264|GO:0035556	GO:0005088|GO:0005509|GO:0017016|GO:0019900|GO:0046582|GO:0005085|GO:0005088|GO:0005509|GO:0017016|GO:0019900|GO:0046582|GO:0005085	GO:0005737|GO:0032045|GO:0048471|GO:0005622|GO:0005737|GO:0032045|GO:0048471|GO:0005622	--	FALSE	TRUE
12534	Cdk1	3.53e-26	439	8384	10	69336635	69352938	cyclin-dependent kinase 1	GO:0000278|GO:0006461|GO:0006468|GO:0007095|GO:0007569|GO:0009636|GO:0010628|GO:0014070|GO:0014075|GO:0014823|GO:0030261|GO:0031100|GO:0033160|GO:0034501|GO:0042493|GO:0043066|GO:0045471|GO:0045740|GO:0045931|GO:0046686|GO:0046688|GO:0048678|GO:0055015|GO:0060045|GO:0070301|GO:0006915|GO:0007067|GO:0051301|GO:0016572|GO:0042542|GO:0010243|GO:0000278|GO:0006461|GO:0006468|GO:0007095|GO:0007569|GO:…	GO:0004693|GO:0005515|GO:0005524|GO:0008353|GO:0016301|GO:0030332|GO:0030544|GO:0035173|GO:0004672|GO:0016772|GO:0004713|GO:0005515|GO:0004693|GO:0005515|GO:0005524|GO:0008353|GO:0016301|GO:0030332|GO:0030544|GO:0035173|GO:0004672|GO:0016772|GO:0004713|GO:0004693|GO:0005515|GO:0005524|GO:0008353|GO:0016301|GO:0030332|GO:0030544|GO:0035173|GO:0004672|GO:0016772|GO:0004713	GO:0005634|GO:0005737|GO:0005876|GO:0030496|GO:0005654|GO:0005739|GO:0005815|GO:0005634|GO:0005634|GO:0005737|GO:0005876|GO:0030496|GO:0005654|GO:0005739|GO:0005815|GO:0005634|GO:0005737|GO:0005876|GO:0030496	--	FALSE	FALSE
107526	Gimap4	3.79e-26	186	2366	6	48684549	48692060	GTPase, IMAP family member 4		GO:0005525|GO:0005515|GO:0005525|GO:0005525|GO:0005525|GO:0005525|GO:0005525|GO:0005515|GO:0005525	GO:0005829|GO:0005634|GO:0005829	--	FALSE	TRUE
21346	Tagln2	3.81e-26	168	2015	1	172500047	172507380	transgelin 2	GO:0007517|GO:0007517	GO:0005515|GO:0005515		--	FALSE	TRUE
13034	Ctse	3.95e-26	127	1273	1	131638306	131675503	cathepsin E	GO:0006508|GO:0016540|GO:0019886|GO:0019886|GO:0006508	GO:0004190|GO:0042803|GO:0004190|GO:0004190|GO:0042803	GO:0005768|GO:0005768	--	FALSE	FALSE
110956		4.03e-26	321	5360								--	FALSE	FALSE
229900	Gbp7	4.07e-26	142	1535	3	142530338	142550083	guanylate binding protein 7	GO:0042832|GO:0050830|GO:0051856|GO:0071346|GO:0042832|GO:0050830|GO:0051856|GO:0071346	GO:0003674|GO:0003924|GO:0005525|GO:0003674|GO:0003924|GO:0005525	GO:0020005|GO:0031410|GO:0020005|GO:0031410	--	FALSE	TRUE
56857	Slc37a2	4.12e-26	118	1123	9	37229149	37255738	solute carrier family 37 (glycerol-3-phosphate transporter), member 2	GO:0006072|GO:0006127|GO:0008643|GO:0015794|GO:0055085|GO:0006072|GO:0006127|GO:0008643|GO:0015794|GO:0055085	GO:0015169|GO:0015169	GO:0016021|GO:0016021	--	FALSE	FALSE
18414	Osmr	4.22e-26	162	1903	15	6813577	6874969	oncostatin M receptor	GO:0007166|GO:0008284|GO:0034097|GO:0038165|GO:0007166|GO:0038165	GO:0004924|GO:0019838|GO:0005515|GO:0003824|GO:0046872|GO:0004924|GO:0004924|GO:0005515|GO:0003824|GO:0046872	GO:0005887|GO:0005900|GO:0005887	--	FALSE	TRUE
12370	Casp8	4.52e-26	274	4258	1	58795374	58847503	caspase 8	GO:0001525|GO:0001841|GO:0006915|GO:0006919|GO:0007507|GO:0008625|GO:0030225|GO:0034612|GO:0043123|GO:0043124|GO:0045651|GO:0045862|GO:0051603|GO:0070243|GO:0071260|GO:0097190|GO:0097191|GO:0097284|GO:2001233|GO:2001238|GO:0006508|GO:0042981|GO:0097190|GO:0097191|GO:0097202|GO:0051291|GO:0032496|GO:0032025|GO:0046677|GO:0032355|GO:0071407|GO:0009409|GO:0045471|GO:0006915|GO:0001525|GO:0001841|GO:…	GO:0002020|GO:0004197|GO:0005515|GO:0008233|GO:0042802|GO:0097153|GO:0008234|GO:0005515|GO:0004197|GO:0005164|GO:0002020|GO:0004197|GO:0005515|GO:0008233|GO:0042802|GO:0097153|GO:0008234	GO:0005634|GO:0005737|GO:0005739|GO:0005813|GO:0030690|GO:0031264|GO:0005634|GO:0005737|GO:0043234|GO:0043005|GO:0044297|GO:0031265|GO:0045121|GO:0005829|GO:0005634|GO:0005737|GO:0005739|GO:0005813|GO:0030690|GO:0031264	--	FALSE	FALSE
15365		4.92e-26	88	664								--	FALSE	FALSE
244668	Sipa1l2	5.18e-26	259	3922	8	125418063	125492710	signal-induced proliferation-associated 1 like 2	GO:0008150|GO:0051056	GO:0003674|GO:0005096|GO:0005515	GO:0005575	--	FALSE	FALSE
18591	Pdgfb	5.34e-26	99	826	15	79995900	80014808	platelet derived growth factor, B polypeptide	GO:0001568|GO:0001892|GO:0001938|GO:0002548|GO:0003104|GO:0006468|GO:0006929|GO:0007179|GO:0007507|GO:0007596|GO:0008284|GO:0009611|GO:0010512|GO:0010544|GO:0014068|GO:0014911|GO:0018105|GO:0018108|GO:0030031|GO:0030036|GO:0030335|GO:0030336|GO:0031954|GO:0032147|GO:0032148|GO:0035793|GO:0038001|GO:0038033|GO:0043406|GO:0043410|GO:0043536|GO:0043552|GO:0045737|GO:0045740|GO:0045743|GO:0045840|GO:…	GO:0005161|GO:0005518|GO:0008083|GO:0016176|GO:0042056|GO:0042803|GO:0046982|GO:0048407|GO:0005515|GO:0042803|GO:0016176|GO:0005161	GO:0005615|GO:0005737|GO:0009986|GO:0016323|GO:0016020|GO:0009986|GO:0016323|GO:0005737	up	FALSE	FALSE
13056	Cyb561	5.76e-26	349	6058	11	105933702	105953336	cytochrome b-561		GO:0000293|GO:0046872	GO:0016021|GO:0030658|GO:0016021|GO:0016021|GO:0016021|GO:0016021|GO:0016021	--	FALSE	FALSE
14733	Gpc1	6.02e-26	309	5084	1	92831645	92860198	glypican 1	GO:0014037|GO:0030200|GO:0032288|GO:0040037|GO:2001016|GO:0030200	GO:0005507|GO:0017134|GO:0043236|GO:0043395|GO:0005507	GO:0005578|GO:0005615|GO:0005768|GO:0005796|GO:0005886|GO:0031225|GO:0045121|GO:0016020	--	FALSE	TRUE
106869	Tnfaip8	6.1e-26	252	3770	18	49979427	50107173	tumor necrosis factor, alpha-induced protein 8	GO:0043154|GO:0043154|GO:0043154	GO:0043027|GO:0043027|GO:0043027|GO:0043027|GO:0043027|GO:0043027|GO:0043027	GO:0005737|GO:0005737|GO:0005737|GO:0005737|GO:0005737|GO:0005737|GO:0005737	--	FALSE	TRUE
170743	Tlr7	6.26e-26	77	516	X	167304929	167330558	toll-like receptor 7	GO:0007252|GO:0032722|GO:0032755|GO:0032757|GO:0042346|GO:0045078|GO:0045356|GO:0045359|GO:0045416|GO:0051607|GO:0071260|GO:0002755|GO:0006954|GO:0034154|GO:0045087|GO:0007165|GO:0007252|GO:0032722|GO:0032755|GO:0032757|GO:0042346|GO:0045078|GO:0045356|GO:0045359|GO:0045416|GO:0051607|GO:0071260|GO:0002755|GO:0006954|GO:0034154|GO:0045087|GO:0007165|GO:0052033|GO:0002282|GO:0002224|GO:0007252|GO:…	GO:0003725|GO:0003727|GO:0004888|GO:0005515|GO:0035197|GO:0003725|GO:0003727|GO:0004888|GO:0005515|GO:0035197|GO:0008144|GO:0003725|GO:0003727|GO:0004888|GO:0005515|GO:0035197|GO:0003725	GO:0005737|GO:0005886|GO:0005764|GO:0005768|GO:0005783|GO:0005789|GO:0016021|GO:0032009|GO:0005737|GO:0005886|GO:0005764|GO:0005768|GO:0005783|GO:0005789|GO:0016021|GO:0032009|GO:0005737|GO:0005886|GO:0005764|GO:0005768|GO:0005783|GO:0005789|GO:0016021|GO:0032009|GO:0005737|GO:0005886	--	FALSE	TRUE
217835	Rin3	6.32e-26	92	724	12	102283048	102390855	Ras and Rab interactor 3	GO:0007165|GO:0008150|GO:0008150|GO:0008150|GO:0007165|GO:0008150	GO:0017112|GO:0017137|GO:0005096|GO:0005515|GO:0017112|GO:0017137	GO:0005769|GO:0031410|GO:0016023|GO:0005769|GO:0031410	--	FALSE	TRUE
20716	Serpina3n	6.55e-26	256	3861	12	104406729	104414329	serine (or cysteine) peptidase inhibitor, clade A, member 3N	GO:0006954|GO:0010951|GO:0030162|GO:0032496|GO:0034097|GO:0034516|GO:0043434|GO:0071320|GO:0071346|GO:0071347|GO:0071354|GO:0071385	GO:0004867	GO:0005576|GO:0005615	--	FALSE	TRUE
22169	Cmpk2	6.62e-26	153	1743	12	26469204	26479835	cytidine monophosphate (UMP-CMP) kinase 2, mitochondrial	GO:0006165|GO:0006233|GO:0009142|GO:0071222|GO:0009142|GO:0006165|GO:0006227	GO:0004127|GO:0004550|GO:0004798|GO:0005524|GO:0033862|GO:0004550|GO:0004127|GO:0033862|GO:0009041	GO:0005634|GO:0005739|GO:0005739	--	FALSE	TRUE
18054	Ngp	7.87e-26	113	1050	9	110419750	110423010	neutrophilic granule protein	GO:0006952|GO:0008150	GO:0003674|GO:0004869	GO:0005576|GO:0031410	--	FALSE	FALSE
16373	Irx3	1.07e-25	267	4122	8	91798511	91802067	Iroquois related homeobox 3 (Drosophila)	GO:0001656|GO:0006351|GO:0007498|GO:0045665|GO:0045666|GO:0072047|GO:0072086|GO:0006355|GO:0001656|GO:0006351|GO:0007498|GO:0045665|GO:0045666|GO:0072047|GO:0072086|GO:0006355	GO:0003700|GO:0043565|GO:0003677|GO:0003700|GO:0043565|GO:0003677	GO:0005634|GO:0005737|GO:0030424|GO:0005634|GO:0005737|GO:0030424	--	TRUE	FALSE
268396	Sh3pxd2b	1.12e-25	87	658	11	32347820	32428173	SH3 and PX domains 2B	GO:0001501|GO:0001654|GO:0006801|GO:0007154|GO:0007507|GO:0022617|GO:0030154|GO:0045600|GO:0060348|GO:0060612|GO:0071800|GO:0072657|GO:0001501|GO:0001654|GO:0006801|GO:0007507|GO:0060348|GO:0072657	GO:0010314|GO:0032266|GO:0042169|GO:0070273|GO:0080025|GO:0005515|GO:0035091	GO:0002102|GO:0005737|GO:0030054|GO:0042995	up	FALSE	TRUE
234686	Fhod1	1.19e-25	281	4446	8	105329163	105347953	formin homology 2 domain containing 1	GO:0007015|GO:0045944|GO:0051496	GO:0003779|GO:0005488|GO:0005515|GO:0042802	GO:0001725|GO:0005634|GO:0005829|GO:0032059|GO:0005737	--	FALSE	FALSE
279572	Tlr13	1.21e-25	82	589	X	106143204	106160493	toll-like receptor 13	GO:0002237|GO:0002755|GO:0006954|GO:0009615|GO:0034178|GO:0043408|GO:0045087|GO:0007165	GO:0004888|GO:0005515|GO:0019843|GO:0042803	GO:0005737|GO:0005768|GO:0010008|GO:0016021	--	FALSE	FALSE
101736		1.22e-25	311	5153								--	FALSE	FALSE
57266	Cxcl14	1.26e-25	197	2613	13	56288647	56296551	chemokine (C-X-C motif) ligand 14	GO:0006955|GO:0048839	GO:0008009	GO:0005615|GO:0005794|GO:0005576	--	FALSE	TRUE
12229	Btk	1.27e-25	123	1222	X	134542336	134583570	Bruton agammaglobulinemia tyrosine kinase	GO:0006351|GO:0006355|GO:0006468|GO:0006915|GO:0007249|GO:0018108|GO:0045087|GO:0048469|GO:0035556|GO:0046777|GO:0002553|GO:0000302|GO:0010033|GO:0006468|GO:0007249|GO:0018108|GO:0048469|GO:0035556	GO:0004713|GO:0004715|GO:0005515|GO:0005524|GO:0005547|GO:0042802|GO:0046872|GO:0004672|GO:0016772|GO:0005515|GO:0004713|GO:0004713|GO:0005515|GO:0005524|GO:0005543|GO:0004672|GO:0016772	GO:0005634|GO:0005737|GO:0005829|GO:0005886|GO:0031410|GO:0045121|GO:0005829|GO:0043231|GO:0048471|GO:0005634|GO:0005737|GO:0031410	--	FALSE	TRUE
13601	Ecm1	1.34e-25	128	1308	3	95734147	95739569	extracellular matrix protein 1	GO:0001503|GO:0001525|GO:0001938|GO:0001960|GO:0002828|GO:0006357|GO:0006954|GO:0010466|GO:0030502|GO:0031214|GO:0045766|GO:2000404|GO:0043123|GO:0007165|GO:0045766|GO:0001938|GO:0030502|GO:0010466|GO:0001960|GO:0002828|GO:0006357|GO:0006954|GO:2000404|GO:0001960|GO:0002828|GO:0006357|GO:0006954|GO:2000404|GO:0001960|GO:0002828|GO:0006357|GO:0006954|GO:2000404|GO:0001960|GO:0002828|GO:0006357|GO:…	GO:0005134|GO:0005515|GO:0004871|GO:0019899|GO:0043236|GO:0008022|GO:0002020|GO:0005134|GO:0005134|GO:0005134|GO:0005134|GO:0005134|GO:0005134|GO:0005134	GO:0005578|GO:0005615|GO:0005576|GO:0031012|GO:0005615|GO:0005576|GO:0005615|GO:0005576|GO:0005615|GO:0005576|GO:0005615|GO:0005576|GO:0005615|GO:0005576|GO:0005615|GO:0005576|GO:0005615|GO:0005576	--	FALSE	TRUE
18613	Pecam1	1.43e-25	154	1775	11	106654217	106750628	platelet/endothelial cell adhesion molecule 1	GO:0007266|GO:0030334|GO:0042060|GO:0042523|GO:0007155|GO:0007266|GO:0030334|GO:0042060|GO:0042523|GO:0007155|GO:0002687|GO:0030837|GO:0034097|GO:0006928|GO:0034259|GO:0050732|GO:0007266|GO:0030334|GO:0042060|GO:0042523|GO:0007155|GO:0007266|GO:0030334|GO:0042060|GO:0042523|GO:0007266|GO:0030334|GO:0042060|GO:0042523	GO:0005515|GO:0005515|GO:0005515|GO:0005515|GO:0005515|GO:0005515|GO:0005515	GO:0005886|GO:0009897|GO:0016020|GO:0030485|GO:0045121|GO:0071944|GO:0016021|GO:0030054|GO:0005886|GO:0009897|GO:0016020|GO:0030485|GO:0045121|GO:0071944|GO:0016021|GO:0030054|GO:0009986|GO:0005886|GO:0009897|GO:0016020|GO:0030485|GO:0045121|GO:0071944|GO:0016021|GO:0030054|GO:0005886|GO:0009897|GO:0016020|GO:0030485|GO:0045121|GO:0071944|GO:0005886|GO:0009897|GO:0016020|GO:0030485|GO:0045121|GO:…	--	FALSE	TRUE
17951	LOC101056614	1.48e-25	164	1964	13	100211739	100246323	NLR family, apoptosis inhibitory protein 5				--	FALSE	TRUE
16154	Il10ra	1.52e-25	102	884	9	45253837	45269149	interleukin 10 receptor, alpha	GO:0032496	GO:0005515|GO:0019969|GO:0004920|GO:0005515	GO:0016021|GO:0005737	--	FALSE	TRUE
17857		1.53e-25	114	1075								--	FALSE	FALSE
14230	Fkbp10	1.55e-25	240	3529	11	100415697	100424824	FK506 binding protein 10	GO:0006457|GO:0000413|GO:0006457|GO:0018208|GO:0000413|GO:0006457|GO:0018208	GO:0003755|GO:0005509|GO:0005515|GO:0005528|GO:0003755|GO:0005509|GO:0005515|GO:0005528	GO:0016020|GO:0005788|GO:0016020	--	FALSE	TRUE
329739	Fam102b	1.94e-25	218	3060	3	108970997	109027607	family with sequence similarity 102, member B	GO:0008150|GO:0008150	GO:0003674|GO:0003674	GO:0005575|GO:0005575	--	FALSE	FALSE
68612	Ube2c	2.03e-25	245	3646	2	164769898	164778822	ubiquitin-conjugating enzyme E2C	GO:0006511|GO:0008054|GO:0010458|GO:0010994|GO:0031145|GO:0031536|GO:0051301|GO:0070936|GO:0070979|GO:0006511|GO:0016567|GO:0031145|GO:0010458|GO:0070936|GO:0070979|GO:0010994	GO:0004842|GO:0005524|GO:0016881|GO:0005515|GO:0004842|GO:0016881	GO:0005680|GO:0005680	--	FALSE	FALSE
15019	H2-Q6	2.11e-25	139	1508	17	35424850	35430055	histocompatibility 2, Q region locus 6	GO:0001916|GO:0002474|GO:0006955|GO:0019882|GO:0001916|GO:0002474|GO:0006955|GO:0019882|GO:0001916|GO:0002474|GO:0006955|GO:0019882|GO:0001916|GO:0002474|GO:0006955|GO:0019882	GO:0042605|GO:0005515|GO:0042605|GO:0005515|GO:0042605|GO:0005515|GO:0042605|GO:0005515	GO:0042612|GO:0042612|GO:0042612|GO:0042612	--	FALSE	TRUE
12606	Cebpa	2.17e-25	281	4463	7	35119293	35121926	CCAAT/enhancer binding protein (C/EBP), alpha	GO:0000050|GO:0000122|GO:0001889|GO:0001892|GO:0006351|GO:0006355|GO:0006357|GO:0006953|GO:0007005|GO:0008203|GO:0008285|GO:0019221|GO:0030099|GO:0030225|GO:0030324|GO:0031100|GO:0033274|GO:0042127|GO:0045444|GO:0045600|GO:0045669|GO:0045893|GO:0045944|GO:0045945|GO:0048469|GO:0048839|GO:0050872|GO:0050873|GO:0051384|GO:0071285|GO:0071407|GO:0006351|GO:0030154|GO:0001889|GO:0045892|GO:0045600|GO:…	GO:0003677|GO:0003700|GO:0003705|GO:0005515|GO:0008134|GO:0032403|GO:0042803|GO:0043565|GO:0044212|GO:0046982|GO:0071837|GO:0003700|GO:0005515|GO:0008134|GO:0044212|GO:0019904|GO:0003677|GO:0042803	GO:0005634|GO:0005654|GO:0005667|GO:0016363|GO:0035189|GO:0043234|GO:0005667|GO:0005634	--	TRUE	TRUE
328417	Parp4	2.38e-25	274	4304	14	56575619	56659794	poly (ADP-ribose) polymerase family, member 4	GO:0006471|GO:0006954|GO:0008219|GO:0006464	GO:0003950|GO:0019899|GO:0005515|GO:0019899	GO:0005634|GO:0005737|GO:0005819|GO:0005876	--	FALSE	FALSE
14962	Cfb	2.54e-25	236	3454	17	34856374	34862518	complement factor B	GO:0006508|GO:0006508|GO:0006957|GO:0008283|GO:0006956|GO:0006508|GO:0006957|GO:0008283|GO:0006956|GO:0006508|GO:0006957|GO:0008283|GO:0006508|GO:0006508|GO:0006957|GO:0008283|GO:0006956|GO:0006508|GO:0006957|GO:0008283|GO:0006956	GO:0004252|GO:0003824|GO:0004252|GO:0003824|GO:0004252|GO:0003824|GO:0004252|GO:0003824|GO:0004252|GO:0003824|GO:0004252|GO:0003824|GO:0004252|GO:0003824	GO:0005576|GO:0005576|GO:0005576|GO:0005576	--	FALSE	FALSE
20555	Slfn1	2.63e-25	98	829	11	83116849	83122670	schlafen 1	GO:0000122|GO:0001933|GO:0007050|GO:0008285|GO:0042130|GO:1900477|GO:2000134	GO:0005515|GO:0005524	GO:0005634|GO:0005737	--	FALSE	TRUE
12262	C1qc	2.75e-25	118	1149	4	136889804	136893065	complement component 1, q subcomponent, C chain	GO:0006958|GO:0030853|GO:0045087|GO:0045650|GO:0006955	GO:0005164|GO:0005515	GO:0005581|GO:0016020	--	FALSE	TRUE
60440	Iigp1	3.14e-25	216	3029	18	60376029	60392627	interferon inducible GTPase 1	GO:0006184|GO:0010506|GO:0019221|GO:0035458|GO:0042832|GO:0045087|GO:0050829|GO:0006184|GO:0010506|GO:0019221|GO:0035458|GO:0042832|GO:0045087|GO:0050829	GO:0003924|GO:0005525|GO:0019003|GO:0042802|GO:0016817|GO:0003924|GO:0005525|GO:0019003|GO:0042802|GO:0016817	GO:0005789|GO:0020005|GO:0031965|GO:0032580|GO:0016020|GO:0005789|GO:0020005|GO:0031965|GO:0032580|GO:0016020	--	FALSE	FALSE
18791	Plat	3.42e-25	220	3116	8	22757744	22782847	plasminogen activator, tissue	GO:0001666|GO:0006508|GO:0014909|GO:0031639|GO:0035249|GO:0042060|GO:0043434|GO:0045861|GO:0048008|GO:0048167|GO:0051384|GO:0051591|GO:0060279	GO:0004252|GO:0005515|GO:0003824	GO:0005615|GO:0005737|GO:0009986|GO:0030141|GO:0045177|GO:0045202|GO:0005576|GO:0005737|GO:0005615	--	FALSE	TRUE
13032	Ctsc	3.59e-25	123	1237	7	88278085	88310888	cathepsin C	GO:0001913|GO:0006508|GO:0006915|GO:0007568|GO:0010033|GO:2001235|GO:0006508|GO:0006915|GO:2001235	GO:0004252|GO:0008234|GO:0016505|GO:0031404|GO:0042802|GO:0043621|GO:0005515|GO:0008234|GO:0016505	GO:0005764|GO:0005783|GO:0005794	--	FALSE	TRUE
15985	Cd79b	3.64e-25	147	1662	11	106311341	106314762	CD79B antigen	GO:0050853|GO:0007166|GO:0050853|GO:0007166	GO:0004888|GO:0005515|GO:0004888|GO:0005515	GO:0009897|GO:0019815|GO:0005886|GO:0016021|GO:0016020|GO:0005886|GO:0009897|GO:0016021|GO:0019815|GO:0016020|GO:0005634|GO:0005886|GO:0005737|GO:0005794	--	FALSE	TRUE
19267	Ptpre	4e-25	171	2118	7	135537824	135686294	protein tyrosine phosphatase, receptor type, E	GO:0007185|GO:0033003|GO:0035335|GO:0046627|GO:0006470|GO:0016311|GO:0046627	GO:0004725|GO:0042803|GO:0016791|GO:0005515	GO:0005634|GO:0005737|GO:0005886|GO:0016021|GO:0045111	up	FALSE	TRUE
215798	Gpr126	4.05e-25	129	1342	10	14402585	14545036	G protein-coupled receptor 126	GO:0007218|GO:0007186|GO:0007166	GO:0004930|GO:0004888	GO:0005737|GO:0005886|GO:0016021|GO:0016020	--	FALSE	FALSE
14537	Gcnt1	4.13e-25	149	1701	19	17326141	17356667	glucosaminyl (N-acetyl) transferase 1, core 2	GO:0048729|GO:0060993|GO:0006486|GO:0032868|GO:0048729|GO:0060993|GO:0006486	GO:0008375|GO:0003829|GO:0008375|GO:0003829	GO:0016020|GO:0000139|GO:0016021|GO:0005615|GO:0016020|GO:0000139|GO:0016021	--	FALSE	TRUE
243548	Prickle2	4.2e-25	332	5701	6	92370892	92706145	prickle homolog 2 (Drosophila)	GO:0031175|GO:0045197|GO:0031175|GO:0045197|GO:0031175|GO:0045197|GO:0031175|GO:0045197	GO:0005515|GO:0008270|GO:0005515|GO:0008270|GO:0005515|GO:0008270|GO:0005515|GO:0008270	GO:0016327|GO:0016328|GO:0031965|GO:0016327|GO:0016328|GO:0031965|GO:0016327|GO:0016328|GO:0031965|GO:0005737|GO:0016327|GO:0016328|GO:0031965	--	FALSE	TRUE
230073	Ddx58	4.8e-25	204	2787	4	40203773	40239828	DEAD (Asp-Glu-Ala-Asp) box polypeptide 58	GO:0002230|GO:0009597|GO:0009615|GO:0030334|GO:0032727|GO:0032728|GO:0039529|GO:0042993|GO:0043330|GO:0045087|GO:0045944|GO:0002230|GO:0030334|GO:0032727|GO:0043330	GO:0003690|GO:0003725|GO:0003727|GO:0005515|GO:0005524|GO:0008026|GO:0008270|GO:0042802|GO:0003676|GO:0004386|GO:0003677|GO:0016787|GO:0016817|GO:0005515|GO:0008270|GO:0003690|GO:0003725|GO:0005515|GO:0005524|GO:0008026|GO:0003676|GO:0004386|GO:0003677|GO:0016787	GO:0005829|GO:0005923|GO:0015629|GO:0032587|GO:0005737|GO:0005923|GO:0015629|GO:0032587	--	FALSE	TRUE
100182	Akna	4.93e-25	279	4440	4	63367125	63403354	AT-hook transcription factor	GO:0006351|GO:0006355|GO:0008150	GO:0003674|GO:0003677	GO:0005575|GO:0005634	--	FALSE	FALSE
99627		5.01e-25	96	806								--	FALSE	FALSE
11433	Acp5	5.36e-25	256	3917	9	22126731	22135746	acid phosphatase 5, tartrate resistant	GO:0016311|GO:0032496|GO:0032691|GO:0032695|GO:0032720|GO:0032929|GO:0034097|GO:0045019|GO:0045453|GO:0050728|GO:0050830|GO:0060349|GO:0016311|GO:0032496|GO:0032691|GO:0032695|GO:0032720|GO:0032929|GO:0034097|GO:0045019|GO:0045453|GO:0050728|GO:0050830|GO:0060349|GO:0016311|GO:0032496|GO:0032691|GO:0032695|GO:0032720|GO:0032929|GO:0034097|GO:0045019|GO:0045453|GO:0050728|GO:0050830|GO:0060349	GO:0003993|GO:0008198|GO:0008199|GO:0016787|GO:0008199|GO:0008198|GO:0003993|GO:0008198|GO:0008199|GO:0016787|GO:0003993|GO:0008198|GO:0008199|GO:0016787	GO:0005764|GO:0005764|GO:0005764	--	FALSE	TRUE
14609	Gja1	5.87e-25	369	6639	10	56377300	56390419	gap junction protein, alpha 1	GO:0001649|GO:0001701|GO:0001764|GO:0001947|GO:0002070|GO:0002088|GO:0003294|GO:0003347|GO:0006915|GO:0007267|GO:0007507|GO:0007512|GO:0008016|GO:0008285|GO:0009268|GO:0010232|GO:0010628|GO:0010629|GO:0010643|GO:0010644|GO:0015867|GO:0030500|GO:0035050|GO:0042733|GO:0043123|GO:0043403|GO:0043434|GO:0045216|GO:0045732|GO:0045844|GO:0046850|GO:0048514|GO:0048812|GO:0051259|GO:0051924|GO:0060156|GO:…	GO:0004871|GO:0005102|GO:0005243|GO:0005515|GO:0017124|GO:0030165|GO:0048487|GO:0097110|GO:0005515|GO:0005243|GO:0019904|GO:0071253	GO:0005737|GO:0005741|GO:0005764|GO:0005769|GO:0005771|GO:0005794|GO:0005829|GO:0005882|GO:0005886|GO:0005911|GO:0005916|GO:0005921|GO:0005922|GO:0014704|GO:0016020|GO:0016021|GO:0016324|GO:0016328|GO:0030054|GO:0043292|GO:0045121|GO:0005794|GO:0005921|GO:0005768|GO:0016020|GO:0005916|GO:0005886|GO:0005737|GO:0005770	--	FALSE	TRUE
14825	Cxcl1	6.04e-25	101	885	5	90891241	90893115	chemokine (C-X-C motif) ligand 1	GO:0006954|GO:0006955	GO:0008009|GO:0008083	GO:0005615|GO:0005576	--	FALSE	TRUE
380732	Milr1	6.06e-25	188	2464	11	106751226	106768794	mast cell immunoglobulin like receptor 1	GO:0033004|GO:0043303|GO:0033004|GO:0043303|GO:0033004|GO:0043303|GO:0033004|GO:0043303|GO:0033004|GO:0043303	GO:0005515|GO:0005515|GO:0005515|GO:0005515|GO:0005515|GO:0005515|GO:0005515	GO:0005576|GO:0005887|GO:0005576|GO:0005887|GO:0005576|GO:0005887|GO:0005576|GO:0005887|GO:0005576|GO:0005887	--	FALSE	TRUE
13650	Rhbdf1	6.34e-25	206	2835	11	32209585	32222300	rhomboid family 1 (Drosophila)	GO:0006508|GO:0008283|GO:0016477|GO:0042058|GO:0050709|GO:0061136|GO:0050708|GO:0006508|GO:0008283|GO:0016477|GO:0042058|GO:0050709|GO:0061136|GO:0006508|GO:0006508|GO:0008283|GO:0016477|GO:0042058|GO:0050709|GO:0061136|GO:0006508|GO:0008283|GO:0016477|GO:0042058|GO:0050709|GO:0061136|GO:0006508|GO:0008283|GO:0016477|GO:0042058|GO:0050709|GO:0061136	GO:0004252|GO:0004252|GO:0004252|GO:0004252|GO:0004252|GO:0004252	GO:0000139|GO:0005789|GO:0016021|GO:0000139|GO:0005789|GO:0016021|GO:0016021|GO:0000139|GO:0005789|GO:0016021|GO:0016021|GO:0000139|GO:0005789|GO:0000139|GO:0005789|GO:0016021	--	FALSE	TRUE
74131	Sash3	7.18e-25	133	1421	X	48146436	48161565	SAM and SH3 domain containing 3	GO:0002639|GO:0002726|GO:0002821|GO:0030890|GO:0032729|GO:0032733|GO:0032743|GO:0032753|GO:0032760|GO:0042102|GO:0043372|GO:0046622|GO:0048873|GO:0051251	GO:0005515	GO:0005634|GO:0005737	--	FALSE	TRUE
14247	Fli1	7.54e-25	170	2111	9	32422204	32542861	Friend leukemia integration 1	GO:0006351|GO:0006355|GO:0008015|GO:0009887|GO:0009987|GO:0035855	GO:0000980|GO:0003682|GO:0003700|GO:0043565|GO:0043565	GO:0005634|GO:0005634	--	TRUE	TRUE
20362	39692	7.91e-25	289	4687	11	53519257	53549565	septin 8	GO:0007049|GO:0008150|GO:0007049|GO:0008150|GO:0007049|GO:0008150|GO:0007049|GO:0008150|GO:0007049|GO:0008150|GO:0007049|GO:0008150	GO:0003674|GO:0005525|GO:0003674|GO:0005525|GO:0003674|GO:0005525|GO:0003674|GO:0005525|GO:0005515|GO:0003674|GO:0005525|GO:0003674|GO:0005525	GO:0005737|GO:0005737|GO:0031105|GO:0031105|GO:0005737|GO:0005737|GO:0031105|GO:0031105|GO:0005737|GO:0031105|GO:0005737	--	FALSE	TRUE
231805	Pilra	8.61e-25	71	460	5	137821952	137836268	paired immunoglobin-like type 2 receptor alpha	GO:0007165|GO:0007165	GO:0005515|GO:0005515	GO:0016021|GO:0016021	--	FALSE	TRUE
13610	S1pr3	9.39e-25	207	2865	13	51408618	51422797	sphingosine-1-phosphate receptor 3	GO:0001816|GO:0006954|GO:0007193|GO:0032651|GO:0007186	GO:0004930|GO:0038036	GO:0005887|GO:0016021	up	FALSE	FALSE
20540	Slc7a7	9.64e-25	222	3184	14	54369444	54409472	solute carrier family 7 (cationic amino acid transporter, y+ system), member 7	GO:0003333|GO:0006810|GO:0055085	GO:0015171	GO:0016021|GO:0016323|GO:0016020	--	FALSE	TRUE
22371	Vwf	9.98e-25	127	1321	6	125546774	125686679	Von Willebrand factor homolog	GO:0001889|GO:0001890|GO:0007596|GO:0007599|GO:0030168|GO:0031589|GO:0001889|GO:0001890|GO:0007596|GO:0007599|GO:0030168|GO:0031589|GO:0007155|GO:0001889|GO:0001890|GO:0007596|GO:0007599|GO:0030168|GO:0031589|GO:0001889|GO:0001890|GO:0007155|GO:0007596|GO:0007599|GO:0030168|GO:0031589|GO:0051260|GO:0051260|GO:0007155|GO:0007596|GO:0031589|GO:0007599	GO:0005515|GO:0005515|GO:0005515|GO:0001948|GO:0002020|GO:0005178|GO:0005515|GO:0005518|GO:0019865|GO:0042803|GO:0047485|GO:0051087|GO:0005515|GO:0042803|GO:0051087|GO:0005518|GO:0005178|GO:0042802|GO:0047485|GO:0002020|GO:0001948|GO:0019865	GO:0009897|GO:0005578|GO:0009897|GO:0009897|GO:0005576|GO:0005578|GO:0005783|GO:0009897|GO:0031012|GO:0033093|GO:0005576|GO:0005783|GO:0031012|GO:0033093	--	FALSE	FALSE
22329	Vcam1	1e-24	252	3844	3	116110020	116129688	vascular cell adhesion molecule 1	GO:0001666|GO:0002526|GO:0002544|GO:0007155|GO:0007157|GO:0007159|GO:0007507|GO:0007568|GO:0007584|GO:0010212|GO:0022614|GO:0042102|GO:0050901|GO:0060669|GO:0060710|GO:0071333|GO:0007155|GO:0009308|GO:0007157|GO:0007159|GO:0032496|GO:0010043|GO:0035924|GO:0071356|GO:0045471|GO:0060326|GO:0035094	GO:0005178|GO:0050839|GO:0005515|GO:0008131	GO:0002102|GO:0005615|GO:0005902|GO:0009897|GO:0016021|GO:0030175|GO:0042383|GO:0045177|GO:0071065|GO:0071944|GO:0005783|GO:0009986|GO:0005794|GO:0005769	--	FALSE	TRUE
14998	H2-DMa	1.01e-24	204	2804	17	34135182	34139101	histocompatibility 2, class II, locus DMa	GO:0006461|GO:0015031|GO:0016064|GO:0019882|GO:0019886|GO:0045059|GO:0045582|GO:0048839|GO:0050778|GO:0051085|GO:0006955	GO:0005515	GO:0005622|GO:0005764|GO:0005765|GO:0005770|GO:0005771|GO:0010008|GO:0016021|GO:0042613|GO:0016020	down	FALSE	TRUE
19038	Ppic	1.09e-24	337	5855	18	53406341	53418007	peptidylprolyl isomerase C	GO:0006457	GO:0003755|GO:0005515|GO:0042277	GO:0005737	--	FALSE	TRUE
101602	AI467606	1.28e-24	310	5201	7	127091436	127094049	expressed sequence AI467606	GO:0008150	GO:0003674	GO:0005575|GO:0016021	--	FALSE	FALSE
18106	Cd244	1.29e-24	117	1154	1	171559193	171585318	CD244 natural killer cell receptor 2B4		GO:0004872|GO:0005515|GO:0005515	GO:0009897|GO:0016021|GO:0009897	down	FALSE	TRUE
54354	Rassf5	1.4e-24	259	4011	1	131176410	131245258	Ras association (RalGDS/AF-6) domain family member 5	GO:0006915|GO:0031398|GO:0035556|GO:0007165|GO:0006915|GO:0031398|GO:0035556|GO:0007165|GO:0031398|GO:0035556	GO:0005515|GO:0046872|GO:0005515|GO:0046872|GO:0005515|GO:0005515|GO:0046872	GO:0005634|GO:0005737|GO:0005874|GO:0005634|GO:0005737|GO:0005874|GO:0005634	--	FALSE	TRUE
109253		1.49e-24	502	10291								--	FALSE	FALSE
21815	Tgif1	1.54e-24	266	4173	17	70844205	70853546	TGFB-induced factor homeobox 1	GO:0000122|GO:0001843|GO:0007368|GO:0008285|GO:0009953|GO:0010470|GO:0038092|GO:0045666|GO:0048146|GO:0048387|GO:0060041|GO:0006351|GO:0006355|GO:0000122|GO:0001843|GO:0007368|GO:0008285|GO:0009953|GO:0010470|GO:0038092|GO:0045666|GO:0048146|GO:0048387|GO:0060041|GO:0006355|GO:0042493|GO:0071363|GO:0010629|GO:0000122|GO:0001843|GO:0007368|GO:0008285|GO:0009953|GO:0010470|GO:0038092|GO:0045666|GO:…	GO:0003682|GO:0003700|GO:0005515|GO:0043565|GO:0003677|GO:0003682|GO:0003700|GO:0005515|GO:0043565|GO:0003677|GO:0005515|GO:0070410|GO:0003682|GO:0003700|GO:0005515|GO:0043565|GO:0003677|GO:0003682|GO:0003700|GO:0005515|GO:0043565|GO:0003677|GO:0003677|GO:0003677|GO:0003682|GO:0005515|GO:0003700|GO:0043565|GO:0003677|GO:0003682|GO:0005515|GO:0003682|GO:0003700|GO:0005515|GO:0043565|GO:0003677	GO:0005634|GO:0005634|GO:0005634|GO:0005634|GO:0005634|GO:0005634|GO:0005634|GO:0005634	up	TRUE	TRUE
13038	Ctsk	1.57e-24	194	2607	3	95499286	95509362	cathepsin K	GO:0001957|GO:0006508|GO:0045453	GO:0008234	GO:0005615|GO:0005764|GO:0005737	--	FALSE	TRUE
12982	Csf2ra	1.57e-24	148	1706	19	61224402	61228418	colony stimulating factor 2 receptor, alpha, low-affinity (granulocyte-macrophage)	GO:0045471	GO:0004896|GO:0005515	GO:0016021	--	FALSE	TRUE
20135	Rrm2	1.6e-24	418	7956	12	24708241	24714146	ribonucleotide reductase M2	GO:0006260|GO:0009186|GO:0009262|GO:0009263|GO:0051259|GO:0051290|GO:0055114|GO:0009186|GO:0009262|GO:0051259|GO:0055114|GO:0009186|GO:0009262|GO:0051259|GO:0055114	GO:0004748|GO:0005515|GO:0046914|GO:0005515|GO:0004748|GO:0005515|GO:0046914|GO:0004748|GO:0005515|GO:0046914	GO:0005737	--	FALSE	FALSE
14594	Ggta1	1.86e-24	128	1348	2	35400179	35463231	glycoprotein galactosyltransferase alpha 1, 3	GO:0006486|GO:0005975|GO:0005975|GO:0005975|GO:0005975|GO:0005975|GO:0005975|GO:0006486|GO:0005975	GO:0046872|GO:0047276|GO:0016758|GO:0016758|GO:0016758|GO:0016758|GO:0016758|GO:0016758|GO:0046872|GO:0047276|GO:0016758	GO:0016021|GO:0032580|GO:0016020|GO:0016020|GO:0016020|GO:0016020|GO:0016020|GO:0016020|GO:0016021|GO:0032580|GO:0016020	--	FALSE	FALSE
17035	Lxn	1.87e-24	235	3483	3	67457998	67463926	latexin	GO:0006954|GO:0050965	GO:0008191|GO:0008201	GO:0005737	--	FALSE	TRUE
18295	Ogn	1.9e-24	338	5898	13	49608071	49624500	osteoglycin		GO:0008083|GO:0005515	GO:0005578|GO:0005615|GO:0031012	--	FALSE	FALSE
107769	Tm6sf1	1.96e-24	187	2469	7	81859001	81884434	transmembrane 6 superfamily member 1			GO:0016021	--	FALSE	TRUE
17095	Lyl1	1.96e-24	107	995	8	84701457	84704715	lymphoblastomic leukemia 1	GO:0001955|GO:0006351|GO:0006355|GO:0030183|GO:0045893|GO:0060216|GO:0045893|GO:0006355|GO:0001955	GO:0003677|GO:0046983|GO:0005515|GO:0003677	GO:0005634	--	FALSE	TRUE
15186	Hdc	1.97e-24	140	1563	2	126593667	126619299	histidine decarboxylase	GO:0001694|GO:0006548|GO:0042423|GO:0006520|GO:0019752|GO:0006548	GO:0004398|GO:0030170|GO:0016829|GO:0016831|GO:0004398		up	FALSE	TRUE
50918	Myadm	2.19e-24	88	703	MG4151_PATCH	3289100	3298942	myeloid-associated differentiation marker (Myadm), transcript variant 4, mRNA			GO:0016021|GO:0016020|GO:0016021|GO:0016020|GO:0016021|GO:0016020	up	FALSE	TRUE
20343	Sell	2.68e-24	134	1460	1	164062076	164080785	selectin, lymphocyte	GO:0007155|GO:0033198|GO:0007155|GO:0033198	GO:0005515|GO:0030246|GO:0050839|GO:0002020|GO:0005515|GO:0030246|GO:0050839|GO:0005515	GO:0005886|GO:0009897|GO:0005886|GO:0009897|GO:0016021	--	FALSE	TRUE
13011	Cst7	2.7e-24	223	3231	2	150570415	150578944	cystatin F (leukocystatin)		GO:0004869|GO:0005515	GO:0005576	--	FALSE	TRUE
14544	Gda	2.76e-24	109	1032	19	21391307	21473445	guanine deaminase	GO:0006147|GO:0006147	GO:0008270|GO:0008892|GO:0005515|GO:0016787|GO:0008270|GO:0008892|GO:0016787		--	FALSE	FALSE
23845	Clec5a	2.81e-24	85	662	6	40574894	40585821	C-type lectin domain family 5, member a	GO:0002076|GO:0033033|GO:0043066|GO:0045087|GO:0050715|GO:0002076|GO:0033033|GO:0043066|GO:0045087|GO:0050715|GO:0045087|GO:0002076|GO:0033033|GO:0043066|GO:0045087|GO:0050715	GO:0001618|GO:0005515|GO:0030246|GO:0001618|GO:0005515|GO:0030246|GO:0001618|GO:0001618|GO:0005515|GO:0030246	GO:0005886|GO:0009986|GO:0016021|GO:0005886|GO:0009986|GO:0016021|GO:0005886|GO:0009986|GO:0016021	--	FALSE	TRUE
399612		2.85e-24	419	8004								--	FALSE	FALSE
243910	Nfkbid	3.14e-24	158	1907	7	30421732	30428746	nuclear factor of kappa light polypeptide gene enhancer in B cells inhibitor, delta	GO:0006954|GO:0032088|GO:0033085|GO:0043124|GO:0070245|GO:0006954|GO:0032088|GO:0033085|GO:0043124|GO:0070245|GO:0006954|GO:0032088|GO:0033085|GO:0043124|GO:0070245	GO:0005515|GO:0051059|GO:0005515|GO:0051059|GO:0005515|GO:0051059	GO:0005634|GO:0005634|GO:0005634	--	TRUE	FALSE
64214	Rgs18	3.31e-24	123	1270	1	144752683	144775435	regulator of G-protein signaling 18	GO:0007186|GO:0008277|GO:0038032|GO:0043547	GO:0005096	GO:0005737|GO:0005886	--	FALSE	TRUE
246727	Oas3	3.34e-24	107	1002	5	120753098	120777661	2'-5' oligoadenylate synthetase 3	GO:0009615|GO:0045071|GO:0045087|GO:0051607|GO:0060700|GO:0006955|GO:0009615|GO:0006955|GO:0051607	GO:0001730|GO:0003725|GO:0005524|GO:0046872|GO:0016779|GO:0003723|GO:0016740|GO:0005515|GO:0005524|GO:0003725|GO:0001730|GO:0001730|GO:0003725|GO:0005524	GO:0005634|GO:0005737|GO:0005737	--	FALSE	TRUE
58207	Slc43a3	3.74e-24	260	4061	2	84936579	84958509	solute carrier family 43, member 3	GO:0055085		GO:0016021	--	FALSE	TRUE
104027	Synpo	3.81e-24	213	3025	18	60593973	60660142	synaptopodin	GO:0030865|GO:0032233|GO:0051492|GO:0030865|GO:0032233|GO:0051492|GO:0030865|GO:0032233|GO:0051492|GO:0030865|GO:0032233|GO:0051492|GO:0030865|GO:0032233|GO:0051492	GO:0003779|GO:0005515|GO:0003779|GO:0003779|GO:0003779|GO:0003779|GO:0003779	GO:0001725|GO:0005737|GO:0005886|GO:0005923|GO:0014069|GO:0015629|GO:0030425|GO:0043197|GO:0043204|GO:0045211|GO:0001725|GO:0005737|GO:0005886|GO:0005923|GO:0014069|GO:0015629|GO:0030425|GO:0043197|GO:0043204|GO:0045211|GO:0015629|GO:0030425|GO:0001725|GO:0005737|GO:0005886|GO:0005923|GO:0014069|GO:0015629|GO:0030425|GO:0043197|GO:0043204|GO:0045211|GO:0001725|GO:0005737|GO:0005886|GO:0005923|GO:…	--	FALSE	TRUE
59036	Dact1	3.85e-24	307	5163	12	71309884	71320107	dapper homolog 1, antagonist of beta-catenin (xenopus)	GO:0000122|GO:0001702|GO:0030177|GO:0030178|GO:0031647|GO:0035412|GO:0035413|GO:0045600|GO:0046329|GO:0048598|GO:0048619|GO:0048813|GO:0050808|GO:0090090|GO:2000095|GO:2000134|GO:0000122|GO:0001702|GO:0030177|GO:0031647|GO:0035413|GO:0045600|GO:0045732|GO:0046329|GO:0048598|GO:0048813|GO:0050808|GO:0090090|GO:2000095|GO:2000134|GO:0030178|GO:0035412	GO:0005080|GO:0005515|GO:0008013|GO:0051018|GO:0070097|GO:0005515|GO:0008013|GO:0051018|GO:0005515	GO:0005634|GO:0005737|GO:0030054|GO:0030877|GO:0045202|GO:0030877|GO:0005737	--	FALSE	TRUE
67731	Fbxo32	3.88e-24	198	2710	15	58175879	58214892	F-box protein 32	GO:0014894|GO:0016567	GO:0005515|GO:0005515	GO:0005634|GO:0030018	--	FALSE	TRUE
76448	Ppp1r18	3.98e-24	140	1575	17	35865593	35875596	protein phosphatase 1, regulatory subunit 18	GO:0008150|GO:0008150|GO:0008150|GO:0008150	GO:0003674|GO:0003779|GO:0019902|GO:0003674|GO:0003779|GO:0019902|GO:0003674|GO:0003779|GO:0019902|GO:0003674|GO:0003779|GO:0019902	GO:0005575|GO:0005737|GO:0005856|GO:0005575|GO:0005737|GO:0005856|GO:0005575|GO:0005737|GO:0005856|GO:0005575|GO:0005737|GO:0005856	--	FALSE	FALSE
234593	Ndrg4	4e-24	356	6374	8	95676980	95715119	N-myc downstream regulated gene 4			GO:0005829|GO:0005829|GO:0005829	--	FALSE	TRUE
15446	Hpgd	4.37e-24	252	3884	8	56294552	56321046	hydroxyprostaglandin dehydrogenase 15 (NAD)	GO:0006693|GO:0007179|GO:0007565|GO:0007567|GO:0030728|GO:0045786|GO:0070493|GO:0097070|GO:0044237|GO:0008152|GO:0007565|GO:0007179|GO:0007567|GO:0006693|GO:0045786|GO:0070493	GO:0003824|GO:0004957|GO:0016404|GO:0051287|GO:0070403|GO:0050662|GO:0016491|GO:0003824|GO:0051287|GO:0070403|GO:0004957|GO:0016404	GO:0005634|GO:0005737|GO:0016323	--	FALSE	TRUE
269346	Slc28a2	4.37e-24	136	1504	2	122426477	122461137	solute carrier family 28 (sodium-coupled nucleoside transporter), member 2	GO:0015860|GO:0006810|GO:0015860|GO:0006810|GO:0015860|GO:0006810	GO:0001882|GO:0005415|GO:0015211|GO:0001882|GO:0005415|GO:0015211|GO:0001882|GO:0005415|GO:0015211	GO:0005887|GO:0016020|GO:0005887|GO:0016020|GO:0005887|GO:0016020	--	FALSE	FALSE
11475	Acta2	4.83e-24	210	2967	19	34241090	34255336	actin, alpha 2, smooth muscle, aorta	GO:0008217|GO:0009615|GO:0014829|GO:0072144	GO:0005524	GO:0005737|GO:0005856|GO:0015629|GO:0030485|GO:0043234|GO:0005737	--	FALSE	FALSE
30955	Pik3cg	5.03e-24	130	1399	12	32173473	32208659	phosphoinositide-3-kinase, catalytic, gamma polypeptide	GO:0001525|GO:0006468|GO:0006897|GO:0006935|GO:0006954|GO:0007186|GO:0014065|GO:0036092|GO:0043406|GO:0051897|GO:2000270|GO:0001525|GO:0006468|GO:0006897|GO:0006935|GO:0006954|GO:0007186|GO:0014065|GO:0036092|GO:0043406|GO:0051897|GO:2000270|GO:0007204|GO:0097284|GO:0036092|GO:0032252|GO:0010897|GO:0002675|GO:0046854|GO:0001525|GO:0006468|GO:0006897|GO:0006935|GO:0006954|GO:0007186|GO:0014065|GO:…	GO:0004674|GO:0005524|GO:0016303|GO:0035005|GO:0046875|GO:0046934|GO:0005515|GO:0016773|GO:0016772|GO:0005488|GO:0004674|GO:0005524|GO:0016303|GO:0035005|GO:0046875|GO:0046934|GO:0005515|GO:0016773|GO:0016772|GO:0005488|GO:0016303|GO:0004674|GO:0005524|GO:0016303|GO:0035005|GO:0046875|GO:0046934|GO:0005515|GO:0016773|GO:0016772|GO:0005488	GO:0005886|GO:0005942|GO:0005944|GO:0005886|GO:0005942|GO:0005944|GO:0005737|GO:0016020|GO:0005942|GO:0005886|GO:0005942|GO:0005944	--	FALSE	TRUE
101757		5.06e-24	334	5831								--	FALSE	FALSE
23900	Hcst	5.9e-24	102	929	7	30417717	30419854	hematopoietic cell signal transducer	GO:0014068	GO:0005515|GO:0043548|GO:0005515	GO:0009986|GO:0016021	--	FALSE	FALSE
270084	Lpcat2	6.44e-24	56	294	8	92855350	92919279	lysophosphatidylcholine acyltransferase 2	GO:0006663|GO:0061024|GO:0008152|GO:0036151	GO:0005509|GO:0047184|GO:0047192|GO:0016746	GO:0000139|GO:0005783|GO:0005789|GO:0005795|GO:0016021|GO:0005811	--	FALSE	FALSE
21355	Tap2	6.49e-24	279	4515	17	34203527	34216321	transporter 2, ATP-binding cassette, sub-family B (MDR/TAP)	GO:0001916|GO:0002237|GO:0002481|GO:0002485|GO:0002489|GO:0002591|GO:0015833|GO:0055085|GO:0001916|GO:0002237|GO:0002481|GO:0002485|GO:0002489|GO:0002591|GO:0015833|GO:0055085|GO:0001916|GO:0002237|GO:0002481|GO:0002485|GO:0002489|GO:0002591|GO:0015833|GO:0055085|GO:0015031|GO:0006810	GO:0005515|GO:0005524|GO:0015421|GO:0042288|GO:0042605|GO:0046978|GO:0046979|GO:0046980|GO:0005515|GO:0005524|GO:0015421|GO:0042288|GO:0042605|GO:0046978|GO:0046979|GO:0046980|GO:0005515|GO:0005524|GO:0015421|GO:0042288|GO:0042605|GO:0046978|GO:0046979|GO:0046980|GO:0042626|GO:0016887|GO:0000166|GO:0017111|GO:0005215	GO:0005886|GO:0042825|GO:0005886|GO:0042825|GO:0005886|GO:0042825|GO:0016021	--	FALSE	TRUE
75723	Amotl1	6.52e-24	296	4916	9	14541966	14615483	angiomotin-like 1	GO:0003365|GO:0043536|GO:0016055|GO:0035329|GO:0003365|GO:0043536|GO:0003365|GO:0043536|GO:0003365|GO:0043536|GO:0016055|GO:0035329	GO:0005515|GO:0042802|GO:0005515|GO:0042802|GO:0005515|GO:0042802|GO:0005515|GO:0042802|GO:0005515	GO:0005923|GO:0008180|GO:0016324|GO:0030027|GO:0031410|GO:0005923|GO:0008180|GO:0016324|GO:0030027|GO:0031410|GO:0005923|GO:0008180|GO:0016324|GO:0030027|GO:0031410|GO:0005923|GO:0008180|GO:0016324|GO:0030027|GO:0031410|GO:0005737|GO:0005923|GO:0030054	--	FALSE	FALSE
233335	Synm	6.63e-24	307	5180	7	67730161	67759742	synemin, intermediate filament protein	GO:0008150|GO:0008150	GO:0005200|GO:0005515|GO:0008307|GO:0017166|GO:0019215|GO:0005198|GO:0005515|GO:0005200|GO:0008307|GO:0017166|GO:0005200|GO:0005515|GO:0008307|GO:0017166|GO:0019215|GO:0005198	GO:0005882|GO:0005912|GO:0016020|GO:0043034|GO:0060053|GO:0005912|GO:0043034|GO:0005882|GO:0005882|GO:0005912|GO:0016020|GO:0043034|GO:0060053	--	FALSE	TRUE
240354	Malt1	6.72e-24	178	2314	18	65430963	65478823	mucosa associated lymphoid tissue lymphoma translocation gene 1	GO:0001923|GO:0002237|GO:0002726|GO:0006508|GO:0006915|GO:0007249|GO:0007250|GO:0009620|GO:0032743|GO:0042098|GO:0042113|GO:0042981|GO:0043123|GO:0045087|GO:0050852|GO:0050856|GO:0050870|GO:0051092|GO:0051168|GO:0051259|GO:0016567|GO:0042981|GO:0050852	GO:0002020|GO:0004197|GO:0004842|GO:0004871|GO:0005515|GO:0019209|GO:0043621|GO:0005515|GO:0008233	GO:0005634|GO:0005829|GO:0043234|GO:0048471|GO:0005737	up	FALSE	FALSE
26949	Vat1	6.99e-24	322	5546	11	101458745	101466230	vesicle amine transport protein 1 homolog (T californica)	GO:0010637|GO:0055114|GO:0010637	GO:0008270|GO:0016491|GO:0016747	GO:0005741|GO:0005741	--	FALSE	TRUE
11853	Rhoc	7.13e-24	272	4355	3	104789011	104794459	ras homolog gene family, member C	GO:0000910|GO:0007264|GO:0043123|GO:0043297|GO:0015031|GO:0006184|GO:0007165|GO:0000910|GO:0000910|GO:0007264|GO:0043123|GO:0043297|GO:0015031|GO:0006184|GO:0007165|GO:0007264|GO:0015031|GO:0006184|GO:0007165	GO:0004871|GO:0005515|GO:0005525|GO:0003924|GO:0005515|GO:0004871|GO:0005515|GO:0005525|GO:0003924|GO:0005515|GO:0005525|GO:0003924	GO:0005634|GO:0005886|GO:0032154|GO:0005622|GO:0016020|GO:0032154|GO:0005829|GO:0005634|GO:0005886|GO:0032154|GO:0005622|GO:0016020|GO:0005634|GO:0005886|GO:0005622|GO:0016020	--	FALSE	TRUE
21426	Tfec	8.84e-24	238	3590	6	16833381	16898441	transcription factor EC	GO:0006351|GO:0006355|GO:0034605	GO:0003677|GO:0046983	GO:0005634	--	FALSE	TRUE
12741	Cldn5	9.71e-24	272	4364	16	18776847	18778260	claudin 5	GO:0016337|GO:0016338|GO:0042552	GO:0005198|GO:0005515|GO:0042802	GO:0005886|GO:0005923|GO:0016021|GO:0005911|GO:0033270|GO:0043220	--	FALSE	FALSE
321019	Gpr183	9.76e-24	106	1000	14	121952331	121965193	G protein-coupled receptor 183	GO:0002313|GO:0006959|GO:0007186|GO:0030890|GO:0070374|GO:0007186|GO:0070374|GO:0030890	GO:0004930|GO:0008142|GO:0008142	GO:0005886|GO:0016021|GO:0005886	--	FALSE	TRUE
106512	Gpsm3	9.79e-24	178	2322	17	34589806	34591754	G-protein signalling modulator 3 (AGS3-like, C. elegans)	GO:0008277|GO:0008277|GO:0008277	GO:0005092|GO:0030695|GO:0005092|GO:0005092|GO:0030695	GO:0005737	--	FALSE	TRUE
16431	Itm2a	9.85e-24	414	7916	X	107397099	107403376	integral membrane protein 2A		GO:0005515	GO:0016021	--	FALSE	TRUE
15896	Icam2	1.04e-23	170	2164	11	106377656	106388075	intercellular adhesion molecule 2	GO:0016337|GO:0016337	GO:0005178|GO:0005178	GO:0001931|GO:0005886|GO:0005887|GO:0071944|GO:0001931|GO:0005886|GO:0005887|GO:0071944|GO:0001931|GO:0005886|GO:0005887|GO:0071944	--	FALSE	TRUE
72828	Ubash3b	1.06e-23	203	2838	9	41011098	41161697	ubiquitin associated and SH3 domain containing, B	GO:0006469|GO:0035335|GO:0051279|GO:0090331|GO:0006469|GO:0035335|GO:0051279|GO:0090331|GO:0006469|GO:0035335|GO:0051279|GO:0090331|GO:0006469|GO:0035335|GO:0051279|GO:0090331	GO:0003674|GO:0005515|GO:0003674|GO:0005515|GO:0003674|GO:0004725|GO:0005515|GO:0003674|GO:0004725|GO:0005515|GO:0003824	GO:0005575|GO:0005575|GO:0005575|GO:0005634|GO:0005737|GO:0005575|GO:0005634|GO:0005737	--	FALSE	FALSE
269233	Fam171a1	1.13e-23	233	3486	2	3114224	3227806	family with sequence similarity 171, member A1	GO:0008150|GO:0008150|GO:0008150|GO:0008150	GO:0003674|GO:0003674|GO:0003674|GO:0003674	GO:0005575|GO:0005575|GO:0005575|GO:0005575	--	FALSE	TRUE
101497	Plekhg2	1.26e-23	327	5688	7	28359604	28372599	pleckstrin homology domain containing, family G (with RhoGef domain) member 2	GO:0035023|GO:0035023|GO:0035023|GO:0035023|GO:0035023	GO:0005089|GO:0005543|GO:0005089|GO:0005543|GO:0005089|GO:0005543|GO:0005089|GO:0005543|GO:0005089		up	FALSE	FALSE
56386	B4galt6	1.26e-23	360	6515	18	20684599	20746404	UDP-Gal:betaGlcNAc beta 1,4-galactosyltransferase, polypeptide 6	GO:0006486|GO:0030148	GO:0008378|GO:0046872	GO:0005575|GO:0016021|GO:0032580	--	FALSE	TRUE
66940	Shisa5	1.3e-23	174	2248	9	109038565	109057724	shisa homolog 5 (Xenopus laevis)	GO:0042771|GO:0043123|GO:0072332|GO:0042771|GO:0043123|GO:0072332|GO:0007165|GO:0042771|GO:0043123|GO:0072332|GO:0042771|GO:0072332|GO:0042771|GO:0043123|GO:0072332|GO:0042771|GO:0043123|GO:0072332|GO:0042771|GO:0043123|GO:0072332|GO:0042771|GO:0043123|GO:0072332|GO:0042771|GO:0043123|GO:0072332|GO:0042771|GO:0043123|GO:0072332|GO:0042771|GO:0043123|GO:0072332|GO:0042771|GO:0072332|GO:0042771|GO:…	GO:0004871|GO:0050699|GO:0004871|GO:0050699|GO:0005515|GO:0004871|GO:0050699|GO:0004871|GO:0050699|GO:0004871|GO:0050699|GO:0004871|GO:0050699|GO:0004871|GO:0050699|GO:0004871|GO:0050699|GO:0004871|GO:0050699|GO:0004871|GO:0050699|GO:0004871|GO:0050699	GO:0005635|GO:0005783|GO:0005789|GO:0016021|GO:0031965|GO:0005635|GO:0005783|GO:0005789|GO:0016021|GO:0031965|GO:0005635|GO:0005783|GO:0005635|GO:0005783|GO:0005635|GO:0005783|GO:0005635|GO:0005783|GO:0005635|GO:0005783|GO:0005789|GO:0016021|GO:0031965|GO:0005635|GO:0005783|GO:0005635|GO:0005783|GO:0005635|GO:0005783|GO:0005635|GO:0005783|GO:0005635|GO:0005783|GO:0005635|GO:0005783|GO:0005789|GO:…	--	FALSE	FALSE
11535	Adm	1.33e-23	110	1070	7	110627669	110629819	adrenomedullin	GO:0001570|GO:0001666|GO:0001843|GO:0002026|GO:0002031|GO:0006171|GO:0007204|GO:0007507|GO:0007565|GO:0007568|GO:0008209|GO:0008284|GO:0008285|GO:0009409|GO:0009611|GO:0010460|GO:0019933|GO:0030819|GO:0031100|GO:0031102|GO:0032496|GO:0032868|GO:0042475|GO:0042594|GO:0043116|GO:0045766|GO:0045906|GO:0045909|GO:0046879|GO:0048589|GO:0051384|GO:0060670|GO:0060712|GO:0097084|GO:2001214|GO:0031623|GO:…	GO:0005179|GO:0031700|GO:0005515	GO:0005615|GO:0005737|GO:0005576	--	FALSE	TRUE
27528	Nrep	1.34e-23	317	5445	18	33437019	33464029	neuronal regeneration related protein	GO:0017015|GO:0031103|GO:0045664|GO:0017015|GO:0031103|GO:0045664|GO:0017015|GO:0031103|GO:0045664	GO:0005515|GO:0005515|GO:0005515|GO:0005515	GO:0005634|GO:0005737|GO:0005634|GO:0005737|GO:0005634|GO:0005737	--	FALSE	TRUE
12227	Btg2	1.5e-23	241	3671	1	134075170	134079120	B cell translocation gene 2, anti-proliferative	GO:0006479|GO:0006974|GO:0008285|GO:0008306|GO:0009612|GO:0009952|GO:0014070|GO:0017148|GO:0021542|GO:0021954|GO:0031175|GO:0035914|GO:0043066|GO:0043434|GO:0051602|GO:0060213|GO:2000178|GO:0008285|GO:0017148|GO:0010243|GO:0010033|GO:0045944|GO:0030182|GO:0043524	GO:0001077|GO:0005515|GO:0005515		up	TRUE	TRUE
66222	Serpinb1a	1.57e-23	369	6753	13	32842092	32851185	serine (or cysteine) peptidase inhibitor, clade B, member 1a	GO:0010951|GO:0030162|GO:0042176	GO:0004867	GO:0005615|GO:0005737	--	FALSE	TRUE
21838	Thy1	1.65e-23	436	8530	9	44043384	44048579	thymus cell antigen 1, theta	GO:0001525|GO:0006469|GO:0007010|GO:0016337|GO:0030336|GO:0043547|GO:0046549|GO:0048041|GO:0050771|GO:0050852|GO:0050860|GO:0050870|GO:0051281|GO:0006469|GO:0051281|GO:0032321|GO:0050771|GO:0050870|GO:0048041|GO:0043547|GO:0050852|GO:0007010|GO:0016337|GO:0030336	GO:0005100|GO:0005178|GO:0019901|GO:0034235|GO:0005515|GO:0019899|GO:0005100|GO:0034235	GO:0005783|GO:0005829|GO:0005886|GO:0009897|GO:0016324|GO:0030425|GO:0030426|GO:0031362|GO:0045121|GO:0030426|GO:0046658|GO:0005886|GO:0009986	--	FALSE	TRUE
19222	Ptgir	1.71e-23	68	446	7	16906490	16910905	prostaglandin I receptor (IP)	GO:0007186|GO:0032496|GO:0007189|GO:0010642|GO:0030819|GO:0032496|GO:0043950|GO:0048662|GO:0007186	GO:0004930	GO:0016021|GO:0005829|GO:0005886|GO:0016021	--	FALSE	FALSE
26415	Mapk13	1.73e-23	223	3278	17	28769307	28778698	mitogen-activated protein kinase 13	GO:0006351|GO:0006355|GO:0006970|GO:0007049|GO:0007243|GO:0018105|GO:0032755|GO:0006468|GO:0006950|GO:0007243|GO:0000165|GO:0006468	GO:0004707|GO:0005524|GO:0004672|GO:0016772|GO:0004713|GO:0005515|GO:0004674|GO:0004707|GO:0004707|GO:0005524|GO:0004672|GO:0016772|GO:0004713		--	FALSE	TRUE
70574	Cpm	1.74e-23	205	2892	10	117629500	117687352	carboxypeptidase M	GO:0006508|GO:0008150|GO:0008152	GO:0003674|GO:0004181|GO:0008270|GO:0016788	GO:0005886|GO:0031225|GO:0005634|GO:0005737	--	FALSE	TRUE
71946	Endod1	1.76e-23	203	2850	9	14353990	14381242	endonuclease domain containing 1	GO:0008150	GO:0003676|GO:0004519|GO:0046872|GO:0016787	GO:0005575|GO:0005576	--	FALSE	FALSE
330635		2.09e-23	258	4064								--	FALSE	FALSE
16852	Lgals1	2.14e-23	311	5314	15	78926725	78930465	lectin, galactose binding, soluble 1	GO:0002317|GO:0007157|GO:0031295|GO:0043123|GO:0045445|GO:0007165|GO:0042493|GO:0071333|GO:0034120|GO:0033555|GO:0010812|GO:0048678|GO:0071407|GO:0010977	GO:0004871|GO:0005515|GO:0005534|GO:0016936|GO:0030246|GO:0005515|GO:0030395|GO:0043236|GO:0001948|GO:0042803	GO:0005578|GO:0005615|GO:0005622|GO:0005615|GO:0031012|GO:0005737|GO:0005634|GO:0009986	--	FALSE	TRUE
54635	Pdgfc	2.28e-23	275	4459	3	81036416	81214040	platelet-derived growth factor, C polypeptide	GO:0007171|GO:0008284|GO:0009887|GO:0045740|GO:0048008|GO:0048146|GO:0050730|GO:0051781|GO:0071230|GO:0048008|GO:0007171|GO:0008284|GO:0009887|GO:0048008|GO:0050730|GO:0071230|GO:0007171|GO:0008284|GO:0009887|GO:0048008|GO:0050730|GO:0071230	GO:0005161|GO:0008083|GO:0042803|GO:0005161|GO:0005161|GO:0005161	GO:0005576|GO:0005615|GO:0005634|GO:0005737|GO:0009986|GO:0016020|GO:0005576|GO:0005576	--	FALSE	TRUE
665506		2.29e-23	164	2062								--	FALSE	FALSE
19143	St14	2.36e-23	197	2731	9	31089402	31131853	suppression of tumorigenicity 14 (colon carcinoma)	GO:0006508|GO:0016477|GO:0016477	GO:0004252|GO:0008236|GO:0005515|GO:0003824|GO:0008236|GO:0008236	GO:0005576|GO:0005887|GO:0019897|GO:0016020|GO:0005615|GO:0019897|GO:0016323|GO:0005576|GO:0005887|GO:0019897	--	FALSE	TRUE
71398	5430427O19Rik	2.5e-23	150	1794	X	85870354	85891499	RIKEN cDNA 5430427O19 gene	GO:0008150	GO:0003674	GO:0005575	--	FALSE	TRUE
53314	Batf	2.62e-23	134	1498	12	85686669	85709087	basic leucine zipper transcription factor, ATF-like	GO:0001816|GO:0002320|GO:0006351|GO:0006974|GO:0030330|GO:0042832|GO:0043011|GO:0045064|GO:0045190|GO:0060218|GO:0072539|GO:0072540|GO:0006355	GO:0003700|GO:0005515|GO:0043565|GO:0003677|GO:0005515	GO:0005634|GO:0005737	--	TRUE	TRUE
76498	Paqr4	2.69e-23	280	4581	17	23736186	23740330	progestin and adipoQ receptor family member IV	GO:0008150	GO:0003674	GO:0005575|GO:0016021	--	FALSE	FALSE
19659	Rbp1	2.79e-23	225	3334	9	98422961	98446551	retinol binding protein 1, cellular	GO:0002138|GO:0030852|GO:0033189|GO:0042572|GO:0042573|GO:0042572	GO:0005215|GO:0005501|GO:0016918|GO:0019841	GO:0005829|GO:0044297	--	FALSE	TRUE
16411	Itgax	2.81e-23	117	1199	7	128129547	128150656	integrin alpha X	GO:0007155|GO:0007229|GO:0051607	GO:0046872|GO:0005515	GO:0008305|GO:0009897	--	FALSE	TRUE
12443	Ccnd1	3.16e-23	221	3250	7	144929931	144939869	cyclin D1	GO:0000082|GO:0000320|GO:0001889|GO:0001934|GO:0006468|GO:0006974|GO:0007595|GO:0010039|GO:0010165|GO:0010243|GO:0016055|GO:0030178|GO:0030857|GO:0030968|GO:0031100|GO:0031571|GO:0032026|GO:0033197|GO:0033327|GO:0033598|GO:0033601|GO:0042493|GO:0043627|GO:0045444|GO:0045471|GO:0045737|GO:0051301|GO:0051412|GO:0051592|GO:0051726|GO:0060070|GO:0060749|GO:0070141|GO:0071310|GO:2000045|GO:0000079|GO:…	GO:0004672|GO:0005515|GO:0016301|GO:0016538|GO:0019901|GO:0032403|GO:0005515|GO:0019899|GO:0019901	GO:0000307|GO:0005634|GO:0005654|GO:0005737|GO:0005829|GO:0016020|GO:0005923|GO:0005634|GO:0005622|GO:0000307|GO:0005737	down	FALSE	TRUE
19253	Ptpn18	3.48e-23	120	1254	1	34459746	34473775	protein tyrosine phosphatase, non-receptor type 18	GO:0006470|GO:0016311	GO:0004726|GO:0005515|GO:0004725|GO:0016791|GO:0005515	GO:0005634|GO:0005737	--	FALSE	FALSE
19716	Bex1	3.72e-23	346	6198	X	136213972	136215513	brain expressed gene 1	GO:0007399|GO:0030154|GO:0007399|GO:0030154|GO:0007399|GO:0030154	GO:0005515|GO:0005515|GO:0005515	GO:0005634|GO:0005737|GO:0005634|GO:0005737|GO:0005634|GO:0005737	--	FALSE	TRUE
23871	Ets1	3.77e-23	129	1414	9	32636221	32757820	E26 avian leukemia oncogene 1, 5' domain	GO:0001666|GO:0006351|GO:0006357|GO:0007565|GO:0008284|GO:0009612|GO:0010595|GO:0010715|GO:0021854|GO:0021983|GO:0032355|GO:0034616|GO:0045648|GO:0045765|GO:0045766|GO:0045893|GO:0045944|GO:0060055|GO:0060206|GO:0070301|GO:0070555|GO:0006355|GO:0045944|GO:0045893|GO:0006366|GO:0051272|GO:0046677|GO:0045765|GO:0030578|GO:0045648|GO:0010595|GO:0045786|GO:0030262|GO:0048870|GO:0097194|GO:0030335|GO:…	GO:0003677|GO:0003700|GO:0005515|GO:0043565|GO:0003700|GO:0005515|GO:0035035|GO:0043565|GO:0003677|GO:0003700|GO:0043565|GO:0043565|GO:0003700|GO:0043565	GO:0005634|GO:0005667|GO:0005634|GO:0005634|GO:0005667|GO:0005634	--	TRUE	TRUE
14677	Gnai1	4.11e-23	352	6353	5	18265135	18360413	guanine nucleotide binding protein (G protein), alpha inhibiting 1	GO:0007049|GO:0007186|GO:0007193|GO:0051301|GO:0007165|GO:0051301	GO:0003924|GO:0004871|GO:0005525|GO:0031683|GO:0031821|GO:0046872|GO:0019001|GO:0005515	GO:0005622|GO:0005634|GO:0005737|GO:0005813|GO:0005834|GO:0005886|GO:0030496|GO:0031234|GO:0005737|GO:0005813|GO:0030496	--	FALSE	TRUE
68262	Agpat4	4.12e-23	320	5555	17	12118704	12219645	1-acylglycerol-3-phosphate O-acyltransferase 4 (lysophosphatidic acid acyltransferase, delta)	GO:0008150|GO:0008152|GO:0008150|GO:0016024|GO:0008152|GO:0008150|GO:0008152|GO:0008150	GO:0003674|GO:0016746|GO:0003674|GO:0016746|GO:0003841|GO:0003674|GO:0016746|GO:0003674	GO:0005575|GO:0005575|GO:0016021|GO:0005575|GO:0005575	up	FALSE	TRUE
12258	Serping1	4.13e-23	282	4641	2	84765387	84775444	serine (or cysteine) peptidase inhibitor, clade G, member 1	GO:0001869|GO:0030162|GO:0030193|GO:0006958|GO:0007596|GO:0042730|GO:0045087|GO:0001869|GO:0030162|GO:0030193	GO:0004867|GO:0005515|GO:0004867	GO:0005615|GO:0005615	--	FALSE	TRUE
212032	Hk3	4.22e-23	80	618	13	55005985	55021385	hexokinase 3	GO:0001678|GO:0006096|GO:0051156|GO:0005975|GO:0001678|GO:0006096|GO:0051156|GO:0005975|GO:0001678|GO:0006096|GO:0051156|GO:0005975|GO:0001678|GO:0006096|GO:0051156|GO:0005975|GO:0001678|GO:0006096|GO:0051156|GO:0005975|GO:0001678|GO:0006096|GO:0051156|GO:0001678|GO:0006096|GO:0051156|GO:0001678|GO:0006096|GO:0051156	GO:0004340|GO:0008865|GO:0019158|GO:0005524|GO:0016773|GO:0019899|GO:0004396|GO:0042562|GO:0005515|GO:0004340|GO:0005524|GO:0008865|GO:0019158|GO:0016773|GO:0004340|GO:0008865|GO:0019158|GO:0005524|GO:0016773|GO:0004340|GO:0008865|GO:0019158|GO:0005524|GO:0016773|GO:0004340|GO:0008865|GO:0019158|GO:0005524|GO:0016773|GO:0004340|GO:0008865|GO:0019158|GO:0004340|GO:0008865|GO:0019158|GO:0004340|GO:…	GO:0005739|GO:0005829|GO:0043234|GO:0005739|GO:0005829|GO:0005739|GO:0005829|GO:0005739|GO:0005829|GO:0005739|GO:0005829|GO:0005739|GO:0005829|GO:0005739|GO:0005829|GO:0005739|GO:0005829	--	FALSE	TRUE
12654	Chi3l1	4.25e-23	132	1470	1	134182176	134190181	chitinase 3-like 1	GO:0005975|GO:0006954|GO:0009612|GO:0030324|GO:0034612|GO:0045766|GO:0051897|GO:0070374|GO:0070555|GO:0070741|GO:0006032|GO:0005975|GO:0006954|GO:0009612|GO:0030324|GO:0034612|GO:0045766|GO:0051897|GO:0070374|GO:0070555|GO:0070741|GO:0006032|GO:0007250|GO:0010800|GO:0071356|GO:0072606|GO:0005975|GO:0006954|GO:0009612|GO:0030324|GO:0034612|GO:0045766|GO:0051897|GO:0070374|GO:0070555|GO:0070741|GO:…	GO:0004553|GO:0008061|GO:0004568|GO:0004553|GO:0008061|GO:0004568|GO:0004553|GO:0008061|GO:0004553|GO:0008061|GO:0004553|GO:0008061|GO:0004568	GO:0005615|GO:0005615|GO:0005737|GO:0005783|GO:0005615|GO:0005615|GO:0005615|GO:0005737|GO:0005783	--	FALSE	TRUE
319765	Igf2bp2	4.5e-23	111	1104	16	22059009	22163299	insulin-like growth factor 2 mRNA binding protein 2	GO:0006417	GO:0000166|GO:0003730|GO:0048027|GO:0003676|GO:0003723|GO:0005515|GO:0000166|GO:0003730|GO:0048027|GO:0003676|GO:0003723	GO:0005634|GO:0005737|GO:0005856|GO:0005634|GO:0005737|GO:0005856	--	FALSE	TRUE
230257	Ptbp3	4.59e-23	185	2498	4	59471868	59549364	polypyrimidine tract binding protein 3	GO:0006397|GO:0008380|GO:0043249|GO:0006397|GO:0008380|GO:0043249|GO:0006397|GO:0045595|GO:0033119|GO:0006397|GO:0006397|GO:0008380|GO:0043249|GO:0006397|GO:0008380|GO:0043249	GO:0000166|GO:0003723|GO:0003676|GO:0000166|GO:0003723|GO:0003676|GO:0000166|GO:0003723|GO:0003676|GO:0000166|GO:0003723|GO:0003676|GO:0000166|GO:0003723|GO:0003676|GO:0000166|GO:0003723|GO:0003676|GO:0000166|GO:0003676|GO:0000166|GO:0003676|GO:0000166	GO:0005634|GO:0005634|GO:0005634|GO:0005634|GO:0005634|GO:0005634	--	FALSE	FALSE
22352	Vim	5.38e-23	262	4183	2	13573927	13582826	vimentin	GO:0010977|GO:0014002|GO:0045103|GO:0045109|GO:0060020|GO:0070307|GO:0010977|GO:0014002|GO:0045103|GO:0045109|GO:0060020|GO:0070307	GO:0005198|GO:0005200|GO:0005212|GO:0005515|GO:0008022|GO:0042802|GO:0097110|GO:0005198|GO:0005200|GO:0005212|GO:0005515|GO:0008022|GO:0042802|GO:0097110|GO:0005515	GO:0005737|GO:0005777|GO:0005829|GO:0005856|GO:0005882|GO:0005886|GO:0031252|GO:0042995|GO:0045098|GO:0070062|GO:0005737|GO:0005777|GO:0005829|GO:0005856|GO:0005882|GO:0005886|GO:0031252|GO:0042995|GO:0045098|GO:0070062|GO:0005737|GO:0005882|GO:0045111	--	FALSE	TRUE
12306	Anxa2	6.05e-23	159	1984	9	69453620	69491795	annexin A2	GO:0001525|GO:0007589|GO:0030199|GO:0031340|GO:0042730|GO:0051099|GO:0071229|GO:0001934|GO:0072661|GO:0048146|GO:0001525|GO:0007589|GO:0030199|GO:0031340|GO:0042730|GO:0051099|GO:0071229|GO:0001525|GO:0007589|GO:0030199|GO:0031340|GO:0042730|GO:0051099|GO:0071229|GO:0001525|GO:0030199|GO:0042730|GO:0051099|GO:0071229	GO:0004859|GO:0005509|GO:0005515|GO:0005544|GO:0005546|GO:0008092|GO:0017137|GO:0005515|GO:0004859|GO:0005509|GO:0005515|GO:0005544|GO:0005546|GO:0008092|GO:0017137|GO:0004859|GO:0005509|GO:0005515|GO:0005544|GO:0005546|GO:0008092|GO:0017137|GO:0004859|GO:0005509|GO:0005515|GO:0005544|GO:0008092	GO:0005737|GO:0005769|GO:0005811|GO:0019897|GO:0030496|GO:0042383|GO:0043234|GO:0048471|GO:0070062|GO:0005604|GO:0035749|GO:0042470|GO:0043220|GO:0044354|GO:0031982|GO:0005886|GO:0005737|GO:0005938|GO:0001726|GO:0005737|GO:0005769|GO:0005811|GO:0019897|GO:0030496|GO:0042383|GO:0043234|GO:0048471|GO:0070062|GO:0005737|GO:0005769|GO:0005811|GO:0019897|GO:0030496|GO:0042383|GO:0043234|GO:0048471|GO:…	--	FALSE	TRUE
17913	Myo1c	6.4e-23	193	2671	11	75650504	75673910	myosin IC	GO:0006612|GO:0006810|GO:0038089|GO:0051028|GO:0090314|GO:1900748|GO:2000810|GO:0006612|GO:0006810|GO:0038089|GO:0051028|GO:0090314|GO:1900748|GO:2000810|GO:0006612|GO:0006810|GO:0038089|GO:0051028|GO:0090314|GO:1900748|GO:2000810|GO:0006612|GO:0006810|GO:0038089|GO:0051028|GO:0090314|GO:1900748|GO:2000810|GO:0030335|GO:0006605|GO:0006810	GO:0003774|GO:0003779|GO:0005102|GO:0005515|GO:0005516|GO:0005524|GO:0005543|GO:0008022|GO:0003774|GO:0003779|GO:0005102|GO:0005515|GO:0005516|GO:0005524|GO:0005543|GO:0008022|GO:0003774|GO:0003779|GO:0005102|GO:0005515|GO:0005516|GO:0005524|GO:0005543|GO:0008022|GO:0003774|GO:0003779|GO:0005102|GO:0005515|GO:0005516|GO:0005524|GO:0005543|GO:0008022|GO:0005515|GO:0005515	GO:0005643|GO:0005654|GO:0005730|GO:0005829|GO:0005903|GO:0009925|GO:0016020|GO:0016328|GO:0031941|GO:0032420|GO:0045121|GO:0045160|GO:0060171|GO:0070062|GO:0016459|GO:0005643|GO:0005654|GO:0005730|GO:0005829|GO:0005903|GO:0009925|GO:0016020|GO:0016328|GO:0031941|GO:0032420|GO:0045121|GO:0045160|GO:0060171|GO:0070062|GO:0016459|GO:0005643|GO:0005654|GO:0005730|GO:0005829|GO:0005903|GO:0009925|GO:…	--	FALSE	TRUE
15903	Id3	7.41e-23	274	4471	4	136143497	136145755	inhibitor of DNA binding 3	GO:0000122|GO:0001656|GO:0006275|GO:0006351|GO:0007417|GO:0007507|GO:0007517|GO:0009611|GO:0030182|GO:0030855|GO:0030903|GO:0042476|GO:0043065|GO:0043433|GO:0045668|GO:0051726|GO:0045892	GO:0003700|GO:0005515|GO:0008134|GO:0019904|GO:0046983	GO:0005634|GO:0005737	--	TRUE	TRUE
57916	Tnfrsf13b	7.69e-23	143	1683	11	61126755	61149372	tumor necrosis factor receptor superfamily, member 13b	GO:0001782|GO:0030889|GO:0001782|GO:0030889|GO:0001782|GO:0030889|GO:0001782|GO:0030889	GO:0005515	GO:0005887|GO:0009897|GO:0005887|GO:0009897|GO:0005887|GO:0009897|GO:0005887|GO:0009897	--	FALSE	FALSE
11541	Adora2b	9.08e-23	197	2763	11	62248984	62266453	adenosine A2b receptor	GO:0002882|GO:0007189|GO:0010575|GO:0030819|GO:0030828|GO:0031284|GO:0031668|GO:0032722|GO:0032755|GO:0043306|GO:0060087|GO:0007186	GO:0001609|GO:0004930	GO:0005886|GO:0016021	--	FALSE	TRUE
76117	Arhgap15	9.7e-23	158	1974	2	43748824	44395953	Rho GTPase activating protein 15	GO:0007165|GO:0007165|GO:0008360|GO:0007165|GO:0008360|GO:0032855	GO:0005096|GO:0005543|GO:0005543|GO:0030675|GO:0005543|GO:0030675	GO:0005622|GO:0005737|GO:0016020|GO:0005737|GO:0016020|GO:0005622	--	FALSE	TRUE
30953	Gm21949	1.01e-22	317	5511	3	68064802	68626481	schwannomin interacting protein 1		GO:0005515|GO:0005515|GO:0005515|GO:0005515|GO:0005515|GO:0005515|GO:0005515|GO:0005515|GO:0005515|GO:0005515|GO:0005515|GO:0005515	GO:0005737|GO:0005737|GO:0005737|GO:0005737|GO:0005737|GO:0005737|GO:0005737|GO:0005737|GO:0005737|GO:0005737|GO:0005737|GO:0005737	--	FALSE	TRUE
18111	Nnat	1.05e-22	439	8684	2	157560078	157562522	neuronatin	GO:0007420|GO:0009749|GO:0030182|GO:0032024|GO:0032880|GO:0007420|GO:0009749|GO:0032024|GO:0032880|GO:0007420|GO:0009749|GO:0030182|GO:0032024|GO:0032880|GO:0007420|GO:0009749|GO:0032024|GO:0032880|GO:0009749|GO:0032024|GO:0032880|GO:0009749|GO:0032024|GO:0032880|GO:0009749|GO:0032024|GO:0032880|GO:0009749|GO:0032024|GO:0032880		GO:0005737|GO:0005737|GO:0005737|GO:0005737|GO:0005737|GO:0005737|GO:0005737|GO:0005737	--	FALSE	FALSE
214854	Neurl3	1.1e-22	149	1803	1	36264602	36273425	neuralized homolog 3 homolog (Drosophila)	GO:0016567	GO:0008270|GO:0004842|GO:0005515	GO:0005575	up	FALSE	FALSE
17872	Ppp1r15a	1.16e-22	122	1308	7	45522916	45526268	protein phosphatase 1, regulatory (inhibitor) subunit 15A	GO:0006417|GO:0006915|GO:0030968|GO:0006417|GO:0006915|GO:0030968	GO:0019901|GO:0019901|GO:0005515	GO:0005783|GO:0005783	up	FALSE	TRUE
106572	Rab31	1.22e-22	162	2057	17	65651726	65772752	RAB31, member RAS oncogene family	GO:0007264|GO:0031623|GO:0032869|GO:0043001|GO:0045055|GO:0090382|GO:0006184|GO:0006886|GO:0006913|GO:0007165|GO:0015031|GO:0048193	GO:0005525|GO:0019003|GO:0003924	GO:0005769|GO:0032588|GO:0045335|GO:0005794|GO:0030670|GO:0005622|GO:0005634|GO:0005737|GO:0016020	--	FALSE	TRUE
102371	Myzap	1.26e-22	301	5129	9	71504347	71592360	myocardial zonula adherens protein	GO:0035556|GO:0035556|GO:0035556|GO:0035556	GO:0005515	GO:0030018|GO:0030054|GO:0031234|GO:0031674|GO:0030864	--	FALSE	FALSE
231440	Parm1	1.35e-22	205	2942	5	91517615	91626894	prostate androgen-regulated mucin-like protein 1	GO:0051973	GO:0003674	GO:0000139|GO:0005634|GO:0005769|GO:0005770|GO:0005794|GO:0005886|GO:0010008|GO:0016021|GO:0005886|GO:0005737|GO:0043231|GO:0005794|GO:0005769|GO:0005770	--	FALSE	TRUE
17304	Mfge8	1.47e-22	237	3644	7	79133769	79149060	milk fat globule-EGF factor 8 protein	GO:0001525|GO:0006910|GO:0006911|GO:0007155|GO:0007338|GO:0050766|GO:2000427|GO:0001525|GO:0006910|GO:0006911|GO:0007155|GO:0007338|GO:0050766|GO:2000427	GO:0001786|GO:0005178|GO:0008429|GO:0005515|GO:0001786|GO:0005178|GO:0008429|GO:0005515	GO:0005615|GO:0009897|GO:0019897|GO:0031012|GO:0070062|GO:0005615|GO:0009897|GO:0019897	--	FALSE	FALSE
74155	Errfi1	1.55e-22	177	2362	4	150853919	150868892	ERBB receptor feedback inhibitor 1	GO:0007175|GO:0031953|GO:0042059|GO:0043589|GO:0045616|GO:0048286|GO:0050732|GO:0060426|GO:0060428|GO:0007175|GO:0031953|GO:0042059|GO:0043589|GO:0045616|GO:0048286|GO:0050732|GO:0060426|GO:0060428|GO:0031953	GO:0005515|GO:0019901|GO:0005515|GO:0019901|GO:0005515|GO:0019900	GO:0005634|GO:0005737|GO:0031234|GO:0005634|GO:0005737|GO:0031234	up	FALSE	FALSE
17357	Marcksl1	1.6e-22	186	2547	4	129513581	129515985	MARCKS-like 1	GO:0008284	GO:0003779|GO:0005516	GO:0005737|GO:0005886	--	FALSE	TRUE
12515	Cd69	1.67e-22	190	2631	6	129267324	129275369	CD69 antigen	GO:0035690	GO:0030246|GO:0005509	GO:0009897|GO:0016021	--	FALSE	TRUE
66107	1100001G20Rik	1.67e-22	178	2384	11	83746940	83752642	RIKEN cDNA 1100001G20 gene	GO:0032496|GO:0034612|GO:0050872	GO:0010577|GO:0030414	GO:0005615|GO:0005576	--	FALSE	FALSE
214459	Fnbp1l	1.7e-22	253	4010	3	122538719	122619667	formin binding protein 1-like	GO:0007165|GO:0007165	GO:0003674|GO:0005515|GO:0003674|GO:0005515		--	FALSE	TRUE
66725	Lrrk2	1.76e-22	147	1774	15	91673175	91816120	leucine-rich repeat kinase 2	GO:0000186|GO:0006468|GO:0006914|GO:0006979|GO:0007264|GO:0007406|GO:0007528|GO:0008340|GO:0010508|GO:0014043|GO:0018105|GO:0018107|GO:0022028|GO:0031398|GO:0032436|GO:0034260|GO:0035564|GO:0035640|GO:0040012|GO:0042391|GO:0043068|GO:0046777|GO:0048312|GO:0060161|GO:0061002|GO:0070997|GO:2000173|GO:0015031|GO:0021772|GO:0000187|GO:0001934|GO:0046777|GO:0010942|GO:0000165|GO:0034260|GO:0006184|GO:…	GO:0003924|GO:0004708|GO:0005096|GO:0005515|GO:0005524|GO:0005525|GO:0015631|GO:0017048|GO:0034211|GO:0042802|GO:0042803|GO:0044325|GO:0004672|GO:0016772|GO:0005488|GO:0004713|GO:0005515|GO:0005525|GO:0004674|GO:0017048|GO:0042802|GO:0034211	GO:0005802|GO:0005886|GO:0008021|GO:0032473|GO:0032839|GO:0043025|GO:0045121|GO:0045202|GO:0005622|GO:0005737|GO:0005739|GO:0043005|GO:0030425|GO:0030424|GO:0043231|GO:0016020	--	FALSE	FALSE
56429	Dpt	1.79e-22	283	4710	1	164796732	164824266	dermatopontin	GO:0007155|GO:0008285|GO:0030199	GO:0003674	GO:0005578|GO:0005615|GO:0031012	--	FALSE	TRUE
18830	Pltp	1.94e-22	177	2367	2	164839518	164857711	phospholipid transfer protein	GO:0010189|GO:0030317|GO:0006869|GO:0010189|GO:0030317|GO:0010189|GO:0030317|GO:0006869|GO:0010189|GO:0030317|GO:0010189|GO:0030317	GO:0008289|GO:0008289|GO:0008289|GO:0008289|GO:0008289	GO:0005576|GO:0005576	--	FALSE	TRUE
22376	Was	2.09e-22	195	2741	X	8081453	8090498	Wiskott-Aldrich syndrome homolog (human)	GO:0006955|GO:0008154|GO:0016197|GO:0030041|GO:0030048|GO:0042110|GO:0007015	GO:0003779|GO:0005515|GO:0042802|GO:0005515	GO:0005829|GO:0005856|GO:0012506	--	FALSE	TRUE
78892	Crispld2	2.15e-22	179	2410	8	119992438	120052793	cysteine-rich secretory protein LCCL domain containing 2	GO:0030198|GO:0030324|GO:0030198|GO:0030198	GO:0005539|GO:0008201|GO:0005539|GO:0008201|GO:0005539|GO:0008201	GO:0005576|GO:0030133|GO:0031012|GO:0005576|GO:0030133|GO:0031012|GO:0005576|GO:0030133|GO:0031012	--	FALSE	TRUE
99132		2.16e-22	436	8630								--	FALSE	FALSE
76477	Pcolce2	2.32e-22	240	3724	9	95637601	95698096	procollagen C-endopeptidase enhancer 2	GO:0010952	GO:0005518|GO:0008201|GO:0016504|GO:0005515|GO:0008201|GO:0005518|GO:0016504	GO:0005576	--	FALSE	TRUE
67103	Ptgr1	2.49e-22	355	6493	4	58965439	58987119	prostaglandin reductase 1	GO:0009636|GO:0055114	GO:0008270|GO:0032440|GO:0036132|GO:0047522|GO:0016491|GO:0016747	GO:0005575|GO:0005737	--	FALSE	FALSE
26382	Fgd2	2.79e-22	86	727	17	29360914	29379660	FYVE, RhoGEF and PH domain containing 2	GO:0035023|GO:0035023	GO:0005089|GO:0005089|GO:0005543|GO:0046872	GO:0005634|GO:0005856|GO:0031901|GO:0032587	down	FALSE	TRUE
16173	Il18	2.83e-22	116	1217	9	50575273	50581837	interleukin 18	GO:0006955|GO:0010628|GO:0030101|GO:0032729|GO:0042346|GO:0000165|GO:0001525|GO:0006954|GO:0006955|GO:0008625|GO:0010628|GO:0030101|GO:0030155|GO:0030431|GO:0031663|GO:0032725|GO:0032729|GO:0032740|GO:0032819|GO:0042088|GO:0042095|GO:0042104|GO:0042231|GO:0042346|GO:0051142|GO:0071407|GO:0001525|GO:0030155|GO:0032729|GO:0042104|GO:0042088	GO:0005125|GO:0005125	GO:0005615|GO:0005615	--	FALSE	TRUE
66857	Plbd1	3.07e-22	229	3486	6	136612070	136661928	phospholipase B domain containing 1	GO:0008150|GO:0016042	GO:0003674|GO:0016787	GO:0005575|GO:0005576	--	FALSE	TRUE
13587	Ear12	3.07e-22	89	774	14	44102654	44103534	eosinophil-associated, ribonuclease A family, member 2	GO:0006935|GO:0006935|GO:0006935	GO:0003674|GO:0003676|GO:0004522|GO:0003674|GO:0003676|GO:0004522|GO:0003674|GO:0003676|GO:0004522	GO:0005575|GO:0005575|GO:0005575	--	FALSE	FALSE
214359	Tmem51	3.23e-22	93	837	4	142030992	142084304	transmembrane protein 51	GO:0008150	GO:0003674	GO:0005575|GO:0016021	--	FALSE	TRUE
16190	Il4ra	3.33e-22	119	1272	7	125552282	125579472	interleukin 4 receptor, alpha	GO:0002532|GO:0030728|GO:0042127|GO:0042832|GO:0043032|GO:0043627|GO:0045626|GO:0045630|GO:0090197	GO:0004896|GO:0005515|GO:0005515	GO:0005615|GO:0005886|GO:0016021	--	FALSE	TRUE
56791	Ube2l6	3.54e-22	98	918	2	84798828	84810335	ubiquitin-conjugating enzyme E2L 6	GO:0019941|GO:0032020|GO:0019941|GO:0032020	GO:0004842|GO:0005515|GO:0005524|GO:0019787|GO:0042296|GO:0016881|GO:0005515|GO:0005515|GO:0019787|GO:0042296		--	FALSE	TRUE
77097	Tanc2	3.74e-22	365	6764	11	105589986	105929304	tetratricopeptide repeat, ankyrin repeat and coiled-coil containing 2	GO:0001701|GO:0001701	GO:0003674|GO:0003674|GO:0005515|GO:0005515|GO:0005515	GO:0005575|GO:0005575	--	FALSE	TRUE
15936	Ier2	3.82e-22	114	1187	8	84661331	84662852	immediate early response 2	GO:0008150	GO:0003674	GO:0005737	--	FALSE	TRUE
57265	Fzd2	4.07e-22	214	3164	11	102604431	102608058	frizzled homolog 2 (Drosophila)	GO:0001944|GO:0003149|GO:0003150|GO:0003151|GO:0006357|GO:0007199|GO:0007223|GO:0007267|GO:0007409|GO:0007420|GO:0007608|GO:0008406|GO:0030825|GO:0030855|GO:0045893|GO:0051091|GO:0060022|GO:0060070|GO:0060119|GO:0060412|GO:0090103|GO:0090179|GO:0007166|GO:0060070	GO:0004930|GO:0005515|GO:0017147|GO:0030165|GO:0042813|GO:0004888|GO:0030165	GO:0005737|GO:0016021|GO:0032589|GO:0045177|GO:0016020|GO:0005886|GO:0005737	--	FALSE	TRUE
13642	Efnb2	4.3e-22	232	3562	8	8617434	8660773	ephrin B2	GO:0001945|GO:0002042|GO:0007155|GO:0007399|GO:0009887|GO:0010839|GO:0030154|GO:0048013|GO:0048514|GO:0050920|GO:2000727|GO:0007155|GO:0048013|GO:0002042|GO:0050920	GO:0005102|GO:0005515|GO:0046875|GO:0005515	GO:0005886|GO:0016021|GO:0016020|GO:0016020	--	FALSE	TRUE
20692	Sparc	4.63e-22	239	3721	11	55394500	55420080	secreted acidic cysteine rich glycoprotein	GO:0001503|GO:0007165|GO:0007507|GO:0009629|GO:0010288|GO:0030324|GO:0032496|GO:0033591|GO:0034097|GO:0042060|GO:0042127|GO:0043434|GO:0045471|GO:0046686|GO:0048839|GO:0051384|GO:0051591|GO:0051592|GO:0060348|GO:0071363|GO:0007165|GO:0042127|GO:0060348|GO:0071363|GO:0042127|GO:0060348|GO:0071363	GO:0005509|GO:0050840|GO:0005515|GO:0005509|GO:0050840|GO:0005515|GO:0050840|GO:0005515	GO:0005604|GO:0005615|GO:0005634|GO:0005737|GO:0031012|GO:0031988|GO:0005578|GO:0005622|GO:0005578|GO:0005615|GO:0031012|GO:0005615|GO:0031012	--	FALSE	TRUE
329406		4.67e-22	376	7057								--	FALSE	FALSE
110310	Krt7	4.75e-22	254	4063	15	101411043	101430313	keratin 7	GO:0006417|GO:0006417	GO:0005198|GO:0005515|GO:0005198|GO:0005515|GO:0005515	GO:0005634|GO:0005794|GO:0045095|GO:0005882|GO:0005634|GO:0005794|GO:0045095|GO:0005882|GO:0005737	--	FALSE	TRUE
16994	Ltb	4.81e-22	266	4341	17	35194439	35196320	lymphotoxin B	GO:0006955|GO:0010467|GO:0043588|GO:0048535|GO:0045084|GO:0006955|GO:0010467|GO:0043588|GO:0048535	GO:0005125|GO:0005164|GO:0005515|GO:0005125|GO:0005164|GO:0005515	GO:0005615|GO:0005886|GO:0016021|GO:0016020|GO:0005615|GO:0005886|GO:0016020	--	FALSE	TRUE
70785	Dennd1c	5.22e-22	109	1106	17	57066056	57078510	DENN/MADD domain containing 1C	GO:0008150	GO:0017112|GO:0017112	GO:0005575|GO:0005829|GO:0030136	--	FALSE	TRUE
12775	Ccr7	5.43e-22	170	2248	11	99144196	99155077	chemokine (C-C motif) receptor 7	GO:0001768|GO:0002518|GO:0002606|GO:0002649|GO:0002885|GO:0002922|GO:0006935|GO:0006954|GO:0006955|GO:0007257|GO:0010759|GO:0010820|GO:0030036|GO:0032320|GO:0032496|GO:0032649|GO:0032735|GO:0032760|GO:0034695|GO:0042102|GO:0043089|GO:0045060|GO:0045627|GO:0048260|GO:0048535|GO:0050706|GO:0050718|GO:0050766|GO:0050862|GO:0051491|GO:0071731|GO:0072610|GO:0090023|GO:0097022|GO:0097029|GO:2000107|GO:…	GO:0004930|GO:0005515|GO:0016493|GO:0035757|GO:0035758|GO:0038117|GO:0038121|GO:0035757|GO:0035758	GO:0005622|GO:0005886|GO:0009897|GO:0016021|GO:0005886	up	FALSE	TRUE
20963	Syk	5.65e-22	85	720	13	52583173	52648792	spleen tyrosine kinase	GO:0000187|GO:0001525|GO:0001820|GO:0001945|GO:0002250|GO:0002281|GO:0002283|GO:0002366|GO:0002554|GO:0006468|GO:0007159|GO:0007166|GO:0007167|GO:0007186|GO:0007229|GO:0007257|GO:0010543|GO:0018108|GO:0019370|GO:0023014|GO:0030593|GO:0032928|GO:0033630|GO:0035556|GO:0042742|GO:0043306|GO:0043313|GO:0043366|GO:0045087|GO:0045401|GO:0045425|GO:0045579|GO:0045588|GO:0045780|GO:0046638|GO:0046641|GO:…	GO:0004713|GO:0004715|GO:0004716|GO:0005178|GO:0005515|GO:0005524|GO:0019901|GO:0004672|GO:0016772|GO:0005515|GO:0004715|GO:0004713|GO:0004715|GO:0004716|GO:0005515|GO:0005524|GO:0004672|GO:0016772|GO:0004713|GO:0004715|GO:0004716|GO:0005178|GO:0005515|GO:0005524|GO:0019901|GO:0004672|GO:0016772	GO:0005829|GO:0019815|GO:0032009|GO:0042101|GO:0043234|GO:0005737|GO:0005737|GO:0019815|GO:0043234|GO:0005829|GO:0019815|GO:0032009|GO:0042101|GO:0043234|GO:0005737	--	FALSE	TRUE
231931	Gimap6	5.68e-22	170	2249	6	48701582	48708225	GTPase, IMAP family member 6	GO:0008150|GO:0008150	GO:0003674|GO:0005525|GO:0003674	GO:0005829|GO:0005829	--	FALSE	TRUE
74748	Slamf8	5.86e-22	145	1759	1	172581377	172590568	SLAM family member 8	GO:0033860|GO:0035690|GO:0042742|GO:0043549|GO:0090383	GO:0003674|GO:0004872|GO:0005515	GO:0005575|GO:0016021	--	FALSE	TRUE
69189	1810033B17Rik	5.94e-22	170	2250	8	3665762	3668905	RIKEN cDNA 1810033B17 gene	GO:0008150	GO:0003674	GO:0005575|GO:0016021	--	FALSE	FALSE
68875	Tmcc2	7.15e-22	246	3892	1	132356315	132391281	transmembrane and coiled-coil domains 2	GO:0008150|GO:0016192|GO:0008150|GO:0016192|GO:0008150|GO:0016192	GO:0003674|GO:0005515|GO:0003674|GO:0003674	GO:0005575|GO:0016021|GO:0016020|GO:0005575|GO:0016020|GO:0005575|GO:0016020	--	FALSE	FALSE
71198	Otud1	7.72e-22	393	7522	2	19658062	19660590	OTU domain containing 1	GO:0008150|GO:0070536|GO:0070536	GO:0003674|GO:0004843|GO:0004843	GO:0005575	up	FALSE	FALSE
545030	Wdfy4	8.08e-22	186	2585	14	32959547	33185508	WD repeat and FYVE domain containing 4	GO:0008150|GO:0008150|GO:0008150|GO:0008150	GO:0003674|GO:0005515|GO:0005488|GO:0003674|GO:0003674|GO:0003674|GO:0005515|GO:0005488	GO:0005575|GO:0005575|GO:0005575|GO:0005575	down	FALSE	TRUE
12834	Col6a2	8.42e-22	239	3738	10	76595762	76623630	collagen, type VI, alpha 2	GO:0070208|GO:0007155|GO:0070208|GO:0070208|GO:0009749	GO:0005515	GO:0005576|GO:0031012|GO:0042383|GO:0043234|GO:0005576|GO:0005581|GO:0005615|GO:0031012|GO:0042383|GO:0043234|GO:0005576|GO:0043234	--	FALSE	TRUE
259277	Klk8	9.13e-22	117	1253	7	43797577	43803822	kallikrein related-peptidase 8	GO:0006508|GO:0007613|GO:0008219|GO:0009611|GO:0031642|GO:0043616|GO:0048681|GO:0048812|GO:0050807|GO:0050808	GO:0004252|GO:0003824|GO:0005515|GO:0004252	GO:0005615|GO:0005737|GO:0005737	--	FALSE	TRUE
210293	Dock10	9.71e-22	343	6237	1	80501073	80758553	dedicator of cytokinesis 10	GO:0007264	GO:0005089|GO:0005543|GO:0017048|GO:0005488	GO:0005575	--	FALSE	TRUE
73690	Glipr1	9.86e-22	263	4293	10	111985448	112002631	GLI pathogenesis-related 1 (glioma)			GO:0005576|GO:0016021|GO:0005576|GO:0005576|GO:0016021	up	FALSE	TRUE
260409	Cdc42ep3	9.91e-22	217	3253	17	79334025	79355091	CDC42 effector protein (Rho GTPase binding) 3	GO:0008150|GO:0008360	GO:0005515	GO:0005737|GO:0012505|GO:0015629|GO:0016020	--	FALSE	TRUE
18611	Pea15a	1.02e-21	138	1637	1	172196728	172206804	phosphoprotein enriched in astrocytes 15A	GO:0006915|GO:0035556|GO:0046325|GO:1902042|GO:1902043|GO:0008643|GO:0042981|GO:1902042|GO:0043278|GO:0006915|GO:0008643|GO:0035556|GO:0046325|GO:1902042|GO:1902043|GO:0042981|GO:0006915|GO:0035556|GO:0046325|GO:1902042|GO:1902043|GO:0042981	GO:0005080|GO:0005515|GO:0005080|GO:0005515|GO:0005080|GO:0005515	GO:0005737|GO:0005875|GO:0005737|GO:0005875	up	FALSE	TRUE
16658	Mafb	1.03e-21	120	1308	2	160363677	160367065	v-maf musculoaponeurotic fibrosarcoma oncogene family, protein B (avian)	GO:0006351|GO:0006357|GO:0007379|GO:0007585|GO:0021571|GO:0021572|GO:0033077|GO:0035284|GO:0042472|GO:0045647|GO:0045944|GO:0048538|GO:0006355	GO:0003677|GO:0003700|GO:0005515|GO:0008134|GO:0043565|GO:0005515	GO:0005634|GO:0005667	--	TRUE	TRUE
16205	Gimap1	1.04e-21	141	1694	6	48739054	48743790	GTPase, IMAP family member 1	GO:0030183|GO:0030217|GO:0030183|GO:0030217	GO:0005525|GO:0005525	GO:0005783|GO:0000139|GO:0005789|GO:0016021|GO:0005783	--	FALSE	FALSE
16525	Kcnk1	1.16e-21	230	3545	8	125995102	126030683	potassium channel, subfamily K, member 1	GO:0006813|GO:0035094|GO:0071805	GO:0005244|GO:0005267	GO:0005768|GO:0016021|GO:0016324|GO:0031526|GO:0016020|GO:0005737	--	FALSE	TRUE
80281	Cttnbp2nl	1.18e-21	100	967	3	105001915	105053146	CTTNBP2 N-terminal like	GO:0008150|GO:0008150	GO:0003674|GO:0005515|GO:0003674	GO:0005737|GO:0015629|GO:0005737|GO:0015629	--	FALSE	FALSE
66835		1.21e-21	212	3149								--	FALSE	FALSE
114584	Clic1	1.26e-21	288	4891	17	35049966	35058749	chloride intracellular channel 1	GO:0045669|GO:0051881|GO:0006821	GO:0005247|GO:0005515|GO:0005254	GO:0005634|GO:0005737|GO:0005739|GO:0005886|GO:0031965|GO:0034707|GO:0048471|GO:0016020|GO:0005737|GO:0005635	--	FALSE	FALSE
217578	LOC100048557	1.38e-21	288	4894	12	54892989	55014348	bromodomain adjacent to zinc finger domain 1A	GO:0006261|GO:0006338|GO:0006261|GO:0006338|GO:0006261|GO:0006338|GO:0006261|GO:0006338|GO:0006261|GO:0006338|GO:0006261|GO:0006338|GO:0006261|GO:0006338|GO:0006261|GO:0006338|GO:0006261|GO:0006338|GO:0006351|GO:0006355|GO:0006261|GO:0006338|GO:0006351|GO:0006355	GO:0008270|GO:0005515|GO:0008270|GO:0005515|GO:0008270|GO:0005515|GO:0008270|GO:0005515	GO:0000228|GO:0008623|GO:0000228|GO:0008623|GO:0000228|GO:0008623|GO:0000228|GO:0008623|GO:0000228|GO:0008623|GO:0000228|GO:0008623|GO:0000228|GO:0008623|GO:0000228|GO:0008623|GO:0000228|GO:0008623|GO:0000228|GO:0008623	--	FALSE	FALSE
65963	Tmem176b	1.49e-21	221	3352	6	48833811	48841374	transmembrane protein 176B	GO:0030154|GO:2001199|GO:0030154|GO:2001199|GO:0030154|GO:2001199	GO:0005515|GO:0005515|GO:0005515	GO:0016021|GO:0031965|GO:0016021|GO:0031965|GO:0016021|GO:0031965	--	FALSE	TRUE
58250	Chst11	1.57e-21	153	1933	10	82985498	83195900	carbohydrate sulfotransferase 11	GO:0002063|GO:0007585|GO:0009791|GO:0016051|GO:0030204|GO:0030206|GO:0030326|GO:0030512|GO:0033037|GO:0036342|GO:0042127|GO:0042733|GO:0043066|GO:0048589|GO:0048703|GO:0048704|GO:0051216	GO:0001537|GO:0008146|GO:0047756|GO:0050659	GO:0000139|GO:0016021	up	FALSE	TRUE
69537	Dnase1l1	1.6e-21	131	1515	X	74273217	74282337	deoxyribonuclease 1-like 1	GO:0006308|GO:0006308|GO:0006308|GO:0006308	GO:0016888|GO:0004536|GO:0016888|GO:0004536|GO:0004536|GO:0016888	GO:0005783|GO:0005783	--	FALSE	FALSE
319236	Trim12c	1.75e-21	242	3827	7	104338754	104353362	tripartite motif-containing 12C	GO:0008150|GO:0008150	GO:0008270|GO:0005515|GO:0046872|GO:0008270|GO:0005515|GO:0046872	GO:0005622|GO:0005622	--	FALSE	TRUE
17112	Tm4sf1	1.93e-21	148	1840	3	57285611	57301919	transmembrane 4 superfamily member 1			GO:0005887|GO:0016021|GO:0005887|GO:0016021	--	FALSE	TRUE
17087	Ly96	1.99e-21	97	925	1	16688456	16709605	lymphocyte antigen 96	GO:0006954|GO:0031666|GO:0032497|GO:0045087|GO:0032496|GO:0031663|GO:0032497	GO:0001875|GO:0005515|GO:0005515|GO:0001875	GO:0005615|GO:0046696	--	FALSE	TRUE
18671	Abcb1a	2.06e-21	182	2524	5	8660077	8748575	ATP-binding cassette, sub-family B (MDR/TAP), member 1A	GO:0015893|GO:0055085|GO:0006810|GO:0060548|GO:0042493|GO:0014070|GO:0006855|GO:0033280|GO:0046686|GO:0007595|GO:0001666|GO:0007623	GO:0005524|GO:0008559|GO:0042623|GO:0042626|GO:0016887|GO:0000166|GO:0017111|GO:0005515	GO:0000139|GO:0005886|GO:0016021|GO:0016324|GO:0046581	up	FALSE	TRUE
53614	Reck	2.11e-21	258	4200	4	43875530	43944806	reversion-inducing-cysteine-rich protein with kazal motifs	GO:0001955|GO:0007566|GO:0030198	GO:0004866|GO:0004867|GO:0005515|GO:0030414|GO:0004866	GO:0005886|GO:0031225	--	FALSE	FALSE
99929	Tiparp	2.15e-21	206	3034	3	65528410	65555145	TCDD-inducible poly(ADP-ribose) polymerase	GO:0001570|GO:0001822|GO:0006471|GO:0006807|GO:0008209|GO:0008210|GO:0008585|GO:0009791|GO:0030097|GO:0044236|GO:0048008|GO:0048705|GO:0048745|GO:0060021|GO:0060325|GO:0001570|GO:0001822|GO:0006471|GO:0006807|GO:0008209|GO:0008210|GO:0008585|GO:0009791|GO:0030097|GO:0044236|GO:0048008|GO:0048705|GO:0048745|GO:0060021|GO:0060325	GO:0003674|GO:0046872|GO:0003950|GO:0003674|GO:0046872	GO:0005575|GO:0005575	--	FALSE	TRUE
67603	Dusp6	2.29e-21	160	2079	10	99263231	99267488	dual specificity phosphatase 6	GO:0000188|GO:0001933|GO:0006470|GO:0009953|GO:0014070|GO:0030154|GO:0040036|GO:0042493|GO:0042663|GO:0043065|GO:0051409|GO:0060420|GO:0070373|GO:0070848|GO:0016311|GO:0043065|GO:0035335|GO:0000188|GO:0070373	GO:0004721|GO:0004725|GO:0005515|GO:0017017|GO:0008138|GO:0016791|GO:0017017	GO:0005829|GO:0005737	down	FALSE	TRUE
81840	Sorcs2	2.3e-21	393	7564	5	36017180	36398139	sortilin-related VPS10 domain containing receptor 2			GO:0016021	--	FALSE	FALSE
83397	Akap12	2.4e-21	379	7197	10	4266329	4359468	A kinase (PRKA) anchor protein (gravin) 12	GO:0006605|GO:0007165|GO:0010739|GO:0030819|GO:0007165	GO:0008179|GO:0030159|GO:0005515	GO:0005737|GO:0005856|GO:0005886	--	FALSE	TRUE
15284	Hlx	2.4e-21	103	1027	1	184727140	184732619	H2.0-like homeobox	GO:0001889|GO:0006351|GO:0007519|GO:0008284|GO:0030154|GO:0045627|GO:0045629|GO:0046622|GO:0048484|GO:0048513|GO:0048557|GO:0006355|GO:0001889|GO:0007519|GO:0008284|GO:0045627|GO:0045629|GO:0046622|GO:0048484|GO:0048513|GO:0048557	GO:0000976|GO:0003700|GO:0043565|GO:0003677|GO:0005515|GO:0003677	GO:0005634	up	TRUE	TRUE
108960	Irak2	2.44e-21	91	831	6	113638467	113695009	interleukin-1 receptor-associated kinase 2	GO:0001959|GO:0031663|GO:0032088|GO:0042981|GO:0043433|GO:0051092|GO:0070498|GO:0007165|GO:0006468|GO:0070555|GO:0051092|GO:0001959|GO:0031663|GO:0032088|GO:0042981|GO:0043433|GO:0051092|GO:0070498|GO:0006468|GO:0001959|GO:0031663|GO:0032088|GO:0042981|GO:0043433|GO:0051092|GO:0070498|GO:0007165|GO:0006468|GO:0001959|GO:0031663|GO:0032088|GO:0042981|GO:0043433|GO:0051092|GO:0070498|GO:0001959|GO:…	GO:0004672|GO:0042803|GO:0046982|GO:0005515|GO:0005524|GO:0016772|GO:0004713|GO:0005515|GO:0004672|GO:0042803|GO:0046982|GO:0005515|GO:0005524|GO:0016772|GO:0004713|GO:0004672|GO:0042803|GO:0046982|GO:0005515|GO:0005524|GO:0016772|GO:0004713|GO:0004672|GO:0042803|GO:0046982|GO:0016772|GO:0004672|GO:0042803|GO:0046982|GO:0005515|GO:0005524|GO:0016772|GO:0004713	GO:0009986|GO:0009986|GO:0009986|GO:0009986|GO:0009986	--	FALSE	FALSE
14187	Akr1b8	2.45e-21	247	3951	6	34354119	34368463	aldo-keto reductase family 1, member B8		GO:0004032	GO:0005737	--	FALSE	TRUE
103743	Tmem98	2.48e-21	203	2973	11	80810175	80822033	transmembrane protein 98	GO:0008150	GO:0003674	GO:0005783|GO:0016021	--	FALSE	FALSE
19277	Ptpro	2.61e-21	166	2202	6	137252299	137464629	protein tyrosine phosphatase, receptor type, O	GO:0002548|GO:0032835|GO:0000902|GO:0003093|GO:0003105|GO:0007411|GO:0030032|GO:0035335|GO:0036060|GO:0072112|GO:0090090|GO:0006470|GO:0016311|GO:0035335|GO:0003105|GO:0006470|GO:0016311|GO:0002548|GO:0032835|GO:0006470|GO:0016311	GO:0004725|GO:0005515|GO:0017147|GO:0042803|GO:0016791|GO:0005515|GO:0004725|GO:0016791|GO:0005515|GO:0004725|GO:0016791	GO:0005886|GO:0016021|GO:0016324|GO:0016328|GO:0043197	--	FALSE	FALSE
16409	Itgam	2.83e-21	94	881	7	128062640	128128160	integrin alpha M	GO:0007155|GO:0007159|GO:0007229|GO:0014005|GO:0016337|GO:0030593|GO:0045123|GO:0050798|GO:0007155|GO:0007159|GO:0007229|GO:0014005|GO:0016337|GO:0030593|GO:0045123|GO:0050798|GO:0007155|GO:0007159|GO:0007229|GO:0014005|GO:0016337|GO:0030593|GO:0045123|GO:0050798|GO:0006412|GO:0007155|GO:0007159|GO:0007229|GO:0014005|GO:0016337|GO:0030593|GO:0045123|GO:0050798|GO:0007155|GO:0007159|GO:0014005|GO:…	GO:0001846|GO:0008201|GO:0043395|GO:0001846|GO:0008201|GO:0043395|GO:0001846|GO:0008201|GO:0043395|GO:0046872|GO:0001846|GO:0003735|GO:0008201|GO:0043395|GO:0001846|GO:0008201|GO:0043395|GO:0001846|GO:0008201|GO:0043395|GO:0003735|GO:0001846|GO:0008201|GO:0043395|GO:0005515|GO:0001948|GO:0046982	GO:0005634|GO:0008305|GO:0009897|GO:0009986|GO:0016021|GO:0005634|GO:0008305|GO:0009897|GO:0009986|GO:0016021|GO:0005634|GO:0008305|GO:0009897|GO:0009986|GO:0016021|GO:0005634|GO:0005840|GO:0008305|GO:0009897|GO:0009986|GO:0016021|GO:0005622|GO:0005634|GO:0009897|GO:0009986|GO:0016021|GO:0005634|GO:0009897|GO:0009986|GO:0016021|GO:0005622|GO:0005840|GO:0005634|GO:0008305|GO:0009897|GO:0009986|GO:…	--	FALSE	TRUE
21961	Tns1	2.87e-21	245	3910	1	73910231	74124447	tensin 1	GO:0007044|GO:0010761|GO:0035556	GO:0003779|GO:0046872|GO:0005515	GO:0005925|GO:0030055	down	FALSE	TRUE
108052	Slc14a1	2.91e-21	250	4025	18	78100091	78142119	solute carrier family 14 (urea transporter), member 1	GO:0006833|GO:0015840|GO:0071918|GO:0006833|GO:0015840|GO:0071918|GO:0015840|GO:0006833|GO:0015840|GO:0071918	GO:0005372|GO:0015204|GO:0005372|GO:0015204|GO:0005372|GO:0015204	GO:0005886|GO:0016021|GO:0016323|GO:0005886|GO:0016021|GO:0016323|GO:0005886|GO:0016021|GO:0016323	--	FALSE	FALSE
76408	Abcc3	2.94e-21	239	3774	11	94343295	94392997	ATP-binding cassette, sub-family C (CFTR/MRP), member 3	GO:0006810|GO:0055085|GO:0006810|GO:0055085	GO:0005524|GO:0042626|GO:0016887|GO:0000166|GO:0017111|GO:0005215|GO:0005524|GO:0042626|GO:0016887|GO:0000166|GO:0017111|GO:0005215	GO:0005887|GO:0016021|GO:0005887|GO:0016021	--	FALSE	TRUE
12830	Col4a5	3.16e-21	183	2555	X	141475385	141689234	collagen, type IV, alpha 5	GO:0007528|GO:0007528	GO:0005201|GO:0005201|GO:0005201	GO:0005587|GO:0005604|GO:0005605|GO:0031594|GO:0005581|GO:0005587|GO:0005604|GO:0005605|GO:0031594|GO:0005581|GO:0005581	--	FALSE	TRUE
14696	Gnb4	3.6e-21	313	5534	3	32580332	32616585	guanine nucleotide binding protein (G protein), beta 4	GO:0006184|GO:0007186|GO:0006184|GO:0007186	GO:0003924|GO:0004871|GO:0005515|GO:0003924|GO:0004871|GO:0005515	GO:0005834|GO:0005834	--	FALSE	FALSE
320148	B430306N03Rik	3.67e-21	129	1493	17	48316141	48327024	RIKEN cDNA B430306N03 gene	GO:0008150|GO:0008150|GO:0008150	GO:0003674|GO:0005515|GO:0003674|GO:0005515|GO:0003674|GO:0005515	GO:0005575|GO:0005575|GO:0005575	--	FALSE	FALSE
433904	Ociad2	4.05e-21	279	4714	5	73322199	73338947	OCIA domain containing 2	GO:0008150	GO:0003674	GO:0005739|GO:0005743|GO:0005768	--	FALSE	FALSE
78591		4.6e-21	109	1139								--	FALSE	FALSE
225207	Zfp521	5.17e-21	305	5350	18	13687013	13972733	zinc finger protein 521	GO:0006351|GO:0006355|GO:0007275|GO:0030154	GO:0003677|GO:0019904|GO:0046872	GO:0005634|GO:0005634	--	FALSE	TRUE
74777	Sepn1	5.31e-21	225	3476	4	134537892	134552166	selenoprotein N, 1		GO:0005509|GO:0005515		--	FALSE	FALSE
76969	Chst1	5.61e-21	432	8651	2	92599707	92615250	carbohydrate (keratan sulfate Gal-6) sulfotransferase 1	GO:0006012|GO:0006954|GO:0042339|GO:0005975|GO:0006790	GO:0045130|GO:0008146	GO:0000139|GO:0016021	--	FALSE	FALSE
105855	Nckap1l	6.1e-21	89	811	15	103453825	103498800	NCK associated protein 1 like	GO:0001782|GO:0002262|GO:0006461|GO:0030011|GO:0030593|GO:0030838|GO:0030866|GO:0030890|GO:0032700|GO:0032715|GO:0033630|GO:0035509|GO:0042102|GO:0042221|GO:0042327|GO:0042493|GO:0043029|GO:0043066|GO:0043372|GO:0043378|GO:0045579|GO:0045588|GO:0045621|GO:0045648|GO:0048821|GO:0050853|GO:0060100|GO:0070358|GO:0090023|GO:0043066|GO:0042493|GO:0030838|GO:0030866|GO:0070358|GO:0045860|GO:0030593|GO:…	GO:0030295|GO:0030675|GO:0032403|GO:0005515|GO:0032403|GO:0030675|GO:0030295	GO:0005829|GO:0031209|GO:0005829|GO:0031209	--	FALSE	TRUE
21814	Tgfbr3	6.15e-21	185	2613	5	107106570	107289629	transforming growth factor, beta receptor III	GO:0001568|GO:0001666|GO:0001701|GO:0001824|GO:0001889|GO:0003347|GO:0006955|GO:0007179|GO:0007181|GO:0007243|GO:0009790|GO:0010633|GO:0010719|GO:0016049|GO:0030509|GO:0030511|GO:0030512|GO:0031100|GO:0032354|GO:0034695|GO:0034699|GO:0043393|GO:0050680|GO:0050880|GO:0051092|GO:0055010|GO:0060021|GO:0060038|GO:0060216|GO:0060317|GO:0060318|GO:0060347|GO:0060389|GO:0060976|GO:0060977|GO:0060979|GO:…	GO:0005024|GO:0005114|GO:0005515|GO:0005539|GO:0008201|GO:0015026|GO:0017134|GO:0030165|GO:0046332|GO:0048185|GO:0050431|GO:0070123|GO:0005515|GO:0005024|GO:0005160	GO:0005578|GO:0005615|GO:0005737|GO:0005783|GO:0005887|GO:0009897|GO:0009986|GO:0034673|GO:0005887|GO:0005737	--	FALSE	TRUE
18035	Nfkbia	6.59e-21	89	812	12	55489411	55492647	nuclear factor of kappa light polypeptide gene enhancer in B cells inhibitor, alpha	GO:0000060|GO:0007253|GO:0010745|GO:0010875|GO:0010888|GO:0031663|GO:0032088|GO:0032270|GO:0032495|GO:0032496|GO:0034142|GO:0042127|GO:0043330|GO:0045638|GO:0045746|GO:0045893|GO:0045944|GO:0070427|GO:0070431|GO:0042994	GO:0005515|GO:0008139|GO:0031072|GO:0031625|GO:0032403|GO:0042802|GO:0051059|GO:0005515|GO:0019899	GO:0005634|GO:0005737|GO:0005829|GO:0005886|GO:0043234|GO:0005737|GO:0005829|GO:0005634	--	TRUE	TRUE
64297	Gprc5b	6.82e-21	390	7527	7	118972040	118995211	G protein-coupled receptor, family C, group 5, member B	GO:0007626|GO:0010976|GO:0007186	GO:0003674|GO:0004930	GO:0005730|GO:0005794|GO:0005886|GO:0016021|GO:0070062|GO:0005634|GO:0043231	--	FALSE	TRUE
12955	Cryab	6.91e-21	229	3573	9	50752758	50756633	crystallin, alpha B	GO:0001666|GO:0002088|GO:0006006|GO:0006457|GO:0007021|GO:0007517|GO:0007568|GO:0010629|GO:0010941|GO:0030308|GO:0031109|GO:0032355|GO:0032387|GO:0042542|GO:0043010|GO:0043066|GO:0043154|GO:0051260|GO:0051403|GO:0060561|GO:0071480|GO:2000378|GO:0010941|GO:0071480|GO:0043066|GO:0042542	GO:0005212|GO:0005515|GO:0008017|GO:0042803|GO:0046872|GO:0051082|GO:0005515|GO:0042803|GO:0042802|GO:0008092	GO:0005634|GO:0005739|GO:0005794|GO:0005829|GO:0005886|GO:0009986|GO:0015630|GO:0030018|GO:0032432|GO:0043292|GO:0005634|GO:0005737|GO:0031674	--	FALSE	TRUE
18619	Penk	6.97e-21	317	5656	4	4133531	4138819	preproenkephalin	GO:0001662|GO:0001964|GO:0002118|GO:0007218|GO:0007626|GO:0019233|GO:0001662|GO:0001964|GO:0002118|GO:0007218|GO:0007626|GO:0019233	GO:0001515|GO:0001515|GO:0005515	GO:0005576|GO:0005576	--	FALSE	FALSE
67916	Ppap2b	7e-21	203	3000	4	105157347	105232764	phosphatidic acid phosphatase type 2B	GO:0001568|GO:0001702|GO:0001933|GO:0006644|GO:0007155|GO:0016337|GO:0030111|GO:0034109|GO:0044328|GO:0044329|GO:0044330|GO:0050731|GO:0050821|GO:0051091|GO:0060070|GO:0001933|GO:0051091|GO:0050821	GO:0005178|GO:0008195|GO:0042577|GO:0003824|GO:0005515	GO:0005789|GO:0016021|GO:0016020	--	FALSE	FALSE
19217	Ptger2	7.07e-21	67	486	14	44988195	45003820	prostaglandin E receptor 2 (subtype EP2)	GO:0007189|GO:0032496|GO:0042127|GO:0071380|GO:0007186	GO:0004957|GO:0004930	GO:0005886|GO:0016021	--	FALSE	TRUE
21983	Tpbg	7.21e-21	198	2893	9	85842380	85847055	trophoblast glycoprotein		GO:0005515|GO:0005515	GO:0005737|GO:0005783|GO:0016021|GO:0005737|GO:0005783|GO:0016021	up	FALSE	TRUE
15002	H2-Ob	7.56e-21	132	1562	17	34238903	34245907	histocompatibility 2, O region beta locus	GO:0002504|GO:0006955|GO:0019882|GO:0002504|GO:0006955|GO:0019882|GO:0002504|GO:0006955|GO:0019882	GO:0005515|GO:0005515|GO:0005515	GO:0005622|GO:0016021|GO:0042613|GO:0016020|GO:0005622|GO:0016021|GO:0042613|GO:0016020|GO:0005622|GO:0005764|GO:0016021|GO:0042613|GO:0016020	--	FALSE	TRUE
319468	Ppm1h	7.61e-21	159	2085	10	122678762	122945795	protein phosphatase 1H (PP2C domain containing)	GO:0008150|GO:0008150|GO:0008150	GO:0003674|GO:0004721|GO:0003824|GO:0003674|GO:0003824|GO:0004721|GO:0003674|GO:0003824	GO:0005575|GO:0005575|GO:0005575	--	FALSE	FALSE
66395	Ahnak	7.84e-21	131	1544	19	8989284	9076919	AHNAK nucleoprotein (desmoyokin)		GO:0005515|GO:0005515	GO:0005911|GO:0005911	--	FALSE	TRUE
70110	Ifi35	8.32e-21	161	2127	11	101448407	101458698	interferon-induced protein 35	GO:0008150|GO:0008150	GO:0003674|GO:0005515|GO:0003674	GO:0005634	--	FALSE	TRUE
243374	Gimap8	8.74e-21	173	2372	6	48647234	48660875	GTPase, IMAP family member 8	GO:0008150	GO:0003674|GO:0005525	GO:0005634|GO:0005739|GO:0005783|GO:0005794|GO:0005829|GO:0005737	--	FALSE	FALSE
52855	Lair1	9.61e-21	78	647	7	4007073	4063204	leukocyte-associated Ig-like receptor 1		GO:0005515|GO:0005515|GO:0005515|GO:0005515	GO:0005886|GO:0016021|GO:0005886|GO:0016021|GO:0005886|GO:0016021	down	FALSE	TRUE
217882	Cep170b	1e-20	296	5153	12	112722174	112746591	centrosomal protein 170B	GO:0008150|GO:0008150|GO:0008150	GO:0003674|GO:0005515|GO:0003674|GO:0005515|GO:0003674|GO:0005515	GO:0005575|GO:0005737|GO:0005874|GO:0005575|GO:0005737|GO:0005874|GO:0005575|GO:0005737|GO:0005874	--	FALSE	FALSE
70450	Unc13d	1.01e-20	108	1134	11	116062095	116077961	unc-13 homolog D (C. elegans)	GO:0002432|GO:0002467|GO:0006909|GO:0043304|GO:0043320|GO:0045921|GO:0051607|GO:0002432|GO:0002467|GO:0006909|GO:0043304|GO:0043320|GO:0045921|GO:0051607|GO:0002432|GO:0002467|GO:0006909|GO:0043304|GO:0043320|GO:0045921|GO:0051607|GO:0002432|GO:0002467|GO:0006909|GO:0043320|GO:0051607|GO:0002432|GO:0002467|GO:0006909|GO:0043304|GO:0043320|GO:0045921|GO:0051607|GO:0002432|GO:0002467|GO:0006909|GO:…	GO:0005515|GO:0005515|GO:0005515|GO:0005515|GO:0005515|GO:0005515	GO:0005764|GO:0070382|GO:0005770|GO:0016020|GO:0055037|GO:0005764|GO:0070382|GO:0005770|GO:0016020|GO:0055037|GO:0005764|GO:0070382|GO:0005770|GO:0016020|GO:0055037|GO:0005764|GO:0070382|GO:0005764|GO:0070382|GO:0005770|GO:0016020|GO:0055037|GO:0005764|GO:0070382|GO:0005770|GO:0016020|GO:0055037	--	FALSE	FALSE
17207	Mcf2l	1.03e-20	372	7070	8	12873806	13020905	mcf.2 transforming sequence-like	GO:0035023|GO:0007266|GO:0035023|GO:0045944|GO:0007266|GO:0035023|GO:0045944|GO:0007266|GO:0035023|GO:0045944|GO:0007266|GO:0035023|GO:0045944|GO:0007266|GO:0035023|GO:0045944|GO:0007266|GO:0035023|GO:0045944|GO:0007266|GO:0035023|GO:0045944|GO:0007266|GO:0035023|GO:0045944|GO:0007266|GO:0035023|GO:0045944|GO:0007266|GO:0035023|GO:0045944|GO:0007266|GO:0035023|GO:0045944|GO:0007266|GO:0045944	GO:0005515|GO:0005515|GO:0005089|GO:0005515|GO:0005089|GO:0005515|GO:0005545|GO:0005089|GO:0005515|GO:0005545|GO:0005089|GO:0005515|GO:0005545|GO:0005089|GO:0005515|GO:0005545|GO:0005089|GO:0005515|GO:0005545|GO:0005089|GO:0005515|GO:0005545|GO:0005089|GO:0005515|GO:0005545|GO:0005089|GO:0005515|GO:0005545|GO:0005089|GO:0005515|GO:0005545|GO:0005089|GO:0005515|GO:0005545|GO:0005089|GO:0005515|GO:…	GO:0016020|GO:0030027|GO:0016020|GO:0030027|GO:0016020|GO:0030027|GO:0016020|GO:0030027|GO:0016020|GO:0030027|GO:0016020|GO:0030027|GO:0016020|GO:0030027|GO:0016020|GO:0030027|GO:0016020|GO:0030027|GO:0016020|GO:0030027|GO:0016020|GO:0030027|GO:0016020|GO:0030027	--	FALSE	TRUE
56708	Clcf1	1.07e-20	150	1914	MG153_PATCH	4214237	4223489	Cardiotrophin-like cytokine factor 1	GO:0002639|GO:0002830|GO:0007166|GO:0007259|GO:0008284|GO:0030183|GO:0030890|GO:0042517|GO:0043524|GO:0048295|GO:0048711|GO:0050727|GO:0051466|GO:0051896|GO:0070372|GO:2000672|GO:0040007|GO:0008284|GO:0043524|GO:0042517|GO:0007166|GO:0007259|GO:0030183|GO:0002639|GO:0002830|GO:0007166|GO:0007259|GO:0008284|GO:0030183|GO:0030890|GO:0042517|GO:0043524|GO:0048295|GO:0048711|GO:0050727|GO:0051466|GO:…	GO:0005102|GO:0005125|GO:0005127|GO:0046982|GO:0005515|GO:0046982|GO:0005102|GO:0005127|GO:0005125|GO:0005102|GO:0005125|GO:0005127|GO:0046982|GO:0005125	GO:0005576|GO:0005622|GO:0097058|GO:0097059|GO:0005737|GO:0005576|GO:0005622|GO:0097058|GO:0097059|GO:0005737	--	FALSE	FALSE
231655	Oasl1	1.09e-20	68	504	5	114923240	114937915	2'-5' oligoadenylate synthetase-like 1	GO:0009615|GO:0045071|GO:0045087|GO:0051607|GO:0006955|GO:0009615|GO:0045071|GO:0045087|GO:0051607|GO:0006955|GO:0009615	GO:0003677|GO:0003725|GO:0005524|GO:0005515|GO:0003723|GO:0016740|GO:0003677|GO:0003725|GO:0005524|GO:0005515|GO:0003723|GO:0016740|GO:0003725|GO:0003677	GO:0005730|GO:0005737|GO:0005730|GO:0005737|GO:0005737|GO:0005730	--	FALSE	TRUE
19128	Pros1	1.11e-20	119	1330	16	62854307	62929346	protein S (alpha)	GO:0007596|GO:0042730	GO:0005509|GO:0005515	GO:0005576	--	FALSE	TRUE
107373	Fam111a	1.11e-20	133	1588	19	12545740	12589768	family with sequence similarity 111, member A	GO:0045071|GO:0006508|GO:0045071|GO:0006508|GO:0045071|GO:0006508|GO:0000087	GO:0003674|GO:0003824|GO:0004252|GO:0003723|GO:0003724|GO:0005524|GO:0003674|GO:0003824|GO:0004252|GO:0003723|GO:0003724|GO:0005524|GO:0003674|GO:0003824|GO:0004252|GO:0003723|GO:0003724|GO:0005524|GO:0005515	GO:0005634|GO:0005737|GO:0005634|GO:0005737|GO:0005634|GO:0005737	--	FALSE	FALSE
381413	Gpr176	1.16e-20	285	4892	2	118277110	118373419	G protein-coupled receptor 176	GO:0008150|GO:0007186	GO:0003674|GO:0004930	GO:0005575|GO:0005886|GO:0016021	--	FALSE	TRUE
64292	Ptges	1.22e-20	89	820	2	30889471	30929863	prostaglandin E synthase	GO:0006693|GO:0008285|GO:0001516|GO:0006693|GO:0008285|GO:0001516|GO:0032496|GO:0014070|GO:0002544|GO:0002526|GO:0034097|GO:0032526|GO:0051592	GO:0004667|GO:0004667|GO:0043295|GO:0050220|GO:0043295|GO:0050220	GO:0005641|GO:0005737|GO:0005641|GO:0005737|GO:0016021|GO:0016021|GO:0048471|GO:0043231	--	FALSE	TRUE
14062	F2r	1.42e-20	263	4376	13	95601804	95618459	coagulation factor II (thrombin) receptor	GO:0000186|GO:0002248|GO:0003105|GO:0006919|GO:0006954|GO:0007204|GO:0007205|GO:0007260|GO:0007262|GO:0007529|GO:0008284|GO:0008285|GO:0009611|GO:0014068|GO:0016265|GO:0030168|GO:0030194|GO:0030335|GO:0032496|GO:0032651|GO:0032967|GO:0035025|GO:0043123|GO:0043280|GO:0043410|GO:0043524|GO:0045893|GO:0045907|GO:0045987|GO:0046427|GO:0048873|GO:0051209|GO:0051281|GO:0051482|GO:0051928|GO:0051930|GO:…	GO:0001965|GO:0004930|GO:0005102|GO:0015057|GO:0031681|GO:0032795|GO:0005515|GO:0015057	GO:0005886|GO:0005901|GO:0016021|GO:0031094|GO:0031594|GO:0045211|GO:0005886|GO:0005901|GO:0031094	--	FALSE	TRUE
14702	Gng2	1.51e-20	285	4901	14	19872559	19977627	guanine nucleotide binding protein (G protein), gamma 2	GO:0006184|GO:0007186|GO:0008283|GO:0006184|GO:0007186|GO:0008283|GO:0006184|GO:0007186|GO:0008283|GO:0006184|GO:0007186|GO:0008283|GO:0006184|GO:0007186|GO:0008283|GO:0006184|GO:0007186|GO:0008283	GO:0003924|GO:0004871|GO:0003924|GO:0004871|GO:0003924|GO:0004871|GO:0003924|GO:0004871|GO:0003924|GO:0004871|GO:0003924|GO:0004871	GO:0005834|GO:0005886|GO:0005834|GO:0005886|GO:0005834|GO:0005886|GO:0005834|GO:0005886|GO:0005834|GO:0005886|GO:0005834|GO:0005886	--	FALSE	FALSE
11568	Aebp1	1.56e-20	168	2283	11	5861947	5872088	AE binding protein 1	GO:0006351|GO:0006355|GO:0006508|GO:0007155|GO:0006351|GO:0006355|GO:0006508|GO:0007155	GO:0003677|GO:0003714|GO:0004180|GO:0004181|GO:0005516|GO:0008270|GO:0003677|GO:0003714|GO:0004180|GO:0004181|GO:0005516|GO:0008270	GO:0005615|GO:0005634|GO:0005737|GO:0031012|GO:0005615|GO:0005634|GO:0005737|GO:0031012	--	TRUE	TRUE
26968	Islr	1.72e-20	217	3331	9	58156265	58159221	immunoglobulin superfamily containing leucine-rich repeat		GO:0005515|GO:0005515	GO:0005576|GO:0005576	--	FALSE	TRUE
77552	Shisa4	1.78e-20	406	7992	1	135371057	135375237	shisa homolog 4 (Xenopus laevis)			GO:0016021	--	FALSE	FALSE
22323	Vasp	1.87e-20	220	3400	7	19256929	19271817	vasodilator-stimulated phosphoprotein	GO:0001843|GO:0007411|GO:0008154|GO:0030036|GO:0051289	GO:0003779|GO:0005515|GO:0005522|GO:0017124|GO:0005515	GO:0005829|GO:0005856|GO:0005925|GO:0030027|GO:0030175|GO:0031258|GO:0031527|GO:0005886|GO:0005737	--	FALSE	TRUE
217303	Cd300a	1.87e-20	46	233	11	114890041	114904654	CD300A antigen	GO:0002552|GO:0006898|GO:0014063|GO:0043305|GO:0002552|GO:0006898|GO:0014063|GO:0043305	GO:0005515|GO:0019902|GO:0005515|GO:0019902	GO:0005886|GO:0016021|GO:0005886|GO:0016021	up	FALSE	TRUE
14182	Fgfr1	1.92e-20	206	3092	8	25513654	25575714	fibroblast growth factor receptor 1	GO:0001525|GO:0001657|GO:0001701|GO:0001759|GO:0002053|GO:0002062|GO:0007420|GO:0007435|GO:0007605|GO:0008284|GO:0008543|GO:0010468|GO:0010629|GO:0010976|GO:0030324|GO:0030326|GO:0030901|GO:0042127|GO:0042472|GO:0042473|GO:0042474|GO:0048339|GO:0048378|GO:0048469|GO:0048514|GO:0048699|GO:0048762|GO:0060045|GO:0060117|GO:0060445|GO:0060484|GO:0060665|GO:0090080|GO:2001239|GO:0001525|GO:0001657|GO:…	GO:0005007|GO:0005007|GO:0005515|GO:0005524|GO:0008201|GO:0017134|GO:0004672|GO:0016772|GO:0004713|GO:0005515|GO:0042803|GO:0008201|GO:0042802|GO:0017134|GO:0005007|GO:0005515|GO:0005524|GO:0008201|GO:0017134|GO:0004672|GO:0016772|GO:0004713|GO:0005007|GO:0005515|GO:0005524|GO:0008201|GO:0017134|GO:0004672|GO:0016772|GO:0004713|GO:0005007|GO:0005515|GO:0005007|GO:0005515|GO:0005524|GO:0008201|GO:…	GO:0005634|GO:0005829|GO:0005886|GO:0016021|GO:0016023|GO:0005886|GO:0005634|GO:0005829|GO:0005886|GO:0016021|GO:0016023|GO:0005634|GO:0005829|GO:0005886|GO:0016021|GO:0016023|GO:0005634|GO:0005829|GO:0005886|GO:0016021|GO:0016023|GO:0005634|GO:0005829|GO:0005886|GO:0016021|GO:0016023|GO:0016021	--	FALSE	FALSE
19224	Ptgs1	2e-20	62	428	2	36230426	36252272	prostaglandin-endoperoxide synthase 1	GO:0001516|GO:0006693|GO:0006979|GO:0008217|GO:0019371|GO:0030216|GO:0042127|GO:0055114	GO:0004601|GO:0004666|GO:0020037|GO:0046872|GO:0051213|GO:0005515	GO:0001750|GO:0005737|GO:0005789	down	FALSE	TRUE
16691	Krt8	2.07e-20	223	3470	15	101996711	102004342	keratin 8	GO:0000904|GO:0007275|GO:0033209|GO:0045214|GO:0051599|GO:0051707|GO:0060706|GO:0097191|GO:0097284|GO:0046417	GO:0005198|GO:0005515|GO:0032403|GO:0097110|GO:0005515	GO:0005654|GO:0005882|GO:0016010|GO:0016363|GO:0030018|GO:0042383|GO:0043034|GO:0045095|GO:0071944|GO:0005737|GO:0030018|GO:0042383	--	FALSE	TRUE
83490	Pik3ap1	2.31e-20	110	1182	19	41274218	41385070	phosphoinositide-3-kinase adaptor protein 1	GO:0014068|GO:0034122|GO:0034123|GO:0034134|GO:0034142|GO:0034154|GO:0034162|GO:0050727	GO:0005515|GO:0036312|GO:0042802	GO:0005737|GO:0005829|GO:0005886|GO:0016020	--	FALSE	TRUE
98267	Stk17b	2.37e-20	238	3813	1	53755506	53785224	serine/threonine kinase 17b (apoptosis-inducing)	GO:0006468|GO:0006915|GO:0007243|GO:0046777|GO:2000271|GO:0006468|GO:0007243|GO:2000271|GO:0046777|GO:0012501	GO:0004672|GO:0004674|GO:0005524|GO:0016772|GO:0004713|GO:0004674|GO:0005515|GO:0004672	GO:0005634|GO:0005793|GO:0005886|GO:0015629|GO:0005634	--	FALSE	TRUE
71633		2.42e-20	473	9857								--	FALSE	FALSE
12260	C1qb	2.54e-20	109	1166	4	136880129	136886187	complement component 1, q subcomponent, beta polypeptide	GO:0006958|GO:0045087|GO:0048839	GO:0042803|GO:0005515	GO:0005581	--	FALSE	TRUE
56177	Olfm1	2.65e-20	394	7687	2	28192992	28230736	olfactomedin 1	GO:0051259|GO:0007275|GO:0051259|GO:0051259|GO:0051259	GO:0005515|GO:0005515|GO:0005515|GO:0005515|GO:0005515	GO:0005615|GO:0032281|GO:0005576|GO:0005615|GO:0030054|GO:0032281|GO:0045202|GO:0005615|GO:0032281|GO:0005615|GO:0032281	--	FALSE	TRUE
22004	Tpm2	2.85e-20	170	2338	4	43514711	43523765	tropomyosin 2, beta	GO:0006936|GO:0006936|GO:0006936|GO:0006936|GO:0043462	GO:0005200|GO:0005515|GO:0005200|GO:0005515|GO:0003779|GO:0005200|GO:0005515|GO:0005200|GO:0005515|GO:0003779	GO:0005862|GO:0005862|GO:0005862|GO:0005862	--	FALSE	TRUE
12877	Cpeb1	3.13e-20	330	6035	7	81347026	81455465	cytoplasmic polyadenylation element binding protein 1	GO:0006397|GO:0006417|GO:0007130|GO:0048168|GO:0006417|GO:0007130|GO:0048168|GO:0006417|GO:0007130|GO:0048168	GO:0000166|GO:0003723|GO:0003729|GO:0005515|GO:0046872|GO:0003676|GO:0000166|GO:0003723|GO:0003729|GO:0005515|GO:0003676|GO:0000166|GO:0003723|GO:0003729|GO:0005515|GO:0003676	GO:0000932|GO:0005886|GO:0014069|GO:0016020|GO:0030054|GO:0045211|GO:0072687|GO:0016020|GO:0072687|GO:0016020|GO:0072687	--	FALSE	FALSE
14972	H2-K1	3.22e-20	189	2739	17	33996017	34000333	histocompatibility 2, K1, K region	GO:0001916|GO:0002485|GO:0006955|GO:0042590|GO:0042742|GO:0048839|GO:0019882|GO:0001916|GO:0002485|GO:0006955|GO:0042590|GO:0042742|GO:0048839|GO:0019882|GO:0006955|GO:0019882|GO:0001916|GO:0002485|GO:0006955|GO:0042590|GO:0042742|GO:0048839|GO:0001916|GO:0002485|GO:0006955|GO:0042590|GO:0042742|GO:0048839|GO:0019882	GO:0042605|GO:0005515|GO:0005515|GO:0042605|GO:0005515|GO:0042605|GO:0042605|GO:0005515	GO:0009897|GO:0016021|GO:0042612|GO:0016020|GO:0009897|GO:0030670|GO:0042612|GO:0071556|GO:0016020|GO:0016020|GO:0042612|GO:0009897|GO:0009897|GO:0042612	--	FALSE	TRUE
16911	Lmo4	3.24e-20	221	3438	3	144188530	144205220	LIM domain only 4	GO:0001843|GO:0003281|GO:0006366|GO:0021514|GO:0021522|GO:0021527|GO:0031333|GO:0042659|GO:0045944|GO:0048538|GO:0050865|GO:0001843|GO:0003281|GO:0006366|GO:0021514|GO:0021522|GO:0021527|GO:0031333|GO:0042659|GO:0045944|GO:0048538|GO:0050865|GO:0001843|GO:0003281|GO:0006366|GO:0021514|GO:0021522|GO:0021527|GO:0031333|GO:0042659|GO:0045944|GO:0048538|GO:0050865	GO:0001158|GO:0005515|GO:0008134|GO:0008270|GO:0001158|GO:0005515|GO:0008134|GO:0008270|GO:0001158|GO:0005515|GO:0008134|GO:0008270	GO:0005667|GO:0005667|GO:0005667	--	TRUE	FALSE
27027	Tspan32	3.32e-20	102	1049	7	143005046	143019644	tetraspanin 32	GO:0007010|GO:0007229|GO:0007596|GO:0007599|GO:0008285|GO:0030886|GO:0042832|GO:0050688|GO:0070527|GO:0008150|GO:0007010|GO:0007229|GO:0007596|GO:0007599|GO:0008285|GO:0030886|GO:0042832|GO:0050688|GO:0070527|GO:0007010|GO:0007229|GO:0007596|GO:0007599|GO:0008285|GO:0030886|GO:0042832|GO:0050688|GO:0070527|GO:0007010|GO:0007229|GO:0007596|GO:0007599|GO:0008285|GO:0030886|GO:0042832|GO:0050688|GO:…	GO:0003674|GO:0003674|GO:0003674|GO:0003674|GO:0003674|GO:0003674|GO:0003674|GO:0003674	GO:0005622|GO:0009986|GO:0070442|GO:0016021|GO:0005622|GO:0009986|GO:0070442|GO:0016021|GO:0005622|GO:0009986|GO:0070442|GO:0005622|GO:0009986|GO:0070442|GO:0005622|GO:0009986|GO:0070442|GO:0016021|GO:0005622|GO:0009986|GO:0070442|GO:0005622|GO:0009986|GO:0070442|GO:0016021|GO:0005622|GO:0009986|GO:0070442|GO:0016021	--	FALSE	TRUE
17119	Mxd1	3.48e-20	56	355	6	86647044	86669159	MAX dimerization protein 1		GO:0046983	GO:0005634|GO:0005737|GO:0005739	--	FALSE	TRUE
16669	Krt19	3.54e-20	238	3825	11	100140810	100148665	keratin 19	GO:0043627|GO:0045214|GO:0060706	GO:0008307|GO:0032403|GO:0005198|GO:0005515	GO:0005882|GO:0016010|GO:0030018|GO:0042383|GO:0043034|GO:0071944|GO:0071944	--	FALSE	FALSE
71409	Fmnl2	3.57e-20	246	4009	2	52857860	53134202	formin-like 2	GO:0007010|GO:0022604|GO:0030866|GO:0016043|GO:0030036|GO:0007010|GO:0022604|GO:0007010|GO:0022604|GO:0030036|GO:0016043|GO:0030866|GO:0022604|GO:0030036|GO:0016043	GO:0003779|GO:0017048|GO:0005488|GO:0003779|GO:0017048|GO:0005488|GO:0003779|GO:0017048|GO:0005488	GO:0005575|GO:0005737|GO:0005575|GO:0005575|GO:0005575|GO:0005575	--	FALSE	FALSE
13819	Epas1	3.75e-20	175	2448	17	86753907	86833410	endothelial PAS domain protein 1	GO:0001525|GO:0001666|GO:0001892|GO:0001974|GO:0002027|GO:0006979|GO:0007005|GO:0007601|GO:0030097|GO:0030154|GO:0030218|GO:0030324|GO:0042415|GO:0043129|GO:0043619|GO:0045944|GO:0048469|GO:0048625|GO:0007165|GO:0006355|GO:0045944	GO:0001077|GO:0003677|GO:0003700|GO:0004871|GO:0008134|GO:0035035|GO:0043565|GO:0046982|GO:0046983|GO:0005515|GO:0035035	GO:0005634|GO:0005667|GO:0005737	--	TRUE	TRUE
241303	Fam78a	3.83e-20	242	3919	2	32050055	32084857	family with sequence similarity 78, member A	GO:0008150|GO:0008150	GO:0003674|GO:0003674	GO:0005575|GO:0005575	--	FALSE	FALSE
20652	Soat1	3.89e-20	120	1370	1	156428108	156474328	sterol O-acyltransferase 1	GO:0008203|GO:0010742|GO:0010878|GO:0033344|GO:0034379|GO:0034435|GO:0042986	GO:0000062|GO:0004772|GO:0015485|GO:0034736|GO:0005515	GO:0005789|GO:0016021|GO:0016020|GO:0005783	--	FALSE	TRUE
16970	Lrmp	3.93e-20	128	1518	6	145115653	145174934	lymphoid-restricted membrane protein	GO:0008150|GO:0008150|GO:0008150	GO:0003674|GO:0003674|GO:0003674	GO:0005783|GO:0030176|GO:0005783|GO:0030176|GO:0005783|GO:0030176	--	FALSE	TRUE
245350		3.99e-20	322	5843								--	FALSE	FALSE
104681	Slc16a6	4.04e-20	220	3422	11	109450855	109473598	solute carrier family 16 (monocarboxylic acid transporters), member 6	GO:0008150|GO:0055085|GO:0008150|GO:0055085|GO:0008150|GO:0008150	GO:0003674|GO:0015293|GO:0003674|GO:0015293|GO:0003674|GO:0003674	GO:0005575|GO:0005886|GO:0016021|GO:0005575|GO:0005886|GO:0016021|GO:0005575|GO:0005575	--	FALSE	TRUE
19016	Pparg	4.31e-20	207	3136	6	115361221	115490401	peroxisome proliferator activated receptor gamma	GO:0000122|GO:0001890|GO:0002674|GO:0006919|GO:0006954|GO:0007507|GO:0008217|GO:0008285|GO:0009409|GO:0010871|GO:0010887|GO:0010891|GO:0015909|GO:0019395|GO:0030224|GO:0030308|GO:0030855|GO:0031000|GO:0031100|GO:0032526|GO:0032869|GO:0033189|GO:0035357|GO:0042493|GO:0042593|GO:0042953|GO:0043627|GO:0045165|GO:0045444|GO:0045598|GO:0045600|GO:0045713|GO:0045892|GO:0045893|GO:0045944|GO:0046321|GO:…	GO:0001012|GO:0003677|GO:0003682|GO:0003700|GO:0003707|GO:0004879|GO:0008144|GO:0008270|GO:0019899|GO:0030374|GO:0033613|GO:0043565|GO:0046965|GO:0005515|GO:0044212|GO:0003700|GO:0003677|GO:0003700|GO:0003707|GO:0008270|GO:0043565	GO:0005634|GO:0005829|GO:0005829|GO:0005634|GO:0005634	--	TRUE	TRUE
66180	Leprel4	4.36e-20	243	3946	11	100408456	100414836	leprecan-like 4	GO:0008150	GO:0003674	GO:0005730	--	FALSE	FALSE
97440	B3gnt9	4.39e-20	174	2431	8	105252638	105255153	UDP-GlcNAc:betaGal beta-1,3-N-acetylglucosaminyltransferase 9	GO:0006486|GO:0006486|GO:0006486	GO:0008378|GO:0016757|GO:0008378|GO:0008378|GO:0016757	GO:0016020|GO:0000139|GO:0016021|GO:0016020|GO:0016020|GO:0000139|GO:0016021	--	FALSE	FALSE
18218	Dusp8	4.52e-20	332	6099	7	142079490	142095843	dual specificity phosphatase 8	GO:0000188|GO:0006470|GO:0016311|GO:0000188|GO:0006470	GO:0017017|GO:0004725|GO:0008138|GO:0016791|GO:0017017|GO:0008138	GO:0005634|GO:0005737|GO:0005634|GO:0005737	up	FALSE	TRUE
67971	Tppp3	4.92e-20	218	3383	8	105467493	105471526	tubulin polymerization-promoting protein family member 3	GO:0001578|GO:0001578|GO:0001578|GO:0001578	GO:0015631|GO:0015631|GO:0015631|GO:0015631	GO:0005575|GO:0005737|GO:0005874|GO:0005575|GO:0005737|GO:0005874|GO:0005575|GO:0005737|GO:0005874	--	FALSE	FALSE
11847	Arg2	5.07e-20	115	1284	12	79130777	79156301	arginase type II	GO:0000050|GO:0001657|GO:0006525|GO:0006941	GO:0004053|GO:0046872|GO:0016813|GO:0004053	GO:0005739	up	FALSE	TRUE
74318	Hopx	5.19e-20	164	2229	5	77086988	77115156	HOP homeobox	GO:0000122|GO:0001829|GO:0006351|GO:0007507|GO:0008016|GO:0016575|GO:0043393|GO:0043415|GO:0048286|GO:0051155|GO:0006355|GO:0000122|GO:0001829|GO:0006351|GO:0007507|GO:0008016|GO:0016575|GO:0043393|GO:0043415|GO:0048286|GO:0051155|GO:0006355|GO:0000122|GO:0001829|GO:0006351|GO:0007507|GO:0008016|GO:0016575|GO:0043393|GO:0043415|GO:0048286|GO:0051155|GO:0006355|GO:0045596	GO:0003700|GO:0005515|GO:0043565|GO:0003677|GO:0003700|GO:0005515|GO:0043565|GO:0003677|GO:0003700|GO:0005515|GO:0043565|GO:0003677	GO:0005634|GO:0005737|GO:0005634|GO:0005737|GO:0005634|GO:0005737	--	TRUE	TRUE
20846	Stat1	5.57e-20	131	1581	1	52119438	52161865	signal transducer and activator of transcription 1	GO:0001937|GO:0006351|GO:0007259|GO:0009617|GO:0016525|GO:0019221|GO:0031663|GO:0032496|GO:0033209|GO:0034240|GO:0035458|GO:0043124|GO:0043330|GO:0045944|GO:0061326|GO:0006355|GO:0007165|GO:0045893|GO:0042493|GO:0014070|GO:0042542|GO:0034097|GO:0043434|GO:0008015|GO:0032869|GO:0051591|GO:0009612|GO:0048661|GO:0008284|GO:0007584	GO:0000978|GO:0000979|GO:0000983|GO:0003690|GO:0003700|GO:0004871|GO:0005164|GO:0005509|GO:0019899|GO:0042803|GO:0005515|GO:0042802|GO:0031730|GO:0003677|GO:0043565	GO:0000790|GO:0005634|GO:0005730|GO:0005737|GO:0030425|GO:0030424|GO:0005634|GO:0005737	--	TRUE	TRUE
64540	Tspan4	5.76e-20	222	3477	7	141475240	141493427	tetraspanin 4		GO:0005515|GO:0005515|GO:0005515|GO:0005515|GO:0005515	GO:0016021|GO:0016021|GO:0016021|GO:0016021|GO:0016021	--	FALSE	TRUE
12362	Casp1	5.96e-20	178	2522	9	5298517	5307265	caspase 1	GO:0001666|GO:0006508|GO:0006915|GO:0008219|GO:0016485|GO:0032496|GO:0032611|GO:0033198|GO:0042981|GO:0043123|GO:0050715|GO:0050717|GO:0050718|GO:0050727|GO:0051882|GO:0060081|GO:0070269|GO:0071260|GO:0071310|GO:0043123|GO:0071310	GO:0004197|GO:0005515|GO:0008233|GO:0008234|GO:0005515	GO:0005576|GO:0005737|GO:0005829|GO:0072557|GO:0072558|GO:0072559|GO:0097169|GO:0005622|GO:0097169|GO:0072558|GO:0072559	--	FALSE	TRUE
100043424		6.04e-20	77	653								--	FALSE	FALSE
17085	Ly9	7.07e-20	125	1473	1	171588624	171607410	lymphocyte antigen 9	GO:0007155	GO:0004872|GO:0005515|GO:0004872|GO:0005515|GO:0004872|GO:0005515	GO:0016021|GO:0016021|GO:0016021	--	FALSE	TRUE
11747	Anxa5	7.35e-20	203	3063	3	36448925	36475843	annexin A5	GO:0007596|GO:0010033|GO:0050819	GO:0005509|GO:0005515|GO:0005544	GO:0005622|GO:0009897|GO:0070062|GO:0072563	--	FALSE	TRUE
29856	Smtn	7.62e-20	158	2116	11	3517523	3540612	smoothelin		GO:0005515|GO:0005515|GO:0005515|GO:0005515|GO:0005515	GO:0005737|GO:0005856|GO:0005737|GO:0005856|GO:0005737|GO:0005856	--	FALSE	TRUE
243912	Hspb6	7.81e-20	269	4573	7	30552178	30555443	heat shock protein, alpha-crystallin-related, B6	GO:0006937|GO:0006950	GO:0005212|GO:0042803|GO:0005515|GO:0042803	GO:0005634|GO:0005737|GO:0005634|GO:0005737	--	FALSE	FALSE
16175	Il1a	7.94e-20	111	1220	2	129299610	129309972	interleukin 1 alpha	GO:0001660|GO:0006955|GO:0008285|GO:0010575|GO:0019221|GO:0034605|GO:0035234|GO:0045086|GO:0045766|GO:0045840|GO:0045944|GO:0046688|GO:0050715|GO:0051781|GO:0097192|GO:0006954|GO:0046688|GO:0034605	GO:0005125|GO:0005149|GO:0005507|GO:0005515|GO:0005507	GO:0005615|GO:0005829|GO:0005829|GO:0005615	up	FALSE	TRUE
320832	Sirpb1a	8.08e-20	114	1274	3	15371827	15426427	signal-regulatory protein beta 1A		GO:0005515		--	FALSE	TRUE
109689	Arrb1	8.4e-20	169	2343	7	99535466	99606771	arrestin, beta 1	GO:0000187|GO:0001933|GO:0002031|GO:0006366|GO:0007602|GO:0008277|GO:0015031|GO:0016567|GO:0031397|GO:0031398|GO:0032088|GO:0032092|GO:0032715|GO:0032717|GO:0033138|GO:0034260|GO:0034393|GO:0035025|GO:0035774|GO:0042699|GO:0043149|GO:0043154|GO:0043161|GO:0045944|GO:0070374|GO:0090240|GO:0070374|GO:0035066|GO:0043547|GO:0000187|GO:0001933|GO:0002031|GO:0006366|GO:0007602|GO:0008277|GO:0015031|GO:…	GO:0005096|GO:0005159|GO:0005515|GO:0008134|GO:0030331|GO:0031434|GO:0031625|GO:0031691|GO:0031692|GO:0031701|GO:0031762|GO:0031896|GO:0035612|GO:0035615|GO:0043027|GO:0044212|GO:0044325|GO:0045309|GO:0005515|GO:0005096|GO:0005159|GO:0005515|GO:0008134|GO:0030331|GO:0031434|GO:0031625|GO:0031691|GO:0031692|GO:0031701|GO:0031762|GO:0031896|GO:0035612|GO:0035615|GO:0043027|GO:0044212|GO:0044325|GO:…	GO:0000785|GO:0005622|GO:0005634|GO:0005829|GO:0005905|GO:0014069|GO:0016023|GO:0016323|GO:0031143|GO:0043197|GO:0045211|GO:0005737|GO:0031410|GO:0000785|GO:0005622|GO:0005634|GO:0005829|GO:0005905|GO:0014069|GO:0016023|GO:0016323|GO:0031143|GO:0043197|GO:0045211|GO:0005622|GO:0005622|GO:0005622	--	TRUE	TRUE
16480	Jup	8.57e-20	208	3177	11	100368958	100397763	junction plakoglobin	GO:0000902|GO:0002159|GO:0003136|GO:0003181|GO:0003308|GO:0007016|GO:0007155|GO:0007369|GO:0007398|GO:0007399|GO:0016331|GO:0016337|GO:0016477|GO:0042127|GO:0042307|GO:0043588|GO:0045944|GO:0048599|GO:0050982|GO:0051091|GO:0051291|GO:0071681|GO:0086005|GO:0086069|GO:0086091|GO:0000902|GO:0002159|GO:0003136|GO:0003181|GO:0003308|GO:0007016|GO:0007155|GO:0007369|GO:0007398|GO:0007399|GO:0016331|GO:…	GO:0003713|GO:0005198|GO:0005515|GO:0019901|GO:0019903|GO:0045294|GO:0045296|GO:0005488|GO:0003713|GO:0005198|GO:0005515|GO:0019901|GO:0019903|GO:0045294|GO:0045296|GO:0005488|GO:0005515|GO:0045296|GO:0003713|GO:0019901|GO:0005198	GO:0005829|GO:0005882|GO:0005911|GO:0005913|GO:0005915|GO:0005916|GO:0009898|GO:0015629|GO:0016020|GO:0016323|GO:0016327|GO:0016328|GO:0016342|GO:0030018|GO:0030057|GO:0030877|GO:0032993|GO:0071665|GO:0005829|GO:0005882|GO:0005911|GO:0005913|GO:0005915|GO:0005916|GO:0009898|GO:0015629|GO:0016020|GO:0016323|GO:0016327|GO:0016328|GO:0016342|GO:0030018|GO:0030057|GO:0030877|GO:0032993|GO:0071665|GO:…	up	TRUE	TRUE
215632	Psd4	9.32e-20	95	946	2	24367580	24409182	pleckstrin and Sec7 domain containing 4	GO:0030182|GO:0032012|GO:0030182|GO:0032012|GO:0030182|GO:0032012	GO:0005086|GO:0005543|GO:0005086|GO:0005543|GO:0005086|GO:0005543	GO:0005886|GO:0030054|GO:0005886|GO:0030054|GO:0005886|GO:0030054	--	FALSE	TRUE
69550	Bst2	9.52e-20	169	2346	8	71534264	71537437	bone marrow stromal cell antigen 2	GO:0002737|GO:0009615|GO:0030308|GO:0030336|GO:0032956|GO:0034341|GO:0035455|GO:0035456|GO:0043123|GO:0045071|GO:0045087|GO:0051607|GO:1901253|GO:0045087|GO:0030308|GO:0009615|GO:0007165|GO:0045071|GO:0030336|GO:0002737|GO:1901253|GO:0032956	GO:0004871|GO:0008191|GO:0042803|GO:0005515|GO:0008191	GO:0005770|GO:0005794|GO:0005886|GO:0009986|GO:0016021|GO:0016324|GO:0031225|GO:0045121|GO:0005737|GO:0005886|GO:0005737|GO:0005622|GO:0016324|GO:0009986	--	FALSE	TRUE
13036	Ctsh	9.7e-20	160	2162	9	90054152	90076089	cathepsin H	GO:0006508|GO:0006915|GO:2001235|GO:0001656|GO:0001913|GO:0002764|GO:0006508|GO:0006915|GO:0006919|GO:0007283|GO:0008284|GO:0010628|GO:0010634|GO:0010813|GO:0010815|GO:0010952|GO:0030335|GO:0031638|GO:0031648|GO:0032526|GO:0033619|GO:0043066|GO:0043129|GO:0045766|GO:0060448|GO:0070371|GO:0097067|GO:2001235|GO:0010628|GO:0030335|GO:0043129|GO:0070371|GO:0006919|GO:0002250|GO:0010952|GO:0002764|GO:…	GO:0008234|GO:0016505|GO:0004175|GO:0004177|GO:0004197|GO:0004252|GO:0008234|GO:0008656|GO:0016505|GO:0030108|GO:0030984|GO:0032403|GO:0043621|GO:0070324|GO:0005515|GO:0008234|GO:0008233|GO:0004175|GO:0008656|GO:0030108|GO:0070324|GO:0004177|GO:0008234|GO:0016505|GO:0016505	GO:0001520|GO:0001669|GO:0005615|GO:0005764|GO:0005829|GO:0097208|GO:0005829|GO:0005615|GO:0005764|GO:0097208|GO:0035085	--	FALSE	TRUE
232201	Arhgap25	1.01e-19	116	1314	6	87458545	87533259	Rho GTPase activating protein 25	GO:0007165|GO:0007165|GO:0007165	GO:0003674|GO:0005096|GO:0005543|GO:0003674|GO:0005096|GO:0005543|GO:0003674|GO:0005096|GO:0005543	GO:0005622|GO:0005622|GO:0005622	--	FALSE	TRUE
94353	Hmgn3	1.05e-19	275	4726	9	83109948	83146607	high mobility group nucleosomal binding domain 3	GO:0006357|GO:0016568|GO:0045944|GO:0051091|GO:0061178|GO:0006357|GO:0016568|GO:0045944|GO:0051091|GO:0061178	GO:0003682|GO:0031492|GO:0003682|GO:0031492	GO:0000785|GO:0005634|GO:0005737|GO:0000785|GO:0005634|GO:0005737	--	FALSE	FALSE
20307	LOC100503254	1.06e-19	127	1518	11	82115185	82116799	chemokine (C-C motif) ligand 8	GO:0006935|GO:0006954|GO:0006955|GO:0006935|GO:0006954|GO:0006955	GO:0008009|GO:0008201|GO:0008009|GO:0008201	GO:0005615|GO:0005576|GO:0005615|GO:0005576	--	FALSE	TRUE
17345	Mki67	1.1e-19	401	7932	7	135689788	135716379	antigen identified by monoclonal antibody Ki 67	GO:0007126|GO:0008283|GO:0014070|GO:0034605|GO:0031100|GO:0006259|GO:0030212|GO:0008283	GO:0008022|GO:0005515	GO:0000775|GO:0000793|GO:0005622|GO:0005634|GO:0005730|GO:0005737|GO:0005634|GO:0005730	--	FALSE	FALSE
16362	Irf1	1.11e-19	84	769	11	53770014	53778374	interferon regulatory factor 1	GO:0007050|GO:0010468|GO:0032728|GO:0035458|GO:0043374|GO:0045084|GO:0045892|GO:0045893|GO:0045944|GO:0051607|GO:0071260|GO:0002819|GO:0006351|GO:0006915|GO:0032481|GO:0032825|GO:0034124|GO:0045088|GO:0045590|GO:0045627|GO:0045629|GO:0060333|GO:2000564|GO:0006915|GO:0045893|GO:0010468|GO:0043374|GO:0045084|GO:0045893|GO:0045944|GO:0007050|GO:0032728|GO:0035458|GO:0045892|GO:0051607|GO:0071260|GO:…	GO:0000978|GO:0003677|GO:0003700|GO:0005515|GO:0043565|GO:0000975|GO:0005515|GO:0000975|GO:0003677|GO:0003700|GO:0005515|GO:0043565|GO:0000978|GO:0000975|GO:0003677|GO:0003700|GO:0005515|GO:0043565|GO:0000978|GO:0000975|GO:0003677|GO:0003700|GO:0005515|GO:0043565|GO:0000978|GO:0003677|GO:0003700|GO:0005515|GO:0043565|GO:0000975|GO:0000978|GO:0003677|GO:0003700|GO:0005515|GO:0043565|GO:0000975|GO:…	GO:0000790|GO:0005634|GO:0005737|GO:0005634|GO:0000790|GO:0005634|GO:0000790|GO:0005634|GO:0000790|GO:0005634|GO:0000790|GO:0005634|GO:0000790|GO:0005634|GO:0005737|GO:0000790|GO:0005634	--	TRUE	TRUE
20947	Swap70	1.18e-19	127	1520	7	110221703	110283503	SWA-70 protein	GO:0016444|GO:0045190	GO:0003677|GO:0005515|GO:0005524|GO:0005543	GO:0005634|GO:0005737|GO:0005886|GO:0030027	up	FALSE	TRUE
11629	Aif1	1.24e-19	228	3635	17	35170991	35176068	allograft inflammatory factor 1	GO:0001774|GO:0006911|GO:0006954|GO:0016601|GO:0030041|GO:0042102|GO:0048661|GO:0048662|GO:0051017|GO:0071346|GO:0071672|GO:0071673|GO:0090026|GO:0097178|GO:1900087|GO:2000406|GO:0001774|GO:0006911|GO:0006954|GO:0016601|GO:0030041|GO:0042102|GO:0048661|GO:0048662|GO:0051017|GO:0071346|GO:0071672|GO:0071673|GO:0090026|GO:0097178|GO:1900087|GO:2000406|GO:0048661|GO:0042102|GO:2000406|GO:0071673|GO:…	GO:0005509|GO:0005515|GO:0051015|GO:0005509|GO:0005515|GO:0051015|GO:0051015|GO:0005509|GO:0005515|GO:0051015|GO:0005509|GO:0005515	GO:0001726|GO:0001891|GO:0005634|GO:0005737|GO:0005829|GO:0005884|GO:0030027|GO:0032587|GO:0048471|GO:0001726|GO:0001891|GO:0005634|GO:0005737|GO:0005829|GO:0005884|GO:0030027|GO:0032587|GO:0048471|GO:0005829|GO:0005884|GO:0032587|GO:0001726|GO:0001891|GO:0005634|GO:0005737|GO:0005829|GO:0005884|GO:0030027|GO:0032587|GO:0048471|GO:0001726|GO:0001891|GO:0005737|GO:0005884	--	FALSE	TRUE
16421	Itgb7	1.25e-19	163	2229	15	102215995	102231935	integrin beta 7	GO:0007160|GO:0007229|GO:0007275|GO:0050900|GO:0007160|GO:0007229|GO:0007275|GO:0050900	GO:0004872|GO:0005515|GO:0004872	GO:0008305|GO:0016020|GO:0008305|GO:0016020	--	FALSE	TRUE
18003	Nedd9	1.31e-19	135	1674	13	41309916	41487320	neural precursor cell expressed, developmentally down-regulated gene 9	GO:0007067|GO:0007155|GO:0040008|GO:0051301|GO:0007067|GO:0007155|GO:0040008|GO:0051301	GO:0005515|GO:0005515	GO:0000922|GO:0005634|GO:0005938|GO:0000922|GO:0005634|GO:0005938	--	FALSE	TRUE
16909	Lmo2	1.32e-19	76	647	2	103957986	103981878	LIM domain only 2	GO:0035162|GO:0042789|GO:0045944|GO:0097067|GO:0035162|GO:0042789|GO:0045944|GO:0097067|GO:0045647|GO:0035162|GO:0042789|GO:0045944|GO:0097067|GO:0045647|GO:0035162|GO:0042789|GO:0045944|GO:0097067|GO:0035162|GO:0042789|GO:0045944|GO:0097067|GO:0045647|GO:0045944|GO:0035162|GO:0045944|GO:0035162|GO:0042789|GO:0045944|GO:0097067|GO:0045647|GO:0035162|GO:0042789|GO:0045944|GO:0097067|GO:0045647	GO:0000977|GO:0001102|GO:0001190|GO:0001228|GO:0003682|GO:0005515|GO:0008270|GO:0043425|GO:0048037|GO:0070888|GO:0000977|GO:0001102|GO:0001190|GO:0001228|GO:0003682|GO:0005515|GO:0008270|GO:0043425|GO:0048037|GO:0070888|GO:0003677|GO:0000977|GO:0001102|GO:0001190|GO:0001228|GO:0003682|GO:0005515|GO:0008270|GO:0043425|GO:0048037|GO:0070888|GO:0003677|GO:0000977|GO:0001102|GO:0001190|GO:0001228|GO:…	GO:0005634|GO:0005667|GO:0005634|GO:0005667|GO:0043234|GO:0005634|GO:0005667|GO:0043234|GO:0005634|GO:0005667|GO:0005634|GO:0005667|GO:0043234|GO:0005634|GO:0005634|GO:0005667|GO:0043234|GO:0005634|GO:0005667|GO:0043234	--	TRUE	TRUE
225288	Fhod3	1.42e-19	228	3639	18	24709445	25133500	formin homology 2 domain containing 3	GO:0007015|GO:0030837|GO:0045214|GO:0051639|GO:0045214	GO:0003674|GO:0003779|GO:0005488|GO:0005515	GO:0005856|GO:0030017|GO:0030018|GO:0005634|GO:0005737|GO:0005730|GO:0005865	--	FALSE	TRUE
78317	Ccdc88b	1.69e-19	219	3441	19	6844623	6858211	coiled-coil domain containing 88B	GO:0008150|GO:0016477|GO:0032956	GO:0003674|GO:0003779	GO:0005575	--	FALSE	FALSE
26888	Clec4a2	1.74e-19	74	620	6	123106428	123143999	C-type lectin domain family 4, member a2	GO:0045087|GO:0045087	GO:0030246|GO:0030246|GO:0030246|GO:0030246|GO:0030246	GO:0016020|GO:0016020|GO:0016020|GO:0016021|GO:0016020|GO:0016021|GO:0016020	--	FALSE	TRUE
18133	Nov	1.85e-19	256	4294	15	54745702	54754039	nephroblastoma overexpressed gene	GO:0001558|GO:0010468|GO:0010468	GO:0005520|GO:0008083|GO:0005515	GO:0005576|GO:0030424|GO:0030425|GO:0031012|GO:0043025|GO:0043231	--	FALSE	TRUE
114601	Ehbp1l1	1.9e-19	218	3422	19	5707376	5726317	EH domain binding protein 1-like 1	GO:0008150|GO:0008150	GO:0003674|GO:0005515|GO:0003674|GO:0005515	GO:0005575|GO:0005575	--	FALSE	TRUE
74257	Tspan17	1.91e-19	174	2467	13	54789377	54796776	tetraspanin 17	GO:0008150|GO:0008150|GO:0008150|GO:0008150|GO:0008150|GO:0008150	GO:0003674|GO:0003674|GO:0003674|GO:0003674|GO:0003674|GO:0003674	GO:0016021|GO:0016021|GO:0016021|GO:0016021|GO:0016021|GO:0016021|GO:0016021|GO:0016021	--	FALSE	FALSE
11658	Alcam	2.06e-19	277	4797	16	52248996	52454074	activated leukocyte cell adhesion molecule	GO:0007411|GO:0008045|GO:0007155|GO:0007411|GO:0008045|GO:0007411|GO:0008045|GO:0007411|GO:0008045	GO:0005515|GO:0005515|GO:0005515|GO:0005515|GO:0005515	GO:0009897|GO:0030424|GO:0043025|GO:0016021|GO:0009897|GO:0030424|GO:0043025|GO:0009897|GO:0030424|GO:0043025|GO:0009897|GO:0030424|GO:0043025	up	FALSE	TRUE
216505	Pik3ip1	2.07e-19	375	7267	11	3330401	3342971	phosphoinositide-3-kinase interacting protein 1	GO:0014067|GO:0043553|GO:0014067|GO:0043553|GO:0014067	GO:0036313|GO:0036313	GO:0016021|GO:0016021	--	FALSE	TRUE
59095	Fxyd6	2.12e-19	233	3765	9	45370185	45396158	FXYD domain-containing ion transport regulator 6	GO:0006811	GO:0005216	GO:0016021|GO:0016020	--	FALSE	TRUE
22778	Ikzf1	2.14e-19	97	992	11	11685003	11772926	IKAROS family zinc finger 1	GO:0000122|GO:0001779|GO:0006355|GO:0030097|GO:0030183|GO:0030217|GO:0030900|GO:0040018|GO:0045660|GO:0045892|GO:0045893|GO:0045944|GO:0048535|GO:0048538|GO:0048541|GO:0048732|GO:0051138|GO:0060041|GO:0000122|GO:0001779|GO:0006355|GO:0030097|GO:0030183|GO:0030217|GO:0030900|GO:0040018|GO:0045660|GO:0045892|GO:0045893|GO:0045944|GO:0048535|GO:0048538|GO:0048541|GO:0048732|GO:0051138|GO:0060041|GO:…	GO:0003677|GO:0003700|GO:0005515|GO:0043565|GO:0046872|GO:0046982|GO:0003677|GO:0003700|GO:0005515|GO:0043565|GO:0046872|GO:0046982|GO:0003677|GO:0003700|GO:0005515|GO:0043565|GO:0046872|GO:0046982|GO:0003677|GO:0003700|GO:0005515|GO:0043565|GO:0046872|GO:0046982|GO:0003677|GO:0003700|GO:0005515|GO:0043565|GO:0046872|GO:0046982	GO:0005634|GO:0005667|GO:0005721|GO:0005634|GO:0005667|GO:0005721|GO:0005634|GO:0005667|GO:0005721|GO:0005634|GO:0005667|GO:0005721|GO:0005634|GO:0005667|GO:0005721	--	TRUE	TRUE
18413	Osm	2.25e-19	60	423	11	4236420	4241026	oncostatin M	GO:0006955|GO:0007422|GO:0008284|GO:0009408|GO:0033138|GO:0040008|GO:0042503|GO:0042506|GO:0042508|GO:0043410|GO:0045835|GO:0045944|GO:0046888|GO:0048266|GO:0050731|GO:2001235	GO:0005125|GO:0005147|GO:0008083	GO:0005615|GO:0005900|GO:0005576	up	FALSE	TRUE
20779	Src	2.32e-19	172	2430	2	157418444	157471862	Rous sarcoma oncogene	GO:0006468|GO:0016477|GO:0018108|GO:0030900|GO:0033146|GO:0043393|GO:0048477|GO:0060065|GO:0060444|GO:0071803|GO:0090263|GO:0006468|GO:0016477|GO:0018108|GO:0030900|GO:0033146|GO:0043393|GO:0048477|GO:0060065|GO:0060444|GO:0071803|GO:0090263|GO:0006468|GO:0016477|GO:0018108|GO:0030900|GO:0033146|GO:0043393|GO:0048477|GO:0060065|GO:0060444|GO:0071803|GO:0090263|GO:0006468|GO:0007049|GO:0007155|GO:…	GO:0004672|GO:0004713|GO:0005515|GO:0005524|GO:0016301|GO:0019904|GO:0016772|GO:0004672|GO:0004713|GO:0005515|GO:0005524|GO:0016301|GO:0019904|GO:0016772|GO:0004672|GO:0004713|GO:0005515|GO:0005524|GO:0016301|GO:0019904|GO:0016772|GO:0004672|GO:0004713|GO:0004715|GO:0005515|GO:0005524|GO:0016301|GO:0019904|GO:0020037|GO:0042169|GO:0042802|GO:0044325|GO:0046875|GO:0051219|GO:0016772|GO:0004672|GO:…	GO:0005886|GO:0005886|GO:0005886|GO:0005634|GO:0005743|GO:0005764|GO:0005770|GO:0005829|GO:0005856|GO:0005886|GO:0005901|GO:0005634|GO:0005743|GO:0005764|GO:0005770|GO:0005829|GO:0005856|GO:0005886|GO:0005901|GO:0005886|GO:0005737	--	FALSE	FALSE
13537	Dusp2	2.71e-19	114	1295	2	127336159	127338376	dual specificity phosphatase 2	GO:0000188|GO:0001706|GO:0006470|GO:0042981|GO:0016311	GO:0004721|GO:0004725|GO:0005515|GO:0017017|GO:0051019|GO:0008138|GO:0016791|GO:0005515	GO:0005654	--	FALSE	TRUE
23872	Ets2	2.71e-19	48	273	16	95702075	95721051	E26 avian leukemia oncogene 2, 3' domain	GO:0045893|GO:0006351|GO:0006355|GO:0045944|GO:0045893	GO:0000977|GO:0003700|GO:0043565|GO:0005515|GO:0035259|GO:0003677|GO:0000977|GO:0003700|GO:0043565	GO:0005634|GO:0005634	up	TRUE	TRUE
20660	Sorl1	2.75e-19	151	2004	9	41964720	42124297	sortilin-related receptor, LDLR class A repeats-containing	GO:0006869|GO:0006897|GO:0007275|GO:0008203|GO:0006605|GO:0014910|GO:0016477|GO:0008283	GO:0005515|GO:0030169|GO:0005515	GO:0016021|GO:0034362|GO:0048471|GO:0016020|GO:0005615|GO:0005794|GO:0005768|GO:0005771|GO:0043025	--	FALSE	TRUE
102857	Slc6a8	2.84e-19	132	1632	X	73673150	73682502	solute carrier family 6 (neurotransmitter transporter, creatine), member 8	GO:0006836|GO:0006836|GO:0006836|GO:0006836|GO:0015881|GO:0015871|GO:0006836|GO:0006836	GO:0005309|GO:0005328|GO:0005309|GO:0005328|GO:0005309|GO:0005328|GO:0005309|GO:0005328|GO:0015220|GO:0005308|GO:0005309|GO:0005328|GO:0005309|GO:0005328	GO:0005887|GO:0016021|GO:0005887|GO:0016021|GO:0005887|GO:0016021|GO:0005887|GO:0016021|GO:0005887|GO:0016021|GO:0005887|GO:0016021	--	FALSE	TRUE
14863	Gstm2	2.85e-19	265	4521	3	107981702	107986453	glutathione S-transferase, mu 2		GO:0004364|GO:0042803|GO:0046982|GO:0005515|GO:0004364|GO:0042803|GO:0046982|GO:0005515	GO:0005737	--	FALSE	FALSE
16008	Igfbp2	2.9e-19	202	3079	1	72824503	72852474	insulin-like growth factor binding protein 2	GO:0006950|GO:0007165|GO:0007565|GO:0007568|GO:0007584|GO:0009612|GO:0010226|GO:0032355|GO:0032526|GO:0032870|GO:0042104|GO:0042493|GO:0051384|GO:0001558|GO:0043567|GO:0048545|GO:0043627|GO:0006950|GO:0007165|GO:0007565|GO:0007568|GO:0007584|GO:0009612|GO:0010226|GO:0032355|GO:0032526|GO:0032870|GO:0042104|GO:0042493|GO:0051384	GO:0005520|GO:0031994|GO:0031995|GO:0005515|GO:0005520|GO:0031994|GO:0031995	GO:0005615|GO:0016324|GO:0031410|GO:0005576|GO:0005615|GO:0005576|GO:0005615|GO:0016324|GO:0031410	--	FALSE	TRUE
57257	Vav3	3.26e-19	121	1427	3	109340653	109685698	vav 3 oncogene	GO:0001525|GO:0006906|GO:0006974|GO:0007229|GO:0007264|GO:0016477|GO:0030031|GO:0030032|GO:0030890|GO:0035023|GO:0042493|GO:0043087|GO:0043552|GO:0045785|GO:0050853|GO:0035556|GO:0006906|GO:0007229|GO:0007264|GO:0016477|GO:0030031|GO:0030032|GO:0043087|GO:0043552|GO:0045785|GO:0001525|GO:0006974|GO:0030890|GO:0035023|GO:0042493|GO:0050853	GO:0005085|GO:0005089|GO:0005154|GO:0005515|GO:0005543|GO:0030676|GO:0046872|GO:0005515|GO:0005085|GO:0005089|GO:0005154|GO:0030676|GO:0005515|GO:0005543|GO:0046872	GO:0005737|GO:0005886|GO:0005737|GO:0005886	--	FALSE	TRUE
20361	Sema7a	3.96e-19	256	4319	9	57940113	57962864	sema domain, immunoglobulin domain (Ig), and GPI membrane anchor, (semaphorin) 7A	GO:0006954|GO:0007229|GO:0045773|GO:0050727|GO:0060907|GO:0070374|GO:0007275|GO:0045773	GO:0004872|GO:0005178|GO:0005515	GO:0005886|GO:0009897|GO:0031225|GO:0016020	up	FALSE	FALSE
12483	Cd22	4.09e-19	98	1019	7	30865402	30880342	CD22 antigen	GO:0007166|GO:0007166	GO:0015026|GO:0005515|GO:0015026|GO:0005515	GO:0005887|GO:0009897|GO:0005887|GO:0009897	--	FALSE	TRUE
16365	Irg1	4.54e-19	68	542	14	103046977	103056573	immunoresponsive gene 1	GO:0002760|GO:0006952|GO:0006954|GO:0007566|GO:0008152|GO:0019543|GO:0032088|GO:0032480|GO:0032496|GO:0034136|GO:0034144|GO:0035458|GO:0045824|GO:0050728|GO:0071219|GO:0071222|GO:0071346|GO:0071347|GO:0071356|GO:0071393|GO:0072573|GO:2000379|GO:0008152|GO:0002760|GO:0006952|GO:0071222|GO:0072573	GO:0047547|GO:0047613|GO:0047613	GO:0005739	--	FALSE	FALSE
14955		4.57e-19	220	3493								--	FALSE	FALSE
14362	Fzd1	4.81e-19	246	4091	5	4753842	4758216	frizzled homolog 1 (Drosophila)	GO:0001934|GO:0001944|GO:0003149|GO:0003150|GO:0003151|GO:0006357|GO:0007199|GO:0007223|GO:0007267|GO:0007409|GO:0007420|GO:0008406|GO:0016055|GO:0030514|GO:0030855|GO:0035414|GO:0035425|GO:0042493|GO:0044338|GO:0044339|GO:0045892|GO:0045893|GO:0048286|GO:0051091|GO:0060022|GO:0060070|GO:0060412|GO:0090090|GO:0090179|GO:0007166|GO:0060070|GO:0007267	GO:0004930|GO:0005102|GO:0017147|GO:0030165|GO:0042813|GO:0004888|GO:0005515|GO:0017147|GO:0042813|GO:0030165	GO:0005737|GO:0009986|GO:0016021|GO:0032589|GO:0045177|GO:0016020	--	FALSE	TRUE
208228	Mob3a	4.91e-19	267	4587	10	80685256	80701820	MOB kinase activator 3A	GO:0008150	GO:0003674|GO:0046872	GO:0005622	--	FALSE	FALSE
67786		5.07e-19	226	3632								--	FALSE	FALSE
24136	Zeb2	5.09e-19	84	789	2	44983634	45117395	zinc finger E-box binding homeobox 2	GO:0001755|GO:0001756|GO:0001843|GO:0007417|GO:0021766|GO:0021846|GO:0030177|GO:0043507|GO:0048598|GO:0006351|GO:0006355|GO:0001755|GO:0001756|GO:0001843|GO:0007417|GO:0021766|GO:0021846|GO:0030177|GO:0043507|GO:0048598|GO:0001755|GO:0001756|GO:0001843|GO:0007417|GO:0021766|GO:0021846|GO:0030177|GO:0043507|GO:0048598|GO:0006351|GO:0006355|GO:0001755|GO:0001756|GO:0001843|GO:0007417|GO:0021766|GO:…	GO:0070412|GO:0003700|GO:0043565|GO:0046872|GO:0003677|GO:0003676|GO:0046872|GO:0070412|GO:0070412|GO:0003700|GO:0043565|GO:0046872|GO:0003677|GO:0070412|GO:0003700|GO:0043565|GO:0046872|GO:0003677|GO:0070412|GO:0003700|GO:0043565|GO:0046872|GO:0003677|GO:0070412|GO:0070412|GO:0070412|GO:0070412|GO:0070412|GO:0003700|GO:0043565|GO:0046872|GO:0003677	GO:0005730|GO:0005737|GO:0005730|GO:0005737|GO:0005730|GO:0005737|GO:0005730|GO:0005737|GO:0005730|GO:0005737|GO:0005730|GO:0005737	up	TRUE	TRUE
50909	C1ra	5.27e-19	205	3162	6	124512632	124523440	complement component 1, r subcomponent A	GO:0006508|GO:0006958|GO:0045087	GO:0004252|GO:0005509|GO:0005515|GO:0003824	GO:0005576	--	FALSE	TRUE
229694		5.4e-19	323	5965								--	FALSE	FALSE
17153	Mal	5.58e-19	296	5294	2	127633226	127656695	myelin and lymphocyte protein, T cell differentiation protein	GO:0042552|GO:1902043|GO:0042552|GO:1902043	GO:0019911|GO:0005515|GO:0019911	GO:0000139|GO:0005783|GO:0016021|GO:0016324|GO:0019898|GO:0045121|GO:0016020|GO:0000139|GO:0005783|GO:0016021|GO:0016324|GO:0019898|GO:0045121	--	FALSE	TRUE
241633	Atp8b4	5.61e-19	183	2685	2	126320973	126500674	ATPase, class I, type 8B, member 4	GO:0008150|GO:0006812|GO:0015914|GO:0008150|GO:0006812|GO:0015914|GO:0008150|GO:0006812|GO:0015914|GO:0008150|GO:0006812|GO:0015914	GO:0000287|GO:0003674|GO:0004012|GO:0005524|GO:0019829|GO:0000166|GO:0046872|GO:0000287|GO:0003674|GO:0004012|GO:0005524|GO:0019829|GO:0000166|GO:0046872|GO:0000287|GO:0003674|GO:0004012|GO:0005524|GO:0019829|GO:0000166|GO:0046872|GO:0000287|GO:0003674|GO:0004012|GO:0005524|GO:0019829|GO:0000166|GO:0046872	GO:0005575|GO:0016021|GO:0005575|GO:0016021|GO:0005575|GO:0016021|GO:0005575|GO:0016021	--	FALSE	TRUE
338365	Slc41a2	6.01e-19	168	2370	10	83230848	83337882	solute carrier family 41, member 2	GO:0006812	GO:0008324	GO:0005886|GO:0016021	up	FALSE	FALSE
226421	5430435G22Rik	6.21e-19	90	890	1	131688695	131713542	RIKEN cDNA 5430435G22 gene	GO:0007264|GO:0015031|GO:0032755|GO:0034144|GO:0034164|GO:0034499|GO:0045654|GO:0051092|GO:0006184|GO:0006886|GO:0006913|GO:0007165|GO:0007264|GO:0015031|GO:0032755|GO:0034144|GO:0034164|GO:0034499|GO:0045654|GO:0051092|GO:0006184|GO:0007165|GO:0007264|GO:0015031|GO:0006184|GO:0007165|GO:0007264	GO:0005525|GO:0003924|GO:0005525|GO:0003924|GO:0005525|GO:0003924|GO:0005525	GO:0005764|GO:0005770|GO:0005794|GO:0005802|GO:0030670|GO:0045335|GO:0005622|GO:0005634|GO:0005737|GO:0016020|GO:0005764|GO:0005770|GO:0005794|GO:0005802|GO:0030670|GO:0045335|GO:0005622|GO:0005634|GO:0005737|GO:0016020|GO:0005622|GO:0016020|GO:0005622	--	FALSE	FALSE
22436	Xdh	6.47e-19	148	1963	17	73883908	73950182	xanthine dehydrogenase	GO:0001933|GO:0001937|GO:0006919|GO:0007595|GO:0009115|GO:0010629|GO:0030856|GO:0045602|GO:0051898|GO:0055114|GO:1900745|GO:1900747|GO:2000379|GO:2001213|GO:0009115	GO:0004854|GO:0004855|GO:0005506|GO:0005515|GO:0008762|GO:0009055|GO:0016491|GO:0030151|GO:0042803|GO:0043546|GO:0050660|GO:0051537|GO:0051536|GO:0046872|GO:0003824|GO:0016614|GO:0050660|GO:0051537|GO:0004854|GO:0004855|GO:0043546	GO:0005576|GO:0005777	--	FALSE	FALSE
69581	Rhou	6.6e-19	119	1403	8	123653929	123663884	ras homolog gene family, member U	GO:0000082|GO:0006184|GO:0007010|GO:0008360|GO:0016601|GO:0030036|GO:0007264|GO:0006886|GO:0006913|GO:0007165|GO:0015031|GO:0007010|GO:0008360	GO:0003924|GO:0005525|GO:0046872|GO:0005515	GO:0000139|GO:0002102|GO:0005886|GO:0005925|GO:0042995|GO:0005622|GO:0016020	--	FALSE	FALSE
54519	Apbb1ip	6.62e-19	102	1096	2	22774094	22875653	amyloid beta (A4) precursor protein-binding, family B, member 1 interacting protein	GO:0007165	GO:0005543	GO:0005737|GO:0005856|GO:0005886|GO:0005925|GO:0030027	--	FALSE	TRUE
15944	Irgm1	6.65e-19	90	891	11	48861968	48871683	immunity-related GTPase family M member 1	GO:0006952|GO:0006914|GO:0045087|GO:0006952	GO:0005525|GO:0016817|GO:0005525|GO:0016817	GO:0005783|GO:0016020|GO:0000139|GO:0000421|GO:0001891|GO:0005764|GO:0005765|GO:0005770|GO:0030670|GO:0031902|GO:0042995|GO:0005783|GO:0016020	--	FALSE	FALSE
16475	Ajuba	7.21e-19	275	4792	14	54567469	54577661	ajuba LIM protein	GO:0000122|GO:0001666|GO:0006351|GO:0007049|GO:0016339|GO:0030032|GO:0030334|GO:0031328|GO:0031334|GO:0033673|GO:0033674|GO:0034613|GO:0035195|GO:0035313|GO:0035331|GO:0043087|GO:0043123|GO:0043406|GO:0046474|GO:0048041|GO:1900037|GO:2000637|GO:0035331|GO:2000637	GO:0003682|GO:0003714|GO:0005515|GO:0008270|GO:0045294|GO:0051015|GO:0005515	GO:0000932|GO:0005634|GO:0005667|GO:0005815|GO:0005829|GO:0005886|GO:0005911|GO:0005925|GO:0030027|GO:0000932	--	TRUE	FALSE
20877	Aurkb	7.23e-19	269	4648	11	69045647	69051664	aurora kinase B	GO:0000122|GO:0002903|GO:0007568|GO:0008283|GO:0032467|GO:0034501|GO:0034644|GO:0036089|GO:0051256|GO:0006468|GO:0000122|GO:0002903|GO:0007568|GO:0008283|GO:0032467|GO:0034501|GO:0034644|GO:0036089|GO:0051256|GO:0006468|GO:0000122|GO:0034644|GO:0032467|GO:0034501|GO:0002903|GO:0036089|GO:0051256	GO:0004674|GO:0005524|GO:0046872|GO:0004672|GO:0016772|GO:0004713|GO:0004674|GO:0005524|GO:0046872|GO:0004672|GO:0016772|GO:0004713|GO:0005515	GO:0000776|GO:0000780|GO:0005634|GO:0005737|GO:0010369|GO:0030496|GO:0032133|GO:0097431|GO:0000776|GO:0000780|GO:0005634|GO:0005737|GO:0010369|GO:0030496|GO:0032133|GO:0097431|GO:0005634|GO:0000779|GO:0005819	--	FALSE	FALSE
18590	Pdgfa	7.89e-19	97	1012	5	138976014	138997370	platelet derived growth factor, alpha	GO:0001525|GO:0001942|GO:0002053|GO:0007596|GO:0008284|GO:0009887|GO:0010512|GO:0010544|GO:0014068|GO:0014910|GO:0030031|GO:0030036|GO:0030335|GO:0031954|GO:0035793|GO:0043406|GO:0043588|GO:0045740|GO:0048008|GO:0048146|GO:0048286|GO:0050730|GO:0050919|GO:0051781|GO:0051897|GO:0060683|GO:0070374|GO:0008284|GO:0009611|GO:0043406|GO:0048008|GO:0030335|GO:0043410|GO:0014068|GO:0070374|GO:0031954|GO:…	GO:0005161|GO:0005518|GO:0008083|GO:0042803|GO:0046982|GO:0048407|GO:0005161|GO:0005161|GO:0008083|GO:0005161|GO:0005518|GO:0008083|GO:0042803|GO:0046982|GO:0048407|GO:0005161|GO:0005518|GO:0008083|GO:0042803|GO:0046982|GO:0048407	GO:0005615|GO:0005902|GO:0009986|GO:0016020|GO:0005902|GO:0016020|GO:0005615|GO:0005902|GO:0009986|GO:0016020|GO:0005615|GO:0005902|GO:0009986|GO:0016020	--	FALSE	TRUE
677168		9.21e-19	84	797								--	FALSE	FALSE
16779	Lamb2	9.31e-19	235	3857	9	108479862	108490530	laminin, beta 2	GO:0000904|GO:0007155|GO:0007411|GO:0007528|GO:0007601|GO:0014002|GO:0014044|GO:0031175|GO:0048677|GO:0050808|GO:0060041|GO:0072249|GO:0072274	GO:0005178|GO:0005515	GO:0005576|GO:0005604|GO:0005605|GO:0005608|GO:0043256|GO:0045202|GO:0005604|GO:0031012	--	FALSE	TRUE
12709	Ckb	1.01e-18	306	5563	12	111669355	111672338	creatine kinase, brain	GO:0007420|GO:0030644	GO:0004111|GO:0005515|GO:0005524|GO:0016301|GO:0016772|GO:0005515	GO:0005739	--	FALSE	TRUE
547127		1.03e-18	327	6091								--	FALSE	FALSE
16000	Igf1	1.06e-18	221	3541	10	87858265	87937042	insulin-like growth factor 1	GO:0001649|GO:0001932|GO:0001974|GO:0007399|GO:0008284|GO:0008285|GO:0010001|GO:0014068|GO:0021940|GO:0030104|GO:0030324|GO:0030879|GO:0031017|GO:0032878|GO:0035264|GO:0043066|GO:0045725|GO:0045944|GO:0046326|GO:0048009|GO:0048286|GO:0048468|GO:0048754|GO:0048839|GO:0050650|GO:0051246|GO:0051897|GO:0060426|GO:0060463|GO:0060509|GO:0060510|GO:0060527|GO:0060736|GO:0060740|GO:0060741|GO:0060766|GO:…	GO:0005159|GO:0005179|GO:0005515|GO:0008083|GO:0005159|GO:0005179|GO:0005515|GO:0008083|GO:0005159|GO:0005179|GO:0005515|GO:0008083|GO:0005159|GO:0005179|GO:0005515|GO:0008083|GO:0005158|GO:0005159|GO:0005178|GO:0005179|GO:0005515|GO:0008083|GO:0005158|GO:0005159|GO:0005178|GO:0005179|GO:0005515|GO:0008083|GO:0005515|GO:0005159|GO:0005159|GO:0005179|GO:0005515|GO:0008083|GO:0005158|GO:0005159|GO:…	GO:0005615|GO:0005576|GO:0005615|GO:0005576|GO:0005615|GO:0005576|GO:0005615|GO:0005576|GO:0005615|GO:0005576|GO:0005615|GO:0005576|GO:0005615|GO:0005615|GO:0005576|GO:0005615|GO:0005576	--	FALSE	TRUE
14191	Fgr	1.13e-18	54	358	4	132974095	133001910	Gardner-Rasheed feline sarcoma viral (Fgr) oncogene homolog	GO:0007229|GO:0008360|GO:0014068|GO:0018108|GO:0030335|GO:0032956|GO:0043306|GO:0043552|GO:0045087|GO:0045088|GO:0045859|GO:0046777|GO:0050715|GO:0050764|GO:0050830|GO:0006468|GO:0007229|GO:0008360|GO:0014068|GO:0018108|GO:0030335|GO:0032956|GO:0043306|GO:0043552|GO:0045087|GO:0045088|GO:0045859|GO:0046777|GO:0050715|GO:0050764|GO:0050830|GO:0006468	GO:0001784|GO:0004715|GO:0005515|GO:0005524|GO:0019901|GO:0034987|GO:0034988|GO:0004672|GO:0016772|GO:0004713|GO:0005515|GO:0001784|GO:0004715|GO:0005515|GO:0005524|GO:0019901|GO:0034987|GO:0034988|GO:0004672|GO:0016772|GO:0004713	GO:0005743|GO:0005758|GO:0005829|GO:0005886|GO:0015629|GO:0032587|GO:0005856|GO:0005886|GO:0005743|GO:0005758|GO:0005829|GO:0005886|GO:0015629|GO:0032587	--	FALSE	TRUE
56375	B4galt4	1.15e-18	300	5419	16	38742264	38769049	UDP-Gal:betaGlcNAc beta 1,4-galactosyltransferase, polypeptide 4	GO:0005975|GO:0008150|GO:0006486|GO:0005975|GO:0008150|GO:0006486|GO:0005975|GO:0008150|GO:0005975|GO:0008150|GO:0005975|GO:0008150|GO:0005975|GO:0008150	GO:0003674|GO:0016757|GO:0003945|GO:0046872|GO:0003674|GO:0016757|GO:0003945|GO:0046872|GO:0003674|GO:0016757|GO:0003674|GO:0016757|GO:0003674|GO:0016757|GO:0003674|GO:0016757	GO:0005575|GO:0016021|GO:0032580|GO:0005575|GO:0016021|GO:0032580|GO:0005575|GO:0005575|GO:0005575|GO:0005575	down	FALSE	FALSE
73341	Arhgef6	1.22e-18	130	1623	X	57231485	57338729	Rac/Cdc42 guanine nucleotide exchange factor (GEF) 6	GO:0035023|GO:0035556|GO:0030032|GO:0035023|GO:0035556|GO:0035023|GO:0035556|GO:0035023|GO:0035556|GO:0030032	GO:0005089|GO:0005543|GO:0005515|GO:0005515|GO:0005089|GO:0005543|GO:0005089|GO:0005515|GO:0005089|GO:0005515|GO:0005543	GO:0005737|GO:0030027|GO:0005737|GO:0005737|GO:0030027	--	FALSE	TRUE
16526	Kcnk2	1.22e-18	326	6072	1	189207931	189343832	potassium channel, subfamily K, member 2	GO:0006813|GO:0007186|GO:0030322|GO:0006813|GO:0007186|GO:0030322|GO:0006813|GO:0007186|GO:0030322	GO:0005249|GO:0005249|GO:0005249|GO:0005515	GO:0008076|GO:0008076|GO:0008076	--	FALSE	FALSE
59031	Chst12	1.26e-18	115	1341	5	140505550	140525724	carbohydrate sulfotransferase 12	GO:0016051|GO:0030206|GO:0030208|GO:0016051|GO:0030206|GO:0030208	GO:0047756|GO:0008146|GO:0047756	GO:0016021|GO:0000139|GO:0016021	--	FALSE	FALSE
110095	Pygl	1.31e-18	158	2182	12	70190811	70231488	liver glycogen phosphorylase	GO:0005977|GO:0005980|GO:0006015|GO:0042593|GO:0005975|GO:0005977|GO:0005980|GO:0006015|GO:0042593|GO:0005975|GO:0005977	GO:0002060|GO:0005524|GO:0008144|GO:0008184|GO:0016208|GO:0019842|GO:0030170|GO:0030246|GO:0032052|GO:0042803|GO:0004645|GO:0002060|GO:0005524|GO:0008144|GO:0008184|GO:0016208|GO:0019842|GO:0030170|GO:0030246|GO:0032052|GO:0042803|GO:0004645|GO:0008184	GO:0005737|GO:0005886|GO:0005737|GO:0005886	--	FALSE	TRUE
66929	Asf1b	1.37e-18	220	3526	8	83955507	83970197	ASF1 anti-silencing function 1 homolog B (S. cerevisiae)	GO:0006334|GO:0006351|GO:0006355|GO:0016568|GO:0006333	GO:0042393|GO:0005515	GO:0000785|GO:0005634	--	FALSE	FALSE
20230	Satb1	1.41e-18	184	2731	17	51736187	51833290	special AT-rich sequence binding protein 1	GO:0000122|GO:0006325|GO:0006338|GO:0006355|GO:0008544|GO:0016571|GO:0042110|GO:0043367|GO:0043374|GO:0050798|GO:0060004|GO:0006351|GO:0000122|GO:0006325|GO:0006338|GO:0006355|GO:0008544|GO:0016571|GO:0042110|GO:0043367|GO:0043374|GO:0050798|GO:0060004|GO:0000122|GO:0006325|GO:0006338|GO:0006355|GO:0008544|GO:0016571|GO:0042110|GO:0043367|GO:0043374|GO:0050798|GO:0060004|GO:0006351|GO:0000122|GO:…	GO:0003677|GO:0003682|GO:0003700|GO:0043565|GO:0005515|GO:0003677|GO:0003682|GO:0003700|GO:0043565|GO:0003677|GO:0003682|GO:0003700|GO:0043565|GO:0003677|GO:0003682|GO:0003700|GO:0043565|GO:0003677|GO:0003682|GO:0003700|GO:0043565|GO:0003677|GO:0003682|GO:0003700|GO:0043565|GO:0003677|GO:0003682|GO:0003700|GO:0043565|GO:0003677|GO:0003682|GO:0003700|GO:0003677|GO:0003682|GO:0003700|GO:0003677|GO:…	GO:0000785|GO:0005720|GO:0016363|GO:0016605|GO:0005634|GO:0000785|GO:0005720|GO:0016363|GO:0000785|GO:0005720|GO:0016363|GO:0016605|GO:0000785|GO:0005720|GO:0016363|GO:0016605|GO:0000785|GO:0005720|GO:0016363|GO:0016605|GO:0000785|GO:0005720|GO:0016363|GO:0000785|GO:0005720|GO:0016363|GO:0000785|GO:0005720|GO:0016363|GO:0000785|GO:0005720|GO:0016363|GO:0000785|GO:0005720|GO:0016363|GO:0000785|GO:…	up	TRUE	TRUE
18760	Prkd1	1.43e-18	258	4409	12	50341231	50649223	protein kinase D1	GO:0001525|GO:0001938|GO:0006915|GO:0006954|GO:0007030|GO:0007243|GO:0010595|GO:0010837|GO:0010976|GO:0018105|GO:0032793|GO:0033138|GO:0034599|GO:0035924|GO:0038033|GO:0043123|GO:0043536|GO:0045087|GO:0045669|GO:0045766|GO:0045944|GO:0048193|GO:0051092|GO:0060548|GO:1901727|GO:0006468|GO:0035556|GO:0043123|GO:0045766|GO:0060548|GO:0007030|GO:0034599|GO:0010976|GO:0010595|GO:0048010|GO:0051092|GO:…	GO:0004697|GO:0005524|GO:0005543|GO:0042802|GO:0046872|GO:0004672|GO:0016772|GO:0004713|GO:0005515|GO:0004674	GO:0005634|GO:0005737|GO:0005794|GO:0005802|GO:0005829|GO:0005886|GO:0005911|GO:0005938|GO:0005886|GO:0005737|GO:0005802	--	FALSE	FALSE
13807	Eno2	1.43e-18	442	9163	6	124760053	124769673	enolase 2, gamma neuronal	GO:0006096|GO:0006096|GO:0006096|GO:0006096	GO:0000287|GO:0004634|GO:0000287|GO:0004634|GO:0000287|GO:0004634|GO:0000287|GO:0004634	GO:0000015|GO:0001917|GO:0005622|GO:0005737|GO:0043025|GO:0043204|GO:0000015|GO:0001917|GO:0005622|GO:0005737|GO:0043025|GO:0043204|GO:0005886|GO:0000015|GO:0001917|GO:0005622|GO:0005737|GO:0043025|GO:0043204|GO:0000015|GO:0001917|GO:0005622|GO:0005737|GO:0043025|GO:0043204	--	FALSE	TRUE
63986	Gm9835	1.49e-18	115	1344	7	28437447	28448233	glia maturation factor, gamma		GO:0003779|GO:0008083|GO:0003779|GO:0008083|GO:0003779|GO:0003779|GO:0003779|GO:0008083|GO:0003779|GO:0008083|GO:0003779|GO:0003779	GO:0005622|GO:0005622|GO:0005622|GO:0005622|GO:0005622|GO:0005622|GO:0005622|GO:0005622	--	FALSE	TRUE
245631	Mum1l1	1.57e-18	298	5381	X	139210042	139238335	melanoma associated antigen (mutated) 1-like 1	GO:0008150|GO:0008150|GO:0008150|GO:0008150|GO:0008150|GO:0008150|GO:0008150	GO:0003674|GO:0003674|GO:0003674|GO:0003674|GO:0003674|GO:0003674|GO:0003674	GO:0005575|GO:0005575|GO:0005575|GO:0005575|GO:0005575|GO:0005575|GO:0005575	--	FALSE	FALSE
15902	Id2	1.57e-18	171	2457	12	25093801	25096092	inhibitor of DNA binding 2	GO:0000122|GO:0001656|GO:0001779|GO:0002521|GO:0003149|GO:0003166|GO:0007507|GO:0009649|GO:0010628|GO:0010629|GO:0014003|GO:0019216|GO:0021772|GO:0033598|GO:0043353|GO:0043392|GO:0043433|GO:0045578|GO:0045600|GO:0045648|GO:0045651|GO:0045665|GO:0045668|GO:0045777|GO:0045787|GO:0045892|GO:0045893|GO:0048468|GO:0048469|GO:0048535|GO:0048541|GO:0048557|GO:0048661|GO:0048663|GO:0048711|GO:0048715|GO:…	GO:0005515|GO:0044325|GO:0046983|GO:0005515	GO:0000785|GO:0005634|GO:0005737|GO:0005829|GO:0043234|GO:0005634|GO:0005737	--	FALSE	TRUE
320183	Msrb3	1.71e-18	199	3063	10	120781096	120899101	methionine sulfoxide reductase B3	GO:0030091|GO:0055114|GO:0030091|GO:0055114	GO:0008270|GO:0033743|GO:0008270|GO:0033743|GO:0033743	GO:0005739|GO:0005783|GO:0005739|GO:0005783|GO:0005739	up	FALSE	FALSE
13731	Emp2	1.72e-18	157	2168	16	10281749	10313968	epithelial membrane protein 2	GO:0001954|GO:2001046|GO:0001954|GO:2001046	GO:0005178|GO:0005178	GO:0016021|GO:0016324	--	FALSE	TRUE
252903	Ap1s3	1.97e-18	196	3001	1	79606876	79671972	adaptor-related protein complex AP-1, sigma 3	GO:0006886|GO:0006897|GO:0006810|GO:0015031|GO:0006810|GO:0006810	GO:0003674|GO:0008565|GO:0003674|GO:0008565|GO:0003674|GO:0008565	GO:0005794|GO:0005905|GO:0030117|GO:0030659	--	FALSE	FALSE
69573	Hilpda	1.98e-18	182	2697	6	29272488	29275446	hypoxia inducible lipid droplet associated	GO:0001819|GO:0006950|GO:0008284|GO:0010884|GO:0035425|GO:0001819|GO:0006950|GO:0008284|GO:0010884|GO:0035425|GO:0008284|GO:0010884|GO:0001819|GO:0035425	GO:0005102|GO:0005102|GO:0005102	GO:0005615|GO:0005811|GO:0009986|GO:0016021|GO:0030141|GO:0005615|GO:0005811|GO:0009986|GO:0016021|GO:0030141|GO:0005615|GO:0009986|GO:0030141	up	FALSE	FALSE
13866	Erbb2	2.03e-18	194	2958	11	98412470	98437716	v-erb-b2 erythroblastic leukemia viral oncogene homolog 2, neuro/glioblastoma derived oncogene homolog (avian)	GO:0001934|GO:0006351|GO:0007169|GO:0007399|GO:0007422|GO:0007507|GO:0007528|GO:0008045|GO:0014065|GO:0030307|GO:0032321|GO:0032886|GO:0033088|GO:0042060|GO:0042552|GO:0043406|GO:0045727|GO:0045785|GO:0045943|GO:0045945|GO:0046777|GO:0050679|GO:0070372|GO:0006468|GO:0007165|GO:0007166|GO:0045727|GO:0030307|GO:0032886|GO:0070372|GO:0045943|GO:0045945	GO:0001042|GO:0004714|GO:0004716|GO:0005515|GO:0005524|GO:0008022|GO:0019838|GO:0019903|GO:0042802|GO:0046982|GO:0004672|GO:0016772|GO:0004713|GO:0005515|GO:0004888|GO:0001042	GO:0005634|GO:0005737|GO:0005886|GO:0010008|GO:0016021|GO:0016323|GO:0016324|GO:0031410|GO:0043235|GO:0048471|GO:0016020	--	FALSE	TRUE
12268	LOC675521	2.11e-18	205	3202	17	34728380	34743882	complement component 4B (Chido blood group)	GO:0006954|GO:0006958|GO:0045087|GO:0006954|GO:0006958|GO:0045087	GO:0004866|GO:0005515|GO:0004866|GO:0005515|GO:0004866|GO:0004866	GO:0005615|GO:0005576|GO:0005615|GO:0005576	--	FALSE	FALSE
21349	Tal1	2.12e-18	78	712	4	115056426	115071755	T cell acute lymphocytic leukemia 1	GO:0000122|GO:0001525|GO:0006366|GO:0007626|GO:0021527|GO:0030097|GO:0030099|GO:0030182|GO:0030218|GO:0030219|GO:0030220|GO:0030221|GO:0031334|GO:0035162|GO:0035855|GO:0042127|GO:0043249|GO:0045165|GO:0045637|GO:0045799|GO:0045931|GO:0045944|GO:0048699|GO:0051781|GO:0060018|GO:0060216|GO:0060217|GO:0060218|GO:0060375|GO:2000036|GO:0006357|GO:0045648|GO:0045893|GO:0045944|GO:0045893|GO:0030218|GO:…	GO:0000976|GO:0000980|GO:0000981|GO:0001085|GO:0003682|GO:0005515|GO:0042826|GO:0046982|GO:0070888|GO:0044212|GO:0003677|GO:0046983|GO:0003700|GO:0005515|GO:0019899|GO:0003682|GO:0070888|GO:0000976|GO:0000980|GO:0000981|GO:0001085|GO:0003682|GO:0005515|GO:0042826|GO:0046982|GO:0070888|GO:0000976|GO:0000980|GO:0000981|GO:0001085|GO:0003682|GO:0005515|GO:0042826|GO:0046982|GO:0070888|GO:0044212|GO:…	GO:0000118|GO:0000790|GO:0005634|GO:0005667|GO:0033193|GO:0043234|GO:0005634|GO:0005667|GO:0000118|GO:0000790|GO:0005634|GO:0005667|GO:0033193|GO:0000118|GO:0000790|GO:0005634|GO:0005667|GO:0033193|GO:0043234|GO:0000118|GO:0000790|GO:0005634|GO:0005667|GO:0033193|GO:0043234	--	TRUE	FALSE
13132	Dab2	2.12e-18	140	1830	15	6299788	6440712	disabled 2, mitogen-responsive phosphoprotein	GO:0000904|GO:0001701|GO:0001934|GO:0006907|GO:0007492|GO:0007588|GO:0030511|GO:0032091|GO:0032436|GO:0045807|GO:0045892|GO:0045893|GO:0060391|GO:0060766|GO:0090090|GO:2000096|GO:2000643|GO:2001237|GO:0000904|GO:0001701|GO:0001934|GO:0006907|GO:0007492|GO:0007588|GO:0030511|GO:0032091|GO:0032436|GO:0045807|GO:0045892|GO:0045893|GO:0060391|GO:0060766|GO:0090090|GO:2000096|GO:2000643|GO:2001237|GO:…	GO:0005515|GO:0008022|GO:0046332|GO:0005515|GO:0008022|GO:0046332|GO:0005515|GO:0008022|GO:0046332|GO:0005178|GO:0005546|GO:0030276|GO:0035091|GO:0035612|GO:0035615|GO:0038024|GO:0005515|GO:0035615|GO:0038024|GO:0005515|GO:0008022|GO:0046332|GO:0005515|GO:0008022|GO:0046332|GO:0005515|GO:0008022|GO:0046332|GO:0005515|GO:0008022|GO:0046332|GO:0005515|GO:0008022|GO:0046332|GO:0005515|GO:0005515|GO:…	GO:0005634|GO:0005737|GO:0005886|GO:0005905|GO:0016324|GO:0070022|GO:0005634|GO:0005737|GO:0005886|GO:0005905|GO:0016324|GO:0070022|GO:0005634|GO:0005737|GO:0005886|GO:0005905|GO:0016324|GO:0070022|GO:0030132|GO:0030665|GO:0005634|GO:0005737|GO:0005886|GO:0005905|GO:0016324|GO:0070022|GO:0005634|GO:0005737|GO:0005886|GO:0005905|GO:0016324|GO:0070022|GO:0005634|GO:0005737|GO:0005886|GO:0016324|GO:…	--	FALSE	TRUE
26388	LOC100044068	2.2e-18	257	4400	1	173962569	173982844	interferon activated gene 202B	GO:0006954|GO:0043154|GO:0045087|GO:0045824|GO:0006954|GO:0043154|GO:0045087|GO:0045824	GO:0003690|GO:0005515|GO:0003690|GO:0005515	GO:0005634|GO:0005737|GO:0005634|GO:0005737	--	FALSE	FALSE
14860	Gsta4	2.29e-18	237	3932	9	78191966	78209348	glutathione S-transferase, alpha 4	GO:0006749	GO:0004364|GO:0005515	GO:0005737	--	FALSE	FALSE
16592	Fabp5	2.29e-18	270	4712	3	10012548	10016607	fatty acid binding protein 5, epidermal	GO:0006006|GO:0006629|GO:0006656|GO:0015758|GO:0009611	GO:0005215|GO:0008289|GO:0005515|GO:0005504	GO:0005737	--	FALSE	FALSE
12870	Cp	2.48e-18	163	2301	3	19957054	20009145	ceruloplasmin	GO:0006825|GO:0006879|GO:0055114|GO:0006825|GO:0006879|GO:0055114|GO:0006825|GO:0006879|GO:0055114|GO:0006825|GO:0006879|GO:0055114|GO:0006825|GO:0006879|GO:0055114|GO:0006825|GO:0006879|GO:0055114	GO:0004322|GO:0005507|GO:0016491|GO:0051087|GO:0004322|GO:0005507|GO:0016491|GO:0004322|GO:0005507|GO:0016491|GO:0004322|GO:0005507|GO:0016491|GO:0004322|GO:0005507|GO:0005507|GO:0016491|GO:0004322|GO:0005507|GO:0004322|GO:0005507|GO:0016491	GO:0005615|GO:0005615|GO:0005615|GO:0005615|GO:0005615|GO:0005615|GO:0005615|GO:0005615	--	FALSE	FALSE
243958	Siglecg	2.63e-18	92	945	7	43408204	43418358	sialic acid binding Ig-like lectin G		GO:0005515	GO:0016021	--	FALSE	FALSE
100604	Lrrc8c	2.65e-18	99	1066	5	105519388	105613018	leucine rich repeat containing 8 family, member C		GO:0005515	GO:0005789|GO:0016021	--	FALSE	FALSE
16997	Ltbp2	2.7e-18	179	2641	12	84783212	84876532	latent transforming growth factor beta binding protein 2	GO:0008150|GO:0008150|GO:0008150|GO:0008150	GO:0005509|GO:0005515|GO:0005509|GO:0005515|GO:0005509|GO:0005515|GO:0005515|GO:0005509|GO:0005515|GO:0005509|GO:0005509|GO:0005515	GO:0005615|GO:0031012|GO:0070062|GO:0005615|GO:0031012|GO:0070062	--	FALSE	TRUE
19663	Rbpms	2.72e-18	155	2138	8	33782643	33929863	RNA binding protein gene with multiple splicing	GO:0006351|GO:0006355|GO:0010862|GO:0060391|GO:0006351|GO:0006355|GO:0010862|GO:0060391|GO:0006351|GO:0006355|GO:0010862|GO:0060391|GO:0010862|GO:0060391	GO:0000166|GO:0003713|GO:0008143|GO:0003676|GO:0003676|GO:0000166|GO:0003713|GO:0008143|GO:0003676|GO:0000166|GO:0003713|GO:0008143|GO:0003676|GO:0005515|GO:0003713|GO:0008143|GO:0000166|GO:0003676	GO:0005634|GO:0005737|GO:0005634|GO:0005737|GO:0005634|GO:0005737	--	TRUE	TRUE
56722	Litaf	2.83e-18	62	475	16	10959275	11066157	LPS-induced TN factor	GO:0001817|GO:0032496|GO:0042347|GO:0043123|GO:0071222|GO:0006351|GO:0006355|GO:0006915|GO:0007165|GO:0007568|GO:0001817|GO:0032496|GO:0042347|GO:0043123|GO:0071222|GO:0006351|GO:0006355|GO:0006915|GO:0001817|GO:0032496|GO:0042347|GO:0043123|GO:0071222	GO:0004871|GO:0050699|GO:0005515|GO:0005515|GO:0004871|GO:0050699|GO:0005515|GO:0004871|GO:0050699	GO:0005765|GO:0005794|GO:0005886|GO:0005765|GO:0005765|GO:0005794|GO:0005886|GO:0005765|GO:0005794|GO:0005886	--	FALSE	TRUE
17311	Kitl	2.86e-18	236	3916	10	100015630	100100413	kit ligand	GO:0001755|GO:0002763|GO:0007155|GO:0007281|GO:0008284|GO:0008584|GO:0033026|GO:0035162|GO:0035234|GO:0043066|GO:0043406|GO:0045636|GO:0045740|GO:0046579|GO:0050731|GO:0070668|GO:0097192|GO:0001755|GO:0002763|GO:0007155|GO:0007281|GO:0008284|GO:0033026|GO:0035234|GO:0043066|GO:0043406|GO:0045636|GO:0046579|GO:0050731|GO:0070668|GO:0097192|GO:0001755|GO:0002763|GO:0007155|GO:0007281|GO:0008284|GO:…	GO:0005125|GO:0005173|GO:0005515|GO:0008083|GO:0005515|GO:0005125|GO:0005173|GO:0005515|GO:0005125|GO:0005173|GO:0005515|GO:0008083	GO:0005576|GO:0005615|GO:0005737|GO:0005856|GO:0005886|GO:0016021|GO:0016020|GO:0005615|GO:0005886|GO:0016021|GO:0016020|GO:0005576|GO:0005615|GO:0005737|GO:0005856|GO:0005886|GO:0016021|GO:0016020	--	FALSE	TRUE
237256	Zc3h12d	2.94e-18	66	533	10	7832470	7870397	zinc finger CCCH type containing 12D	GO:0030308|GO:2000134	GO:0003674|GO:0046872	GO:0005634|GO:0043231	down	FALSE	FALSE
60361	Ms4a4b	3.09e-18	106	1193	19	11443553	11463549	membrane-spanning 4-domains, subfamily A, member 4B			GO:0005887|GO:0016021	--	FALSE	FALSE
229600	BC028528	3.29e-18	135	1741	3	95883954	95892005	cDNA sequence BC028528	GO:0008150|GO:0008150|GO:0008150	GO:0003674|GO:0003674|GO:0003674	GO:0005575|GO:0005576|GO:0005575|GO:0005576|GO:0005575|GO:0005576	--	FALSE	TRUE
16668	Krt18	3.33e-18	196	3016	15	102028216	102032026	keratin 18	GO:0033209|GO:0043000|GO:0043066|GO:0097191|GO:0097284	GO:0005198|GO:0005515|GO:0097110|GO:0005515	GO:0005730|GO:0005882|GO:0016363|GO:0034451|GO:0045095|GO:0005737|GO:0005882|GO:0045095|GO:0005815	--	FALSE	TRUE
14991	H2-M3	3.45e-18	197	3039	17	37270220	37274484	histocompatibility 2, M region locus 3	GO:0001916|GO:0002237|GO:0002287|GO:0002474|GO:0002476|GO:0002477|GO:0002481|GO:0032729|GO:0042742|GO:0045429|GO:0045954|GO:0006955|GO:0019882	GO:0042605|GO:0005515	GO:0009897|GO:0032398|GO:0042612	--	FALSE	TRUE
216161	Sbno2	3.59e-18	57	408	10	80057416	80102698	strawberry notch homolog 2 (Drosophila)	GO:0002281|GO:0006351|GO:0045892|GO:0050727	GO:0003674|GO:0003677|GO:0005524|GO:0016787	GO:0005575	--	FALSE	TRUE
16331	Inpp5d	3.79e-18	116	1380	1	87620312	87720507	inositol polyphosphate-5-phosphatase D	GO:0008285|GO:0008340|GO:0009968|GO:0016064|GO:0030853|GO:0030889|GO:0035556|GO:0043065|GO:0045409|GO:0045579|GO:0045621|GO:0045648|GO:0045656|GO:0045659|GO:0045671|GO:0045779|GO:0050777|GO:0050869|GO:0006915|GO:0046856|GO:0006915|GO:0008285|GO:0008340|GO:0009968|GO:0016064|GO:0030853|GO:0030889|GO:0035556|GO:0043065|GO:0045409|GO:0045579|GO:0045621|GO:0045648|GO:0045656|GO:0045659|GO:0045671|GO:…	GO:0004445|GO:0005515|GO:0017124|GO:0034594|GO:0051425|GO:0016787|GO:0005515|GO:0004445|GO:0005515|GO:0016787|GO:0017124|GO:0034594|GO:0051425|GO:0004445|GO:0005515|GO:0016787|GO:0017124|GO:0034594|GO:0051425|GO:0004445|GO:0005515|GO:0017124|GO:0034594|GO:0051425|GO:0016787|GO:0004445|GO:0005515|GO:0017124|GO:0034594|GO:0051425|GO:0004445|GO:0005515|GO:0017124|GO:0034594|GO:0051425|GO:0004445|GO:…	GO:0005737|GO:0005886|GO:0005737|GO:0005886|GO:0005737|GO:0005886|GO:0005737|GO:0005886|GO:0005737|GO:0005886|GO:0005737|GO:0005886	--	FALSE	TRUE
76566	Fam101b	3.81e-18	146	1963	11	76019194	76027782	family with sequence similarity 101, member B	GO:0001837|GO:0030036	GO:0031005	GO:0015629	--	FALSE	FALSE
13836	Epha2	3.91e-18	100	1090	4	141301240	141329384	Eph receptor A2	GO:0001501|GO:0001525|GO:0001568|GO:0001570|GO:0001649|GO:0007155|GO:0008630|GO:0010591|GO:0014028|GO:0021915|GO:0030182|GO:0030216|GO:0030316|GO:0032863|GO:0033598|GO:0033628|GO:0036342|GO:0043491|GO:0043535|GO:0045765|GO:0046849|GO:0048013|GO:0048320|GO:0048570|GO:0051898|GO:0060035|GO:0060326|GO:0060444|GO:0070309|GO:0070372|GO:0070848|GO:0090004|GO:0006468|GO:0007169|GO:0060326|GO:0051898|GO:…	GO:0004714|GO:0005003|GO:0005515|GO:0005524|GO:0004672|GO:0016772|GO:0004713|GO:0005515|GO:0004714	GO:0005887|GO:0005925|GO:0031256|GO:0031258|GO:0032587|GO:0005886|GO:0005887|GO:0005925|GO:0031256	--	FALSE	FALSE
67306	Zc2hc1a	3.94e-18	333	6296	3	7503426	7553848	zinc finger, C2HC-type containing 1A	GO:0008150	GO:0003674|GO:0046872	GO:0005575	--	FALSE	FALSE
223881	Rnd1	4.19e-18	81	769	15	98663421	98677461	Rho family GTPase 1	GO:0007015|GO:0007162|GO:0007264|GO:0016322|GO:0015031|GO:0006184|GO:0007165|GO:0007015|GO:0007162|GO:0007264|GO:0016322|GO:0015031|GO:0006184|GO:0007165|GO:0007015|GO:0007162|GO:0007264|GO:0016322|GO:0015031|GO:0006184|GO:0007165	GO:0005102|GO:0005525|GO:0003924|GO:0005102|GO:0005525|GO:0003924|GO:0005515|GO:0005102|GO:0005525|GO:0003924	GO:0005829|GO:0005856|GO:0005886|GO:0005912|GO:0005622|GO:0016020|GO:0005829|GO:0005856|GO:0005886|GO:0005912|GO:0005622|GO:0016020|GO:0005829|GO:0005856|GO:0005886|GO:0005912|GO:0005622|GO:0016020	--	FALSE	TRUE
233107	Kctd15	4.22e-18	207	3267	7	34639014	34655509	potassium channel tetramerisation domain containing 15	GO:0007275|GO:0008150|GO:0051260|GO:0007275|GO:0008150|GO:0051260|GO:0007275|GO:0008150|GO:0051260	GO:0003674|GO:0005515|GO:0003674|GO:0005515|GO:0003674|GO:0005515	GO:0005575|GO:0005575|GO:0005575	--	FALSE	FALSE
13803	Enc1	4.26e-18	216	3470	13	97241105	97253039	ectodermal-neural cortex 1	GO:0007275|GO:0010499|GO:0016567|GO:0017148|GO:0016567|GO:0017148|GO:0010499	GO:0003779|GO:0005515	GO:0005737|GO:0005856|GO:0016363|GO:0031463|GO:0005737|GO:0031463	--	FALSE	TRUE
243771	Parp12	4.39e-18	152	2088	6	39086410	39118349	poly (ADP-ribose) polymerase family, member 12	GO:0008150	GO:0003674|GO:0003950|GO:0046872	GO:0005575|GO:0005634	--	FALSE	TRUE
320508	Cachd1	4.43e-18	362	7051	4	100776675	101029220	cache domain containing 1	GO:0006816|GO:0008150	GO:0003674	GO:0005575|GO:0016021	--	FALSE	FALSE
13591	Ebf1	4.49e-18	155	2150	11	44617317	45008091	early B cell factor 1	GO:0006351|GO:0006355|GO:0007275|GO:0045893|GO:0006351|GO:0006355|GO:0007275|GO:0045893|GO:0006351|GO:0006355|GO:0007275|GO:0045893	GO:0003677|GO:0003700|GO:0005515|GO:0046872|GO:0046983|GO:0003677|GO:0003700|GO:0005515|GO:0046872|GO:0046983|GO:0003677|GO:0003700|GO:0005515|GO:0046872|GO:0046983	GO:0005634|GO:0005654|GO:0005634|GO:0005634	--	TRUE	TRUE
21809	Tgfb3	4.65e-18	180	2677	12	86056744	86079041	transforming growth factor, beta 3	GO:0000187|GO:0001701|GO:0007179|GO:0007184|GO:0007435|GO:0007565|GO:0007568|GO:0008156|GO:0008285|GO:0009790|GO:0009887|GO:0010936|GO:0016049|GO:0022601|GO:0030501|GO:0030512|GO:0030879|GO:0032570|GO:0032967|GO:0034616|GO:0042060|GO:0043065|GO:0043524|GO:0043627|GO:0043932|GO:0045216|GO:0045740|GO:0045944|GO:0048565|GO:0048702|GO:0048839|GO:0050714|GO:0051491|GO:0060364|GO:0070483|GO:0071363|GO:…	GO:0005114|GO:0008083|GO:0034713|GO:0042802|GO:0046982|GO:0050431|GO:0005515	GO:0005615|GO:0005634|GO:0009986|GO:0030141|GO:0030315|GO:0031012|GO:0043025|GO:0005737	--	FALSE	FALSE
67893	Tmem86a	5.23e-18	214	3431	7	47050640	47054776	transmembrane protein 86A	GO:0008150	GO:0003674	GO:0005575|GO:0016021	--	FALSE	FALSE
16543	Mdfic	5.83e-18	159	2239	6	15720661	15802165	MyoD family inhibitor domain containing	GO:0006351|GO:0007257|GO:0030111|GO:0042308|GO:0045892|GO:0045893|GO:0050434|GO:0006351|GO:0007257|GO:0030111|GO:0042308|GO:0045892|GO:0045893|GO:0050434|GO:0045893|GO:0050434	GO:0005515|GO:0008134|GO:0030332|GO:0030957|GO:0005515|GO:0008134|GO:0030332|GO:0030957|GO:0005515|GO:0008134|GO:0030332|GO:0030957	GO:0005634|GO:0005730|GO:0005737|GO:0005634|GO:0005730|GO:0005737|GO:0005634|GO:0005794	--	TRUE	TRUE
54409	Ramp2	6.74e-18	211	3371	11	101246028	101259546	receptor (calcitonin) activity modifying protein 2	GO:0001525|GO:0001570|GO:0001666|GO:0006171|GO:0006816|GO:0006886|GO:0007186|GO:0007565|GO:0008277|GO:0010628|GO:0030819|GO:0031623|GO:0032355|GO:0032570|GO:0032870|GO:0034333|GO:0043116|GO:0070830|GO:0072659|GO:2000352|GO:0002040|GO:0007507|GO:0008217|GO:0015031|GO:0035924|GO:0045766|GO:0070831|GO:0097084|GO:2001214|GO:0015031|GO:0007186|GO:0001525|GO:0001570|GO:0001666|GO:0006171|GO:0006816|GO:…	GO:0008565|GO:0015026|GO:0005515|GO:0015026|GO:0015026|GO:0008565|GO:0015026|GO:0015026|GO:0015026|GO:0008565|GO:0015026	GO:0005737|GO:0009986|GO:0016021|GO:0043235|GO:0005886|GO:0005737|GO:0009986|GO:0016021|GO:0043235|GO:0016021	--	FALSE	FALSE
20868	Stk10	6.92e-18	104	1171	11	32533305	32624587	serine/threonine kinase 10	GO:0007049|GO:0046777|GO:0071593|GO:2000401|GO:0006468|GO:0046777|GO:2000401	GO:0004674|GO:0005524|GO:0042803|GO:0004672|GO:0016772|GO:0004713|GO:0005515|GO:0042803|GO:0004674|GO:0042802	GO:0005886|GO:0005886	--	FALSE	TRUE
20452	St8sia4	7.3e-18	119	1449	1	95587684	95667594	ST8 alpha-N-acetyl-neuraminide alpha-2,8-sialyltransferase 4	GO:0001574|GO:0006491|GO:0006486|GO:0009311	GO:0003828|GO:0008373|GO:0003828	GO:0030173	--	FALSE	TRUE
12523	Cd84	7.38e-18	74	665	1	171839697	171890718	CD84 antigen	GO:0007155|GO:0007155|GO:0007155	GO:0004872|GO:0005515|GO:0004872|GO:0004872|GO:0005515|GO:0004872|GO:0005515	GO:0005886|GO:0016021|GO:0005886|GO:0016021|GO:0016021|GO:0005886|GO:0016021	--	FALSE	TRUE
11799	Birc5	7.47e-18	289	5217	11	117849251	117855743	baculoviral IAP repeat-containing 5	GO:0000086|GO:0000226|GO:0000910|GO:0006351|GO:0006468|GO:0007059|GO:0007067|GO:0009790|GO:0031503|GO:0031536|GO:0031577|GO:0043066|GO:0043154|GO:0043524|GO:0045892|GO:0045931|GO:0051301|GO:0051303|GO:0000086|GO:0000226|GO:0000910|GO:0006351|GO:0006468|GO:0007059|GO:0007067|GO:0009790|GO:0031503|GO:0031536|GO:0031577|GO:0043066|GO:0043154|GO:0043524|GO:0045892|GO:0045931|GO:0051301|GO:0051303	GO:0005515|GO:0008017|GO:0008270|GO:0015631|GO:0042803|GO:0043027|GO:0048037|GO:0005515|GO:0008017|GO:0008270|GO:0015631|GO:0042803|GO:0043027|GO:0048037	GO:0000775|GO:0000777|GO:0005634|GO:0005737|GO:0005814|GO:0005829|GO:0005876|GO:0005881|GO:0030496|GO:0031021|GO:0032133|GO:0000775|GO:0000777|GO:0005634|GO:0005737|GO:0005814|GO:0005829|GO:0005876|GO:0005881|GO:0030496|GO:0031021|GO:0032133	--	FALSE	FALSE
664862		7.65e-18	276	4900								--	FALSE	FALSE
14560	Gdf10	8.27e-18	248	4232	14	33923587	33935280	growth differentiation factor 10	GO:0040007	GO:0005125|GO:0008083	GO:0005615	--	FALSE	FALSE
18073	Nid1	8.47e-18	168	2437	13	13437602	13512275	nidogen 1	GO:0008150|GO:0007160|GO:0010811|GO:0030198|GO:0032836	GO:0003674|GO:0005509|GO:0005515|GO:0005518|GO:0043237|GO:0050840|GO:0005515	GO:0005575|GO:0031012|GO:0005578|GO:0005604|GO:0005605|GO:0071944	--	FALSE	TRUE
19260	Ptpn22	9.21e-18	220	3585	3	103859795	103912247	protein tyrosine phosphatase, non-receptor type 22 (lymphoid)	GO:0006470|GO:0030217|GO:0050852|GO:0016311|GO:0006470|GO:0030217|GO:0032817|GO:0035335|GO:0035644|GO:0050852|GO:0050860|GO:0050868|GO:0016311|GO:0050860|GO:0006470|GO:0035335|GO:0032817	GO:0004725|GO:0016791|GO:0004725|GO:0005515|GO:0017124|GO:0019900|GO:0016791|GO:0005515	GO:0005634|GO:0005737|GO:0009898|GO:0048471|GO:0048471	--	FALSE	TRUE
12986	Csf3r	9.32e-18	65	531	4	126024550	126044440	colony stimulating factor 3 receptor (granulocyte)	GO:0007155|GO:0030593|GO:0042475|GO:0007155|GO:0030593	GO:0004896|GO:0005515|GO:0004896|GO:0005515	GO:0016021|GO:0016021	--	FALSE	TRUE
26377	Dapp1	9.75e-18	188	2871	3	137931007	137981545	dual adaptor for phosphotyrosine and 3-phosphoinositides 1		GO:0005547|GO:0035014|GO:0043325|GO:0005515|GO:0005543	GO:0005886|GO:0005942	--	FALSE	TRUE
68481	Mpzl1	9.78e-18	241	4073	1	165592181	165634541	myelin protein zero-like 1		GO:0005515|GO:0005515	GO:0016021|GO:0016021	--	FALSE	FALSE
18227	Nr4a2	9.8e-18	131	1686	2	57106830	57124003	nuclear receptor subfamily 4, group A, member 2	GO:0001666|GO:0001764|GO:0001975|GO:0006355|GO:0007399|GO:0008344|GO:0009791|GO:0010035|GO:0010467|GO:0016265|GO:0017085|GO:0021952|GO:0021953|GO:0021986|GO:0030182|GO:0030522|GO:0031668|GO:0034599|GO:0042053|GO:0042416|GO:0042417|GO:0042551|GO:0043085|GO:0043524|GO:0043576|GO:0045893|GO:0045944|GO:0051866|GO:0006351|GO:0071542|GO:0043401|GO:0006351|GO:0010035|GO:0017085|GO:0001666|GO:0001764|GO:…	GO:0003677|GO:0003707|GO:0004879|GO:0005515|GO:0008270|GO:0043565|GO:0046982|GO:0003700|GO:0005515|GO:0043565|GO:0003677|GO:0003707|GO:0004879|GO:0005515|GO:0008270|GO:0043565|GO:0046982|GO:0003700|GO:0003700|GO:0008270|GO:0043565|GO:0003707|GO:0003677|GO:0003707|GO:0004879|GO:0005515|GO:0008270|GO:0043565|GO:0046982|GO:0003700	GO:0005634|GO:0005737|GO:0005634|GO:0005634|GO:0005737|GO:0005634|GO:0005634	up	TRUE	TRUE
67138	Herc6	1.03e-17	102	1142	6	57580992	57665136	hect domain and RLD 6	GO:0042787|GO:0045087	GO:0004842	GO:0005634|GO:0005737|GO:0005829|GO:0005634|GO:0005737	--	FALSE	TRUE
12835	Col6a3	1.05e-17	188	2873	1	90765923	90843971	collagen, type VI, alpha 3		GO:0004867|GO:0005515|GO:0004867|GO:0005515	GO:0005615|GO:0031012|GO:0042383|GO:0005615|GO:0031012|GO:0005615|GO:0031012|GO:0042383|GO:0005615|GO:0031012|GO:0042383	--	FALSE	TRUE
67216	Mboat2	1.07e-17	172	2528	12	24831599	24960301	membrane bound O-acyltransferase domain containing 2	GO:0008150|GO:0008654|GO:0008150|GO:0008654	GO:0003674|GO:0047184|GO:0003674|GO:0047184	GO:0005575|GO:0005783|GO:0016021|GO:0005575|GO:0005783|GO:0016021	--	FALSE	TRUE
17181	Matn2	1.11e-17	159	2255	15	34306680	34436242	matrilin 2	GO:0001764|GO:0007411|GO:0008347|GO:0031104|GO:0031175|GO:0048678|GO:0001764|GO:0007411|GO:0008347|GO:0031104|GO:0031175|GO:0048678	GO:0005509|GO:0005515|GO:0005509|GO:0005515	GO:0005578|GO:0005604|GO:0005578|GO:0005604|GO:0031012	--	FALSE	TRUE
21877	Tk1	1.12e-17	242	4101	11	117815526	117826092	thymidine kinase 1	GO:0006260|GO:0051289|GO:0009165|GO:0060138|GO:0014856|GO:0051414|GO:0009636|GO:0031667|GO:0046104|GO:0046688|GO:0001889|GO:0048565	GO:0004797|GO:0005524|GO:0008270|GO:0008270|GO:0042802|GO:0019206	GO:0005737	--	FALSE	FALSE
94094	Trim34a	1.16e-17	95	1020	7	104244457	104340693	tripartite motif-containing 34A		GO:0008270|GO:0005515|GO:0046872|GO:0008270|GO:0005515|GO:0046872|GO:0008270|GO:0005515|GO:0046872|GO:0008270|GO:0005515|GO:0046872|GO:0008270|GO:0005515|GO:0046872	GO:0005622|GO:0005622|GO:0005622|GO:0005622|GO:0005622	--	FALSE	FALSE
272382	Spib	1.24e-17	61	476	7	44525995	44532071	Spi-B transcription factor (Spi-1/PU.1 related)	GO:0006351|GO:0006355|GO:0030225|GO:0006351|GO:0006355|GO:0030225	GO:0003700|GO:0043565|GO:0003700|GO:0043565	GO:0005634|GO:0005667|GO:0015630|GO:0005634|GO:0005667|GO:0015630	--	TRUE	TRUE
80285	Parp9	1.26e-17	132	1711	16	35938470	35972605	poly (ADP-ribose) polymerase family, member 9	GO:0006302|GO:0060330|GO:0006302|GO:0060330|GO:0006302|GO:0060330	GO:0003950|GO:0005515|GO:0003950|GO:0003950	GO:0005737|GO:0005634|GO:0005829|GO:0005737|GO:0005634|GO:0005737|GO:0005829	--	FALSE	FALSE
20317	Serpinf1	1.29e-17	235	3942	11	75409769	75422701	serine (or cysteine) peptidase inhibitor, clade F, member 1	GO:0010951|GO:0016525|GO:0030162|GO:0050769|GO:0060770|GO:0007568|GO:0007614|GO:0001822|GO:0050728|GO:0051384|GO:0032526|GO:0010951|GO:0030162|GO:0060770|GO:0010951|GO:0016525|GO:0030162|GO:0050769|GO:0060770|GO:0010951|GO:0016525|GO:0030162|GO:0050769|GO:0060770|GO:0010951|GO:0030162|GO:0060770|GO:0016525|GO:0050769|GO:0010951|GO:0016525|GO:0030162|GO:0050769|GO:0060770	GO:0004867|GO:0004867|GO:0004867|GO:0004867|GO:0004867|GO:0004867	GO:0005615|GO:0031012|GO:0005576|GO:0042470|GO:0005576|GO:0005615|GO:0005615|GO:0031012|GO:0005615|GO:0031012|GO:0005615|GO:0031012|GO:0005615|GO:0031012	--	FALSE	TRUE
13008	Csrp2	1.29e-17	258	4485	10	110920177	110939599	cysteine and glycine-rich protein 2	GO:0007275|GO:0030154	GO:0005515|GO:0008270	GO:0005634	--	FALSE	TRUE
212285	Arap2	1.31e-17	381	7599	5	62602445	62766198	ArfGAP with RhoGAP domain, ankyrin repeat and PH domain 2	GO:0007165|GO:0032312|GO:0007165	GO:0005547|GO:0008060|GO:0008270|GO:0005515|GO:0005547|GO:0005515	GO:0005622|GO:0005622	up	FALSE	FALSE
104215	Rhoq	1.34e-17	183	2771	17	86963082	87000069	ras homolog gene family, member Q	GO:0007264|GO:0008286|GO:0008360|GO:0030036|GO:0045944|GO:0046326|GO:0051491|GO:0015031|GO:0006184|GO:0007165|GO:0007264|GO:0008286|GO:0008360|GO:0030036|GO:0045944|GO:0046326|GO:0051491|GO:0030866|GO:0032869|GO:0046325|GO:0090005|GO:0015031|GO:0006184|GO:0007165|GO:0030866|GO:0090005	GO:0003924|GO:0005515|GO:0005522|GO:0005525|GO:0032427|GO:0003924|GO:0005515|GO:0005522|GO:0005525|GO:0032427|GO:0003924	GO:0005884|GO:0005886|GO:0005622|GO:0016020|GO:0005884|GO:0005886|GO:0005737|GO:0045121|GO:0005622|GO:0016020	up	FALSE	TRUE
78771	Mctp1	1.39e-17	183	2772	13	76384535	77031810	multiple C2 domains, transmembrane 1	GO:0008150|GO:0008150|GO:0008150|GO:0008150	GO:0005509|GO:0005515|GO:0005515|GO:0005515|GO:0005509|GO:0005515	GO:0016021|GO:0016021	--	FALSE	TRUE
14107	Fat1	1.4e-17	347	6708	8	44950208	45052257	FAT tumor suppressor homolog 1 (Drosophila)	GO:0007015|GO:0007156|GO:0007163|GO:0016337	GO:0005509|GO:0005515|GO:0005515	GO:0005634|GO:0005886|GO:0005911|GO:0016021|GO:0030027|GO:0030054|GO:0030175|GO:0048471|GO:0016020	--	FALSE	TRUE
17385	Mmp11	1.44e-17	224	3691	10	75923222	75932502	matrix metallopeptidase 11	GO:0006508|GO:0030198|GO:0030199|GO:0030574|GO:0045599|GO:0071711|GO:0006508|GO:0030198|GO:0030199|GO:0030574|GO:0045599|GO:0071711	GO:0004222|GO:0005509|GO:0008237|GO:0008270|GO:0004222|GO:0005509|GO:0008237|GO:0008270	GO:0005578|GO:0031012|GO:0005578|GO:0031012	--	FALSE	FALSE
99426		1.54e-17	271	4804								--	FALSE	FALSE
102644	Oaf	1.56e-17	198	3105	9	43221278	43239816	OAF homolog (Drosophila)	GO:0008150	GO:0003674	GO:0005575	--	FALSE	FALSE
14009	Gm5454	1.57e-17	248	4254	12	38779380	38868215	ets variant gene 1	GO:0007411|GO:0007517|GO:0007638|GO:0045893|GO:0006355|GO:0007411|GO:0007517|GO:0007638|GO:0045893|GO:0006355|GO:0007411|GO:0007517|GO:0007638|GO:0045893|GO:0006351|GO:0006355|GO:0007411|GO:0007517|GO:0007638|GO:0045893|GO:0006351|GO:0006355|GO:0007411|GO:0007517|GO:0007638|GO:0045893|GO:0006351|GO:0006355|GO:0007411|GO:0007517|GO:0007638|GO:0045893|GO:0006351|GO:0006355|GO:0007411|GO:0007517|GO:…	GO:0003700|GO:0043565|GO:0003700|GO:0043565|GO:0003700|GO:0043565|GO:0005515|GO:0003700|GO:0043565|GO:0005515|GO:0003700|GO:0043565|GO:0003700|GO:0043565|GO:0003700|GO:0003700|GO:0003700|GO:0003700|GO:0003700|GO:0043565|GO:0003700|GO:0043565|GO:0003700|GO:0003700|GO:0003700|GO:0043565|GO:0003700|GO:0043565|GO:0003700|GO:0043565|GO:0003700|GO:0043565|GO:0003700|GO:0043565|GO:0003700|GO:0043565|GO:…	GO:0005634|GO:0005634|GO:0005634|GO:0005634|GO:0005634|GO:0005634|GO:0005634|GO:0005634|GO:0005634|GO:0005634|GO:0005634|GO:0005634|GO:0005634|GO:0005634|GO:0005634|GO:0005634|GO:0005634|GO:0005634|GO:0005634|GO:0005634	--	TRUE	FALSE
11815	Apod	1.58e-17	258	4492	16	31296192	31314808	apolipoprotein D	GO:0000302|GO:0006006|GO:0006629|GO:0007420|GO:0007568|GO:0010642|GO:0014012|GO:0042246|GO:0042308|GO:0042493|GO:0048662|GO:0048678|GO:0051895|GO:0060588|GO:0071638|GO:1900016|GO:2000098|GO:2000405|GO:0000302|GO:0006006|GO:0006629|GO:0007420|GO:0007568|GO:0010642|GO:0014012|GO:0042246|GO:0042308|GO:0042493|GO:0048662|GO:0048678|GO:0051895|GO:0060588|GO:0071638|GO:1900016|GO:2000098|GO:2000405|GO:…	GO:0005215|GO:0015485|GO:0005215|GO:0015485|GO:0005515|GO:0015485	GO:0005615|GO:0005622|GO:0005783|GO:0022626|GO:0030425|GO:0043025|GO:0048471|GO:0005615|GO:0005622|GO:0005783|GO:0022626|GO:0030425|GO:0043025|GO:0048471|GO:0048471|GO:0005615	--	FALSE	TRUE
20733	Spint2	1.58e-17	166	2411	7	29256331	29281977	serine protease inhibitor, Kunitz type 2		GO:0004867|GO:0004867	GO:0005737|GO:0016021|GO:0005737|GO:0016021	--	FALSE	TRUE
217333	Trim47	1.59e-17	170	2496	11	116105752	116127210	tripartite motif-containing 47	GO:0008150|GO:0008150	GO:0008270|GO:0005515|GO:0046872|GO:0008270|GO:0005515|GO:0046872	GO:0005575|GO:0005634|GO:0005737|GO:0005622|GO:0005575|GO:0005634|GO:0005737|GO:0005622	--	FALSE	FALSE
97165	Hmgb2	1.6e-17	314	5869	8	57511843	57515999	high mobility group box 2	GO:0001938|GO:0006288|GO:0006357|GO:0007283|GO:0007289|GO:0008584|GO:0032075|GO:0043388|GO:0045648|GO:0045654|GO:0045892|GO:0045944|GO:0048545|GO:0060326|GO:0071222|GO:1902042|GO:0045893|GO:0006357|GO:0050918|GO:0006288	GO:0003684|GO:0003700|GO:0008301|GO:0019904|GO:0042056|GO:0044212|GO:0050786|GO:0005515|GO:0008301	GO:0000793|GO:0005615|GO:0005634|GO:0005737|GO:0043234|GO:0048471|GO:0005737|GO:0048471|GO:0000793	--	TRUE	FALSE
71811		1.63e-17	497	10841								--	FALSE	FALSE
20167	Rtn2	1.68e-17	302	5570	7	19282662	19296164	reticulon 2 (Z-band associated protein)	GO:0046324|GO:0065002|GO:0046324|GO:0065002	GO:0003674|GO:0003674|GO:0005515	GO:0005789|GO:0014802|GO:0016021|GO:0030315|GO:0005789|GO:0014802|GO:0016021|GO:0030315|GO:0005783	--	FALSE	TRUE
277414	Trp53i11	1.88e-17	322	6078	2	93187548	93201759	transformation related protein 53 inducible protein 11	GO:0008150|GO:0008150|GO:0008150	GO:0003674|GO:0003674|GO:0003674	GO:0005575|GO:0016021|GO:0005575|GO:0005575|GO:0016021	--	FALSE	FALSE
22330	Vcl	1.91e-17	75	693	14	20929433	21033673	vinculin	GO:0002009|GO:0007155|GO:0030032|GO:0030334|GO:0034333|GO:0034394|GO:0043297|GO:0090136	GO:0002162|GO:0003779|GO:0005198|GO:0005515|GO:0045294|GO:0005515	GO:0005886|GO:0005911|GO:0005912|GO:0005916|GO:0005925|GO:0015629|GO:0043034|GO:0043234|GO:0005913	up	FALSE	TRUE
320292	Rasgef1b	1.96e-17	186	2847	5	99217426	99252927	RasGEF domain family, member 1B	GO:0007264|GO:0007264|GO:0051056|GO:0007264|GO:0051056	GO:0005085|GO:0005088|GO:0005085|GO:0005088|GO:0005085|GO:0005088	GO:0005622|GO:0005769|GO:0005770|GO:0005622|GO:0005769|GO:0005770|GO:0005622	--	FALSE	FALSE
209683	Ttc28	2.06e-17	111	1319	5	110879803	111289780	tetratricopeptide repeat domain 28	GO:0007067|GO:0007346|GO:0051301	GO:0003674|GO:0005515|GO:0005515	GO:0005737|GO:0005813|GO:0030496|GO:0072686|GO:0097431|GO:1990023	--	FALSE	TRUE
56421	Pfkp	2.07e-17	175	2610	13	6579768	6648777	phosphofructokinase, platelet	GO:0006002|GO:0006096|GO:0006002|GO:0006096|GO:0006096|GO:0006096|GO:0006002|GO:0006096	GO:0003872|GO:0005524|GO:0046872|GO:0003872|GO:0005524|GO:0003872|GO:0003872|GO:0003872	GO:0005829|GO:0005945|GO:0005737|GO:0005829|GO:0005945|GO:0005737|GO:0005829|GO:0005945|GO:0005945|GO:0005829|GO:0005945	--	FALSE	TRUE
18828	Plscr2	2.08e-17	218	3565	9	92275602	92297752	phospholipid scramblase 2	GO:0071222|GO:0071222	GO:0005515|GO:0017124|GO:0046872|GO:0005515|GO:0005515|GO:0005515|GO:0017124|GO:0046872	GO:0005634|GO:0005737|GO:0016021|GO:0005634|GO:0005737|GO:0016021	--	FALSE	TRUE
66922	Rras2	2.11e-17	234	3935	7	114046785	114117781	related RAS viral (r-ras) oncogene homolog 2	GO:0007265|GO:0009987|GO:0030335|GO:0007264|GO:0006184|GO:0006886|GO:0006913|GO:0007165|GO:0015031	GO:0003924|GO:0005515|GO:0005525|GO:0005515	GO:0005622|GO:0005886|GO:0016020	--	FALSE	TRUE
17533	Mrc1	2.13e-17	128	1644	2	14229414	14332057	mannose receptor, C type 1	GO:0006898	GO:0004872|GO:0004888|GO:0005537|GO:0030246	GO:0005886|GO:0009986|GO:0010008|GO:0016021	--	FALSE	FALSE
66109	Tspan13	2.35e-17	218	3569	12	36014557	36042500	tetraspanin 13	GO:0008150|GO:0008150|GO:0008150	GO:0003674|GO:0003674|GO:0003674	GO:0016021|GO:0016021	--	FALSE	TRUE
18146	Npdc1	2.4e-17	292	5335	2	25399351	25409494	neural proliferation, differentiation and control 1			GO:0016021|GO:0016021|GO:0016021|GO:0016021|GO:0016021	--	FALSE	TRUE
99324		2.41e-17	258	4507								--	FALSE	FALSE
18074	Nid2	2.66e-17	209	3368	14	19751257	19811787	nidogen 2	GO:0007160	GO:0005509|GO:0005515|GO:0005515	GO:0005578|GO:0005604|GO:0009986|GO:0031012	--	FALSE	TRUE
17536	Meis2	2.72e-17	240	4084	2	115863064	116065839	Meis homeobox 2	GO:0001654|GO:0045944|GO:0006351|GO:0045638|GO:0006355|GO:0070848|GO:0031016|GO:0009612|GO:0001654|GO:0045944|GO:0006351|GO:0045638|GO:0006355|GO:0001654|GO:0045944|GO:0006351|GO:0045638|GO:0006355|GO:0001654|GO:0045944|GO:0006351|GO:0045638|GO:0006355|GO:0001654|GO:0045944|GO:0006355|GO:0001654|GO:0045944|GO:0006355|GO:0001654|GO:0045944|GO:0006355	GO:0003677|GO:0003700|GO:0043565|GO:0003712|GO:0008134|GO:0005515|GO:0003677|GO:0003700|GO:0043565|GO:0003712|GO:0008134|GO:0003677|GO:0003700|GO:0043565|GO:0003712|GO:0008134|GO:0003677|GO:0003700|GO:0043565|GO:0003712|GO:0008134|GO:0003677|GO:0003700|GO:0043565|GO:0003677|GO:0003700|GO:0043565|GO:0003677|GO:0003700|GO:0043565	GO:0005634|GO:0005634|GO:0005634|GO:0005634|GO:0005634|GO:0005634|GO:0005634	--	TRUE	TRUE
19361	Rad51	2.73e-17	366	7233	2	119112793	119147445	RAD51 homolog	GO:0000724|GO:0007126|GO:0006259|GO:0000724|GO:0006268|GO:0006281|GO:0006974|GO:0007126|GO:0007131|GO:0010569|GO:0071479|GO:0072757|GO:0009432|GO:0006259|GO:0006974|GO:0051260|GO:0006268|GO:0071479|GO:0010569|GO:0072757|GO:0051106|GO:0000724|GO:0007126|GO:0006281|GO:0009432|GO:0006259|GO:0006259	GO:0003684|GO:0005515|GO:0005524|GO:0008094|GO:0000166|GO:0003677|GO:0003684|GO:0005515|GO:0005524|GO:0008094|GO:0000166|GO:0017111|GO:0003697|GO:0003677|GO:0005515|GO:0003690|GO:0042802|GO:0008022|GO:0043142|GO:0003684|GO:0005515|GO:0005524|GO:0008094|GO:0000166|GO:0003697|GO:0003677|GO:0003677|GO:0005524|GO:0008094	GO:0000793|GO:0000794|GO:0000800|GO:0000228|GO:0000793|GO:0000794|GO:0000795|GO:0000800|GO:0005634|GO:0005654|GO:0005737|GO:0005759|GO:0048471|GO:0005737|GO:0005739|GO:0048471|GO:0016605|GO:0000228|GO:0000793|GO:0000794|GO:0000800	--	FALSE	FALSE
105722	Ano6	2.92e-17	226	3760	15	95790843	95975464	anoctamin 6	GO:0006821|GO:0007596|GO:0017121|GO:0002543|GO:0097045	GO:0005227|GO:0005244|GO:0005254	GO:0005886|GO:0034707|GO:0005622	--	FALSE	FALSE
109225	Ms4a7	2.97e-17	86	880	19	11321039	11336146	membrane-spanning 4-domains, subfamily A, member 7	GO:0008150|GO:0008150|GO:0008150|GO:0008150	GO:0003674|GO:0003674|GO:0003674|GO:0003674	GO:0005575|GO:0016021|GO:0005575|GO:0016021|GO:0005575|GO:0016021|GO:0005575|GO:0016021	--	FALSE	TRUE
212937	Tifab	3.36e-17	50	335	13	56173703	56178885	TRAF-interacting protein with forkhead-associated domain, family member B	GO:0008150	GO:0003674|GO:0005515	GO:0005575	down	FALSE	FALSE
17295	Met	3.63e-17	236	4000	6	17463800	17573980	met proto-oncogene	GO:0000187|GO:0001889|GO:0001890|GO:0007420|GO:0007517|GO:0007519|GO:0010828|GO:0014812|GO:0014902|GO:0030534|GO:0042593|GO:0046777|GO:0048012|GO:0051450|GO:0060665|GO:0006468|GO:0007275|GO:0007169|GO:0000187|GO:0001889|GO:0001890|GO:0007420|GO:0007517|GO:0007519|GO:0010828|GO:0014812|GO:0014902|GO:0030534|GO:0042593|GO:0046777|GO:0048012|GO:0051450|GO:0060665|GO:0006468|GO:0007275|GO:0007169|GO:…	GO:0004672|GO:0005008|GO:0005524|GO:0005515|GO:0016772|GO:0004872|GO:0004714|GO:0004713|GO:0005515|GO:0004672|GO:0005008|GO:0005524|GO:0005515|GO:0016772|GO:0004872|GO:0004714|GO:0004713|GO:0004672|GO:0005008|GO:0005515|GO:0004672|GO:0005008|GO:0005524|GO:0005515|GO:0016772|GO:0004872|GO:0004714|GO:0004713|GO:0019903	GO:0009925|GO:0016020|GO:0016021|GO:0009925|GO:0016020|GO:0016021|GO:0009925|GO:0016020|GO:0009925|GO:0016020|GO:0016021|GO:0009925	--	FALSE	TRUE
72925	36951	3.83e-17	116	1425	8	65617900	66471637	membrane-associated ring finger (C3HC4) 1	GO:0000209|GO:0002495|GO:0006955|GO:0000209|GO:0002495|GO:0006955|GO:0000209|GO:0002495|GO:0006955|GO:0000209|GO:0002495|GO:0006955|GO:0000209|GO:0002495|GO:0006955|GO:0000209|GO:0002495|GO:0006955|GO:0000209|GO:0002495|GO:0006955|GO:0000209|GO:0002495|GO:0006955	GO:0004842|GO:0008270|GO:0042287|GO:0005515|GO:0046872|GO:0004842|GO:0008270|GO:0042287|GO:0005515|GO:0046872|GO:0004842|GO:0008270|GO:0042287|GO:0005515|GO:0046872|GO:0004842|GO:0008270|GO:0042287|GO:0005515|GO:0046872|GO:0004842|GO:0008270|GO:0042287|GO:0005515|GO:0046872|GO:0004842|GO:0008270|GO:0042287|GO:0005515|GO:0046872|GO:0004842|GO:0008270|GO:0042287|GO:0005515|GO:0046872|GO:0042287|GO:…	GO:0005765|GO:0005789|GO:0005794|GO:0005886|GO:0016021|GO:0030659|GO:0031901|GO:0031902|GO:0032588|GO:0005765|GO:0005789|GO:0005794|GO:0005886|GO:0016021|GO:0030659|GO:0031901|GO:0031902|GO:0032588|GO:0005765|GO:0005789|GO:0005794|GO:0005886|GO:0016021|GO:0030659|GO:0031901|GO:0031902|GO:0032588|GO:0005765|GO:0005789|GO:0005794|GO:0005886|GO:0016021|GO:0030659|GO:0031901|GO:0031902|GO:0032588|GO:…	down	FALSE	TRUE
57342	Parva	4.01e-17	221	3655	7	112427505	112591692	parvin, alpha	GO:0002040|GO:0003148|GO:0007155|GO:0007163|GO:0008360|GO:0034113|GO:0034446|GO:0060271|GO:0070252|GO:0071670|GO:0002040|GO:0003148|GO:0007155|GO:0007163|GO:0008360|GO:0034113|GO:0034446|GO:0060271|GO:0070252|GO:0071670|GO:0060271|GO:0007155|GO:0007155	GO:0003779|GO:0005515|GO:0003779|GO:0005515|GO:0005515|GO:0003779|GO:0005515|GO:0003779|GO:0005515	GO:0005634|GO:0005737|GO:0005886|GO:0005925|GO:0015629|GO:0030018|GO:0030027|GO:0005634|GO:0005737|GO:0005886|GO:0005925|GO:0015629|GO:0030018|GO:0030027|GO:0005634|GO:0005737|GO:0005925|GO:0030027|GO:0005634|GO:0005737|GO:0005925|GO:0030027	--	FALSE	TRUE
56224	Tspan5	4.04e-17	322	6109	3	138742195	138904433	tetraspanin 5			GO:0016021|GO:0016021|GO:0016021|GO:0016021|GO:0016021|GO:0016021|GO:0016021|GO:0016021	--	FALSE	TRUE
21916	Tmod1	4.17e-17	183	2803	4	46038935	46116032	tropomodulin 1	GO:0006936|GO:0008344|GO:0030239|GO:0006936|GO:0008344|GO:0030239	GO:0005523|GO:0005523|GO:0003779	GO:0005856|GO:0008180|GO:0016020|GO:0030016|GO:0030863|GO:0005856|GO:0008180|GO:0016020|GO:0030016|GO:0030863	--	FALSE	TRUE
213019	Pdlim2	4.19e-17	163	2373	14	70164218	70177681	PDZ and LIM domain 2		GO:0031005|GO:0032036|GO:0051371|GO:0008270|GO:0005515|GO:0031005|GO:0032036|GO:0051371|GO:0008270|GO:0005515|GO:0051393|GO:0008270|GO:0031005|GO:0032036|GO:0051371|GO:0005515	GO:0009986|GO:0005737|GO:0005856|GO:0009986|GO:0005737|GO:0005856|GO:0015629|GO:0005925|GO:0009986	--	FALSE	TRUE
12876	Cpe	4.29e-17	321	6086	8	64592558	64693040	carboxypeptidase E	GO:0003214|GO:0006508|GO:0030070|GO:0072657	GO:0004180|GO:0004181|GO:0008270|GO:0042043|GO:0050839	GO:0005576|GO:0005794|GO:0030658	--	FALSE	TRUE
17937	Nab2	4.35e-17	176	2652	10	127660918	127668568	Ngfi-A binding protein 2	GO:0001958|GO:0006355|GO:0014037|GO:0016480|GO:0042552|GO:0045682|GO:0045892|GO:0001958|GO:0006355|GO:0014037|GO:0016480|GO:0042552|GO:0045682|GO:0045892|GO:0001958|GO:0006355|GO:0014037|GO:0016480|GO:0042552|GO:0045682|GO:0045892|GO:0001958|GO:0006355|GO:0014037|GO:0016480|GO:0042552|GO:0045682|GO:0006351|GO:0045892|GO:0016480	GO:0008134|GO:0008134|GO:0008134|GO:0008134	GO:0005634|GO:0005634|GO:0005634|GO:0005634	--	TRUE	FALSE
104445	Cdc42ep1	4.41e-17	212	3452	15	78842647	78850902	CDC42 effector protein (Rho GTPase binding) 1	GO:0007266|GO:0008360|GO:0031274	GO:0005515|GO:0005515	GO:0005737|GO:0005794|GO:0005886|GO:0012505|GO:0015629	--	FALSE	TRUE
21938	Tnfrsf1b	4.42e-17	43	250	4	145213463	145246870	tumor necrosis factor receptor superfamily, member 1b	GO:0006954|GO:0006955|GO:0007166|GO:0008219|GO:0008283|GO:0008630|GO:0033209|GO:0050728|GO:0050779|GO:0051044|GO:0071222|GO:0071363|GO:0007568|GO:0032496|GO:0006954|GO:0007166|GO:0008219|GO:0008283|GO:0008630|GO:0033209|GO:0050728|GO:0050779	GO:0005031|GO:0005515|GO:0031625|GO:0005515|GO:0005031|GO:0005031|GO:0005515	GO:0005634|GO:0016020|GO:0016021|GO:0043025|GO:0043196|GO:0045121|GO:0048471|GO:0045121|GO:0030424|GO:0016020|GO:0016020	--	FALSE	TRUE
16542	Kdr	4.44e-17	153	2165	5	75932827	75978458	kinase insert domain protein receptor	GO:0001541|GO:0001570|GO:0001934|GO:0001938|GO:0001945|GO:0002053|GO:0008360|GO:0010595|GO:0014068|GO:0016477|GO:0018108|GO:0030097|GO:0030324|GO:0035584|GO:0043129|GO:0045165|GO:0045446|GO:0045766|GO:0046777|GO:0048010|GO:0048286|GO:0048469|GO:0048754|GO:0050679|GO:0050927|GO:0051770|GO:0051894|GO:0055074|GO:0070374|GO:2000352|GO:0006468|GO:0043066|GO:0008284|GO:0030335|GO:0043410|GO:0048010|GO:…	GO:0005021|GO:0005178|GO:0005515|GO:0005524|GO:0019838|GO:0038085|GO:0004672|GO:0016772|GO:0004713|GO:0005515|GO:0019838|GO:0005021	GO:0005768|GO:0005794|GO:0005887|GO:0009897|GO:0045121|GO:0071944	--	FALSE	FALSE
64099	Parvg	4.47e-17	131	1719	15	84324026	84342978	parvin, gamma	GO:0008150|GO:0007155|GO:0008150|GO:0008150|GO:0008150|GO:0007155|GO:0008150	GO:0003779|GO:0005515|GO:0003779|GO:0005515	GO:0005575|GO:0005737|GO:0005856|GO:0005886|GO:0005925|GO:0005575|GO:0005575|GO:0005575|GO:0005575|GO:0005737|GO:0005856|GO:0005886|GO:0005925	--	FALSE	TRUE
17387	Mmp14	4.56e-17	99	1114	14	54431604	54441258	matrix metallopeptidase 14 (membrane-inserted)	GO:0001503|GO:0001525|GO:0001541|GO:0001666|GO:0001935|GO:0006355|GO:0006508|GO:0006979|GO:0009612|GO:0016477|GO:0030307|GO:0030324|GO:0030335|GO:0030574|GO:0031638|GO:0043615|GO:0043627|GO:0048754|GO:0048771|GO:0051895|GO:0014070|GO:0010952|GO:0008584|GO:0009725	GO:0003700|GO:0004222|GO:0005178|GO:0005509|GO:0008270|GO:0016504|GO:0008237|GO:0005515	GO:0016021|GO:0031012|GO:0042470|GO:0005737	--	TRUE	TRUE
19736	Rgs4	4.66e-17	264	4675	1	169741477	169747642	regulator of G-protein signaling 4	GO:0007186|GO:0038032|GO:0043547|GO:0043547|GO:0045744|GO:0007186|GO:0043547	GO:0005096|GO:0001965|GO:0005096	GO:0005737|GO:0005829|GO:0005886|GO:0043234|GO:0016020|GO:0005737|GO:0005737|GO:0005886	--	FALSE	TRUE
52163	Camk1	5.06e-17	272	4872	6	113334124	113343984	calcium/calmodulin-dependent protein kinase I	GO:0006468|GO:0006913|GO:0007049|GO:0007165|GO:0010976|GO:0032880|GO:0043393|GO:0046827|GO:0051147|GO:0051149|GO:0051835|GO:0060999|GO:0071902|GO:0006468|GO:0060999|GO:0032880|GO:0043393|GO:0071902|GO:0010976|GO:0051835|GO:0051147|GO:0006468|GO:0006913|GO:0007165|GO:0046827	GO:0004683|GO:0005515|GO:0005516|GO:0005524|GO:0004672|GO:0016772|GO:0004713|GO:0005515|GO:0004683|GO:0004674|GO:0005515|GO:0005524|GO:0004672|GO:0016772|GO:0004713	GO:0005634|GO:0005737|GO:0005954	--	FALSE	FALSE
13602	Sparcl1	5.1e-17	432	9047	5	104079111	104114088	SPARC-like 1	GO:0007165	GO:0005509|GO:0005515	GO:0005578|GO:0005615	--	FALSE	TRUE
114679	Selm	5.12e-17	285	5191	11	3514684	3517351	selenoprotein M	GO:0008150	GO:0003674	GO:0005783|GO:0005794|GO:0048471|GO:0005634|GO:0005737	--	FALSE	FALSE
17394	Mmp8	5.47e-17	75	707	9	7558429	7568486	matrix metallopeptidase 8	GO:0006508|GO:0030574|GO:0006508	GO:0004222|GO:0004252|GO:0005509|GO:0008270|GO:0008237|GO:0004252	GO:0005578|GO:0005615|GO:0031012|GO:0005615	--	FALSE	FALSE
270198	Pfkfb4	5.64e-17	102	1172	9	108991902	109032223	6-phosphofructo-2-kinase/fructose-2,6-biphosphatase 4	GO:0006000|GO:0006003|GO:0006000|GO:0006003|GO:0006000|GO:0006003	GO:0003873|GO:0005524|GO:0003873|GO:0004331|GO:0005524|GO:0003873|GO:0004331|GO:0005524	GO:0005575|GO:0005575|GO:0005575|GO:0005575	--	FALSE	FALSE
230738	Zc3h12a	5.74e-17	28	97	4	125118423	125127840	zinc finger CCCH type containing 12A	GO:0001525|GO:0006915|GO:0010508|GO:0010628|GO:0010629|GO:0010884|GO:0030154|GO:0032088|GO:0032715|GO:0032720|GO:0045019|GO:0045600|GO:0071222|GO:2000379|GO:0045600|GO:0010628|GO:0032088|GO:0071222|GO:2000379|GO:0032720|GO:0045019|GO:0032715|GO:0010629|GO:0010508|GO:0010884	GO:0004519|GO:0005515|GO:0046872|GO:0005515	GO:0005634|GO:0005737|GO:0005886	--	FALSE	TRUE
12297	Cacnb3	6.15e-17	435	9139	15	98632220	98644530	calcium channel, voltage-dependent, beta 3 subunit	GO:0050852|GO:0070588|GO:0050852|GO:0070588|GO:0006816	GO:0005515|GO:0008331|GO:0005245|GO:0005515|GO:0008331|GO:0005245|GO:0019901|GO:0005515	GO:0005891|GO:0005886|GO:0005891|GO:0016324|GO:0016020|GO:0005891	--	FALSE	TRUE
[truncated: 3,458 more rows]
