# Supplementary material for: GEF-H1 Signaling upon Microtubule Destabilization Is Required for Dendritic Cell Activation and Specific Anti-tumor Responses
Source: Cell Rep. Author manuscript; Available in PMC 2019 Nov 25. (PMC6876861; doi:10.1016/j.celrep.2019.08.057)
Supplement: 5 [file NIHMS1543785-supplement-5.xlsx]

## Sheet: Activity and ZScore
Motiv Name	WT_con	WT_AP3	GEFH1_KO_con	GEFH1_KO_AP3	z-score
Max_Mycn	0.001063	-0.060876	0.037258	0.022525	8.52082
Junb_Jund	-0.029627	0.062614	-0.042485	0.009595	7.73885
Ybx1_Nfya_Nfyb_Nfyc_Cebpz	0.009816	-0.013957	0.007477	-0.003323	6.4719
Irf2_Irf1_Irf8_Irf9_Irf7	0.039577	0.001119	-0.012391	-0.028317	5.84261
Ahr	0.001423	-0.025634	0.014742	0.009532	5.57653
Rela_Rel_Nfkb1	-0.015959	0.046122	-0.024081	-0.006035	4.8226
Tbp	-0.029673	0.046244	-0.022225	0.005687	4.53307
Chd1_Pml	-0.006062	0.009321	-0.006672	0.003432	4.46308
Etv1_Etv5_Gabpa	0.006428	-0.030381	0.018334	0.005677	4.36435
Etv3_Erf_Fev_Elk4_Elk1_Elk3	-0.011594	0.021863	-0.012384	0.002148	4.24599
Hey1_Myc_Mxi1	-0.001523	-0.032837	0.022421	0.012007	4.15898
Nrf1	0.009092	-0.016852	0.00895	-0.001136	4.13273
Elf1_Elf2_Etv2_Elf4	0.010777	-0.013056	0.007204	-0.004993	3.98707
Hoxb7	-0.010918	0.017491	-0.012214	0.00559	3.75975
Creb1	0.002263	-0.035192	0.01795	0.01497	3.47936
Ezh2_Atf2_Ikzf1	-0.013641	0.022179	-0.012015	0.003471	3.43971
E2f1	0.01491	-0.021641	0.006542	0.000148	3.4028
Atf3	-0.008338	0.016281	-0.010963	0.003057	3.2127
Srf	-0.020069	0.03865	-0.019702	0.001104	3.12224
Klf4_Sp3	-0.00242	0.011166	-0.009327	0.000584	3.10695
E2f2_E2f5	0.022147	-0.029231	0.00995	-0.002864	3.06564
Klf1	-0.006567	0.018154	-0.010197	-0.001333	3.0498
Wrnip1_Mta3_Rcor1	0.001265	-0.003968	0.003031	-0.000322	3.0302
Sox2	-0.00534	0.022159	-0.014981	-0.00182	2.99394
Zfp110	0.006346	-0.020603	0.009954	0.004122	2.78569
Tfeb_Usf1_Srebf1_Usf2_Bhlhe41_Srebf2	0.00754	0.014017	-0.010471	-0.01101	2.69082
Esr2	0.002488	-0.008914	0.008561	-0.002102	2.5139
AAAGUGC	-0.003624	0.026072	-0.019158	-0.003248	2.49284
Mecp2	-0.0035	0.005889	-0.006203	0.003837	2.48625
Cebpb	-0.014432	0.025562	-0.016025	0.005051	2.45839
Klf12_Klf14_Sp4	0.007626	-0.011444	0.006358	-0.002455	2.43921
Crem_Jdp2	-0.018763	0.022662	-0.010963	0.007151	2.41229
GUGCAAA	-0.009199	0.025115	-0.018392	0.002569	2.40741
Rfx3_Rfx1_Rfx4	0.008492	-0.003805	0.00416	-0.008865	2.40199
Yy1_Yy2	0.003517	-0.010736	0.007918	-0.000764	2.40088
Smarcc1_Fosl1	-0.013802	0.013652	-0.004344	0.004494	2.39774
Fos	-0.019918	0.019199	-0.007409	0.008184	2.36088
Egr1	-0.006237	0.02383	-0.010503	-0.00726	2.36043
Stat2	0.021933	-0.003714	-0.003662	-0.014533	2.33703
Jun	-0.014035	0.024552	-0.015156	0.004696	2.31231
Pax5	-0.008902	0.012815	-0.009696	0.005716	2.3081
Smad1	0.00174	-0.00835	0.008027	-0.00139	2.28309
Spi1	-0.002183	0.01204	-0.007197	-0.002562	2.2343
Pou5f1	0.003865	-0.021785	0.015735	0.002279	2.16426
Irf3	0.017416	-0.003763	0.005468	-0.019127	2.15485
Hlf	-0.010575	0.022525	-0.014609	0.002657	2.15104
Rfx2_Rfx7	0.005752	0.01466	-0.009347	-0.010943	2.14507
Rarg	-0.001216	-0.015557	0.012698	0.004014	2.13003
Hsf2	-0.003926	0.019101	-0.011842	-0.003419	2.11584
Foxp1_Foxj2	-0.006108	0.020536	-0.010446	-0.003976	2.11258
Gcm2	0.006118	-0.012061	0.008866	-0.002972	2.10708
Gli3_Zic1	-0.016818	0.010699	-0.005936	0.012104	2.09138
Hnf4g	0.003601	-0.011316	0.008327	-0.000579	2.06905
Hoxa2	-0.011226	-0.006011	0.003716	0.013506	2.05076
Sox5_Sry	0.004377	0.017848	-0.011673	-0.010566	2.02237
Maz_Zfp281	-0.003804	0.005124	-0.002062	0.000735	2.01834
Klf6_Patz1	-0.003779	0.011255	-0.006596	-0.000929	2.00818
Taf1	0.004513	-0.014439	0.00517	0.004784	1.99297
Hcfc1_Six5_Smarcc2_Zfp143	0.004199	-0.006047	0.003334	-0.001464	1.98333
CUUUGGU	0.001281	0.018646	-0.014369	-0.005452	1.97465
Snai1_Zeb1_Snai2	0.001993	0.00463	-0.001779	-0.004843	1.86433
Cenpb	0.017209	-0.013171	0.002941	-0.006868	1.84937
Nfil3_Tef	-0.013871	-0.001348	0.002709	0.01272	1.80346
Nfatc2	-0.007841	0.009041	-0.007134	0.005876	1.80192
AAUACUG	-0.002635	0.015226	-0.016829	0.004278	1.79725
Pax2	-0.003584	0.019822	-0.016268	3.4e-05	1.78495
Foxo6	-0.006977	0.024668	-0.011163	-0.006545	1.77568
Esrrb_Esrra	0.011381	-0.014787	0.005043	-0.001636	1.75351
Plag1	0.000216	0.012303	-0.009852	-0.002631	1.69046
Foxi1_Foxo1	0.000316	0.013347	-0.007727	-0.005885	1.68196
Atf4	0.007297	0.014981	-0.01508	-0.007142	1.67366
Mnt	0.010889	-0.018331	0.006333	0.001107	1.66431
Zfp148	-0.006084	0.018848	-0.008366	-0.004526	1.66256
Maff	-0.004589	-0.018226	0.011185	0.011559	1.65093
Sin3a	0.003281	0.006214	-0.004561	-0.005025	1.63663
Pparg_Rxrg	0.009596	0.001218	-0.002619	-0.00825	1.636
Ctcfl_Ctcf	-0.001758	-0.014488	0.006763	0.009467	1.61524
Bptf	0.005508	0.002527	-0.000769	-0.00723	1.60533
Zfp784	0.007801	0.010895	-0.012421	-0.006282	1.59004
Zbtb14	0.005325	-0.006967	0.005401	-0.003757	1.58903
Erg	0.011445	-0.011714	0.002792	-0.002508	1.53056
GAGGUAG	-0.005608	0.007855	-0.00983	0.007633	1.52137
ACAGUAC	-0.011725	0.00924	-0.00733	0.009889	1.519
Zfp691	-0.008476	-0.012023	0.008902	0.011551	1.50949
Rreb1	0.012707	-0.008367	0.001627	-0.005979	1.50807
GUAGUGU	-0.009263	0.017881	-0.012001	0.003413	1.50528
Nfia	-0.009294	0.00037	0.004551	0.004384	1.49257
Nfe2l1_Mafg	-0.008337	0.018176	-0.009178	-0.000754	1.49019
Gata2_Gata1	-0.006661	-0.011172	0.009738	0.008141	1.48558
Xbp1_Creb3l1	-0.01125	-0.004799	0.004236	0.011874	1.48244
Crx_Gsc	-0.007754	-0.01046	0.007985	0.010262	1.48184
Tfap2c	-0.010086	-0.006072	0.006155	0.00999	1.47871
Foxa2_Foxa1	-0.002944	0.016087	-0.010121	-0.003089	1.47869
Mef2d_Mef2a	-0.002765	0.015283	-0.01233	-0.000126	1.46421
AGCACCA	-0.009468	-0.002577	0.001508	0.010589	1.45985
Foxn1	-0.002492	0.018958	-0.013086	-0.003411	1.45759
E2f6	-0.008022	0.005702	-0.002553	0.004828	1.45564
Pou4f1_Pou6f1	0.002091	0.014153	-0.00572	-0.010584	1.44989
Fosb	-0.01594	0.005496	0.001023	0.009466	1.43475
Gata4	-0.008815	-0.00905	0.006262	0.011739	1.42708
Tead3_Tead4	-0.005067	0.015214	-0.00859	-0.001392	1.4239
Zbtb16	-0.013804	0.003658	0.004927	0.005183	1.40985
Arntl_Tfe3_Mlx_Mitf_Mlxipl_Tfec	-0.005363	0.013011	-0.005236	-0.002442	1.4056
Nfic_Nfib	0.002756	0.011718	-0.009873	-0.004639	1.39872
Glis2	-0.004809	0.01843	-0.006847	-0.006816	1.39802
Spib	-0.00796	-0.007236	0.005612	0.009533	1.39695
Mybl1	-0.002165	-0.00901	0.003297	0.007985	1.3852
Mef2b	-0.004329	0.015108	-0.011366	0.00064	1.38486
Nhlh1	0.002442	-0.009151	0.005716	0.000902	1.38201
Gmeb2	-0.007388	0.012181	-0.010443	0.005697	1.34869
Hif1a	-0.004942	0.01748	-0.006913	-0.005559	1.34621
Nr5a2	-0.002694	-0.01226	0.011355	0.00354	1.3375
Hic2	-0.000522	-0.004263	0.008371	-0.003619	1.33632
CCCUGAG	0.008573	0.003883	-0.001633	-0.010743	1.33338
Dlx5_Dlx4	-0.007807	0.007403	-0.00616	0.006608	1.31182
Foxd2	-0.011751	-0.000652	0.001405	0.01093	1.30897
Etv6	-0.003465	-0.010755	0.009307	0.004923	1.30722
UCACAUU	-0.007323	0.015212	-0.010844	0.002952	1.30703
Klf16_Sp8	0.002752	-0.003483	0.003202	-0.002553	1.30363
GGAAUGU	-0.008178	0.013137	-0.008664	0.00385	1.30296
GUAAACA	-0.005795	0.006898	-0.007906	0.006904	1.30201
ACAUUCA	0.001253	0.007666	-0.013613	0.004606	1.29948
Arnt	-0.008719	0.016257	-0.005863	-0.001721	1.28996
Cebpe	0.006975	0.002041	-0.00355	-0.005447	1.2896
Foxm1	-0.003085	0.016445	-0.01012	-0.003215	1.27852
Maf_Nrl	-0.0118	0.003319	-0.00022	0.00871	1.27737
Foxj3_Tbl1xr1	0.002078	0.001937	-0.00247	-0.001607	1.27347
Hoxd11_Cdx1_Hoxc11	-0.003924	-0.009518	0.002809	0.010626	1.26128
Tlx2	0.007684	0.003681	-0.005522	-0.005835	1.25007
Nr1i2	-0.010873	0.008577	0.000108	0.002226	1.23966
Epas1_Bcl3	0.000668	0.012047	-0.005901	-0.006794	1.23022
Tgif1_Meis3	-0.002589	0.00397	-0.005388	0.004026	1.22834
Pbx2	-0.00305	0.015769	-0.008351	-0.004324	1.22128
Foxd3	-0.010025	-0.005205	0.004799	0.010415	1.20705
Spdef	-0.006704	0.012657	-0.006356	0.000388	1.20364
Zic4	-0.01016	0.00926	-0.004977	0.005871	1.20062
Bcl6	-0.012199	0.009942	0.000539	0.001686	1.1999
Hsf4	-0.008469	0.005836	-0.003494	0.006151	1.19626
Nr2e1	-0.00698	0.015875	-0.00895	0.000156	1.19119
Ptf1a	0.002512	-0.015237	0.010922	0.001758	1.18634
Scrt2	-0.011244	0.00814	-0.004003	0.007087	1.18254
Zfp219_Zfp740	-0.0082	0.010253	-0.003799	0.001716	1.17795
Ascl2	-0.007787	-0.001798	0.001795	0.007903	1.17776
Atf6	-0.00874	0.01075	-0.003187	0.001212	1.17626
Klf8	0.004507	-0.009158	0.009285	-0.004646	1.1727
Myf6	0.004451	-0.005189	0.004937	-0.004152	1.15433
Hsf1	-0.008377	-0.005992	0.005155	0.009197	1.15211
Zfx_Zfp711	-0.002176	-0.001214	0.002097	0.001314	1.15202
AGCAGCA	-0.008279	0.010045	-0.005508	0.003828	1.15089
Zbtb7a	-0.007038	0.006203	-0.004497	0.005373	1.15079
UCACAGU	-0.002192	0.011075	-0.010631	0.001765	1.14498
E2f8	0.009256	-0.012919	0.006749	-0.003078	1.14066
Nfe2_Bach1_Mafk	-0.011829	0.007597	0.000678	0.003631	1.13928
Zbtb3	-0.000733	-0.012535	0.010956	0.002403	1.13869
Hoxa6	0.005239	-0.013366	0.009052	-0.000924	1.13684
Atf7_E4f1	-0.010038	0.000618	0.002107	0.007349	1.13571
Hoxa4	0.00847	-0.011208	0.005784	-0.003065	1.13284
Elf3	-0.003098	0.011787	-0.008402	-0.000332	1.13138
Mecom	-0.012486	0.009474	-0.00095	0.003958	1.12786
Fosl2_Bach2	-0.009506	0.010434	-0.002263	0.001405	1.12383
Hnf4a	0.007123	0.00594	-0.006708	-0.006268	1.122
Ebf3	-0.003797	0.012796	-0.004104	-0.004859	1.1188
E2f3	0.010764	-0.001712	-0.007705	-0.001313	1.11484
Zfp384	-0.005438	-0.000242	0.00219	0.003533	1.11079
Hoxa13	0.008514	-0.009471	-0.002588	0.003538	1.10979
Gtf2i_Gtf2f1	0.001179	-0.005321	0.000478	0.00376	1.10929
Pou2f3	-0.007228	-0.003993	0.003433	0.0078	1.1035
Vsx1_Uncx_Prrx2_Shox2_Noto	-0.000759	0.012056	-0.009225	-0.002103	1.10319
Lef1	0.00995	-0.002274	-0.003039	-0.004668	1.10061
Foxc1	-0.009956	-0.002127	0.004904	0.007134	1.09519
Gsx1_Alx1_Mixl1_Lbx2	-0.008444	0.008476	-0.005105	0.005105	1.09499
Sp2	0.004396	0.006758	-0.004768	-0.006275	1.09472
Bsx	-0.007196	-0.007964	0.007641	0.007593	1.08822
AAGUGCU	0.001782	0.011258	-0.009626	-0.003401	1.08435
Runx2_Bcl11a	0.006798	-0.003332	0.001079	-0.004388	1.08128
Meox2	0.009606	-0.009365	0.003416	-0.003768	1.06614
Sp1	-0.001679	0.003292	-2.7e-05	-0.001558	1.06585
Stat6	-0.003866	0.01374	-0.006149	-0.003727	1.06526
Olig2_Olig3	-0.007407	0.008599	-0.004163	0.002957	1.06307
Ar	0.006278	0.003583	-0.002821	-0.007111	1.05775
Irf5_Irf6	0.011562	-0.00431	0.000205	-0.007424	1.05446
Hoxb8_Pdx1	-0.007429	0.010961	-0.004821	0.001271	1.05387
Foxq1	-0.001435	-0.012199	0.007604	0.006036	1.05289
Esr1	-0.003747	-0.005318	0.004268	0.004673	1.04226
Sox4	0.010752	-0.001339	-0.001853	-0.007596	1.04221
Nr2f1_Nr4a1	0.008154	-0.001191	-0.002034	-0.00496	1.03279
Obox1	-0.003691	-0.008698	0.005965	0.006449	1.03081
Dbp	0.003608	-0.011123	0.006717	0.000853	1.02971
Plagl1	-0.000328	-0.012169	0.009328	0.003158	1.02727
Nr2c2	9.4e-05	-0.008212	0.007429	0.000684	1.02615
Pax6	-0.007212	0.01138	-0.00742	0.003262	1.021
Hmga1	-0.007733	0.003027	-0.002139	0.006882	1.01181
E2f4	0.006685	-0.01308	0.004404	0.002094	1.00845
GCUGGUG	0.004667	0.007449	-0.003273	-0.008866	1.00665
Hoxc13_Hoxd13	-0.005535	0.009812	-0.008337	0.004111	1.00559
GAUUGUC	-0.005717	0.010777	-0.00815	0.00308	1.00313
Zkscan1	0.005652	0.000467	0.003145	-0.009257	0.989761
Nkx3-1	0.009464	-0.003404	0.000189	-0.006469	0.974991
UCCAGUU	-0.005524	0.004545	-0.006247	0.007241	0.966826
Zfp263	-0.006587	-0.000817	0.00311	0.004242	0.965161
Runx1	0.006176	-0.003817	0.005201	-0.007456	0.963179
Thra	-0.006696	-0.000172	-0.001513	0.008351	0.96113
Foxf2	-0.00466	0.012157	-0.007848	0.000475	0.957624
Ets1	0.000941	0.005729	-0.006288	-0.000373	0.957208
Rfx5	0.007538	-0.001373	0.002739	-0.008948	0.955808
Nfix	-0.000633	0.011077	-0.007317	-0.003203	0.955804
UUGGUCC	-0.007341	0.01014	-0.004816	0.002004	0.955703
Scrt1	0.000735	0.009555	-0.007553	-0.002768	0.953332
Hsfy2	0.002611	-0.010861	0.004251	0.003994	0.948884
Osr2_Osr1	-0.009583	0.008469	-0.002461	0.00356	0.948605
Myb	-0.004722	0.009335	-0.00504	0.000371	0.945615
Rxrb	-0.005749	0.00793	-0.007326	0.005163	0.944704
Zbtb33_Chd2	-0.001184	-0.00367	-0.00079	0.005708	0.941477
Sox18_Sox12	-0.003583	-0.006628	0.002611	0.007589	0.937692
AACACUG	-0.001797	0.011262	-0.008939	-0.000546	0.93753
Gsc2_Dmbx1	0.004132	0.008618	-0.007519	-0.005226	0.936985
Ubp1	0.005062	0.000963	1.7e-05	-0.006028	0.935147
Gfi1_Gfi1b	0.005177	0.004033	-0.003774	-0.005521	0.932088
Hivep1	0.001454	0.01031	-0.007107	-0.004597	0.923579
Hmx2	0.004218	-0.012254	0.004475	0.003574	0.921359
Rad21_Smc3	0.006055	-0.000141	-0.000517	-0.005343	0.92057
Gli2	0.001472	-0.011323	0.008155	0.001645	0.920046
Nfe2l2	0.00581	-0.001146	0.003314	-0.008032	0.918519
Tcf7_Tcf7l2	0.007998	-0.000997	-0.004358	-0.002708	0.914829
Hoxa10	-0.000962	0.011291	-0.006251	-0.004069	0.898187
Klf7	-0.004543	0.012592	-0.006212	-0.001908	0.894613
AACAGUC	-0.007857	0.010927	-0.005247	0.002195	0.892922
Nfatc3	-0.008381	0.003258	0.00128	0.00409	0.889792
CCAGUGU	-0.008407	0.004366	-0.002515	0.006564	0.889465
Mbd2	-0.005776	0.009723	-0.002242	-0.001569	0.888267
Tlx1	0.005348	0.005106	-0.006212	-0.004203	0.882407
Foxk1_Foxj1	-0.00144	0.009603	-0.005696	-0.002423	0.875759
Hic1	0.004109	-0.000129	-0.003522	-0.0003	0.8711
Nfat5	-0.004614	0.010788	-0.006872	0.000717	0.870052
Foxd1	0.005932	-0.003497	0.004063	-0.006471	0.869917
Hoxd1	-0.001485	-0.009774	0.007187	0.004122	0.867162
Hinfp	-0.001597	-0.007647	0.006801	0.002317	0.865224
Id4	-0.004821	0.004628	-0.003274	0.003513	0.864401
Nkx2-1	-0.001675	0.009526	-0.008615	0.000778	0.856987
Lhx4	0.006179	0.003853	-0.004149	-0.005919	0.855855
Atf1_Creb5	-0.004629	-0.001481	-0.00088	0.00697	0.851442
Tbx15	-0.002282	0.007909	-0.006687	0.001064	0.84853
Hoxa9_Hoxb9	-0.008508	0.008973	-0.002994	0.002432	0.847933
Pbx1_Pbx3	-0.000569	0.002645	0.004069	-0.006121	0.839509
Pou2f2_Pou3f1	-0.004823	0.008616	-0.004705	0.001059	0.833598
Isl2	0.004297	0.006035	-0.003763	-0.006554	0.832789
UGUGCUU	-0.003225	0.006206	-0.006468	0.003473	0.829218
Mybl2	0.001446	-0.007794	0.000677	0.005728	0.823162
Hey2	-0.007787	0.005094	-0.001808	0.004509	0.822686
UGCAUAG	-0.002472	0.001867	-0.005801	0.006407	0.821458
Sp100	0.004861	0.003736	-0.002205	-0.006428	0.820111
Pou3f4	0.007556	-0.001744	0.000534	-0.006378	0.816926
Arid3a	-0.001138	0.010435	-0.006729	-0.002594	0.814835
Tbx5	0.002768	0.005706	-0.002594	-0.005969	0.814165
Tfcp2l1	0.000936	0.009578	-0.007041	-0.003399	0.813933
Hand1	-0.001829	0.008744	-0.004142	-0.002886	0.813156
Creb3l2	-0.000911	-0.009074	0.004568	0.005402	0.812409
Zic3	-0.004574	0.006219	-0.004807	0.003109	0.809948
Mafa	0.002588	0.008829	-0.005583	-0.005793	0.809373
Obox3	-0.00347	0.009319	-0.007951	0.002025	0.807109
Evx2	-0.007435	-0.002717	0.003871	0.006277	0.801075
Batf3	-0.003739	0.008485	-0.007509	0.002718	0.795868
Zfp652	-0.003315	-0.006919	0.005245	0.005022	0.793273
AUGGCAC	-0.006031	0.008228	-0.005427	0.003219	0.790809
Spic	0.004975	-0.007525	0.003379	-0.000846	0.787484
GCAGCAU	-0.003801	0.007816	-0.00685	0.002811	0.785577
Tcf4_Mesp1	0.002541	-0.00371	0.003452	-0.002297	0.778671
Nr1i3	0.002745	0.001091	-0.000643	-0.003189	0.772514
Foxb1	-0.007787	0.00539	-0.0023	0.00465	0.772451
Zbtb4	0.001895	-0.009164	0.002831	0.004465	0.772105
Stat5a	0.001584	-0.003254	0.003576	-0.002012	0.769704
Hoxb5	0.007851	-0.003632	0.00095	-0.005266	0.764587
Bhlhe40	-0.004064	0.009006	-0.006332	0.001468	0.751702
Ppara	-0.000931	4.5e-05	-0.004049	0.004867	0.749477
Neurog2	-0.008024	0.003872	0.000286	0.003795	0.744142
Dmc1	-0.004831	0.000561	0.004987	-0.000673	0.743689
CAGUGCA	-0.001699	0.00651	-0.007253	0.002435	0.743513
Rxra	-0.005208	-0.003545	0.003123	0.005576	0.743257
Zbtb6	0.007213	-0.005643	0.001099	-0.002663	0.742542
Ppard	-0.001457	0.010163	-0.004762	-0.003977	0.735419
Alx4	-0.003462	-0.003692	0.007597	-0.000396	0.730263
Barhl2	0.00475	0.000773	0.001476	-0.006928	0.72995
Mga	-0.004195	0.009252	-0.00571	0.000661	0.728287
Tbx4	-0.001688	0.007362	-0.00755	0.001878	0.727619
Stat4_Stat3_Stat5b	-0.004253	0.007519	-0.002459	-0.000757	0.725198
Cpeb1	-0.004809	-0.001642	0.002346	0.003955	0.722574
Nanog	-0.005033	0.004395	-0.003115	0.003912	0.720792
Neurod1	-0.003543	0.0084	-0.002922	-0.001888	0.720184
Atf5	-0.006102	0.000507	-0.000675	0.006256	0.71936
UAAUGCU	-0.005092	0.010428	-0.004478	-0.000847	0.715554
Homez	0.005498	-0.006907	-0.000903	0.002306	0.713409
Bcl6b	0.006313	0.002431	-0.003303	-0.005423	0.7111
Nr4a3	0.00401	-0.007574	0.006185	-0.002641	0.710079
Onecut1_Cux2	-0.008015	0.004519	-0.000152	0.003643	0.709862
Zbtb12	0.002933	0.0068	-0.004043	-0.005627	0.708565
Pou6f2_Pou4f2	-0.002342	0.009479	-0.005934	-0.001134	0.703333
Sox7	0.00034	0.009054	-0.006271	-0.003224	0.701586
Tead1	-0.004618	0.003036	-0.004015	0.005607	0.700868
Tfap2d	0.004323	-0.004042	0.003666	-0.003965	0.699511
Hoxb13	0.002333	0.000945	0.000785	-0.004109	0.695132
Tcf3	1.3e-05	-0.003988	0.005939	-0.00197	0.691387
Zbtb7c	0.006746	0.000935	-0.003081	-0.004566	0.688602
Gata5	-0.000262	-0.007993	0.004342	0.003889	0.682715
Nkx3-2	0.005966	-0.006397	0.001987	-0.001561	0.682413
Hoxa5	0.00226	0.001162	-0.005337	0.001993	0.681262
Figla	0.002891	0.004465	-0.001413	-0.005892	0.680422
Gbx2	0.004887	0.004518	-0.003973	-0.005509	0.679203
Rhox4e_Rhox6_Vax2	-0.005781	0.001443	-0.001187	0.005471	0.678436
GGAAGAC	0.004753	-0.009641	0.003364	0.001609	0.677372
Esrrg	0.007137	-0.000485	-0.00332	-0.003266	0.672699
Tbx21	-0.005156	0.007815	-0.002833	0.000172	0.665246
Nr6a1	-0.002644	-0.005556	0.007497	0.000738	0.662121
Foxo3	0.007044	-0.000643	-0.002144	-0.004186	0.660711
Tfap4	-0.001677	0.005788	0.001217	-0.005289	0.657951
Pgr_Nr3c1	-0.002722	-0.006132	0.005296	0.003489	0.654173
UUGGCAC	-0.000219	0.004306	-0.006385	0.002348	0.652541
Creb3	0.002854	-0.002687	-0.004545	0.004395	0.650241
Nkx2-2	-0.00505	0.006293	-0.002988	0.001808	0.64916
Hoxb1	-0.000268	-0.007913	0.00638	0.001768	0.647733
Tcf7l1	-0.005518	0.005824	-0.002294	0.002031	0.645609
AGUGGUU	-0.005174	0.008006	-0.00414	0.001364	0.643635
Hdx	-0.0031	0.005988	-0.005199	0.002263	0.642246
Trp63	0.004724	0.00353	-0.002129	-0.006048	0.634061
Hoxb4	-0.001641	-0.007367	0.006217	0.002823	0.630363
AAGGUGC	-0.005256	0.003688	-0.003437	0.005034	0.630153
Sox14	-0.004246	-0.002804	0.003826	0.003248	0.625225
Zfp524	0.001233	-0.003859	-0.001381	0.004029	0.624564
CACAGUG	-0.001879	0.000234	-0.003812	0.005537	0.624205
Hbp1	-0.000152	0.00138	-0.004314	0.002935	0.623307
Aire	0.006139	-0.003731	0.00173	-0.00414	0.622128
GCUACAU	-0.002701	0.009216	-0.004509	-0.002009	0.621381
AGCUUAU	-0.004293	0.007672	-0.004954	0.001553	0.618879
Hnf1b	-0.002697	-0.004789	0.005391	0.002087	0.608088
Tfap2a	-0.003875	0.003383	-0.001866	0.002265	0.606425
Prox1	-0.006469	0.002167	-4.4e-05	0.004391	0.604017
Lhx8	6e-06	-0.006971	0.002336	0.004554	0.603502
AGUGCAA	-0.001932	0.001709	-0.004341	0.004511	0.602216
AUGGCUU	-0.001908	0.005716	-0.005541	0.001706	0.60089
Ebf1	0.001438	0.000435	0.000166	-0.002031	0.600823
Elf5	0.002494	-0.004085	0.000287	0.001244	0.599651
GGCUCAG	-0.00439	0.00581	-0.003991	0.002584	0.595121
Hoxd9	-0.003647	0.006689	-0.004592	0.001525	0.594844
Sox8	-0.001121	0.007408	-0.006113	-0.00025	0.591807
Zfp423	-0.007159	0.003746	0.001485	0.001918	0.588433
Mef2c	-0.000819	0.006924	-0.002656	-0.003448	0.58052
Cebpa_Cebpg	0.005281	0.001298	-0.004863	-0.001694	0.579433
Obox6_Obox5	-0.00395	0.00601	-0.00133	-0.000755	0.576995
Prrx1_Isx_Prrxl1	-0.000518	-0.000165	-0.00388	0.004623	0.573687
Hoxd8	-0.003138	0.007964	-0.003815	-0.001042	0.573475
Gata6	0.000241	-0.007404	0.002693	0.004522	0.571872
Stat1	-0.001521	-0.004682	0.00087	0.005289	0.563427
Nr2e3	-0.005998	0.00442	1e-06	0.001552	0.562802
Nkx6-2	0.0047	0.0002	-0.000104	-0.00476	0.56111
Pax4	-0.002379	0.00575	-0.00544	0.001955	0.558766
Zbtb18	6.1e-05	-0.004641	0.003815	0.000819	0.553469
Tgif2_Tgif2lx1_Tgif2lx2	0.005146	-0.002669	0.000673	-0.003342	0.551699
T	-0.003027	0.005671	-0.004496	0.001889	0.55005
Gli1	-0.00179	0.007358	-0.003172	-0.002384	0.549776
Nfatc1	-0.002977	0.001689	-0.002377	0.003522	0.549739
Dlx1	-0.001203	0.004857	-0.004338	0.00071	0.545149
Smad3	-0.004897	0.006106	0.001314	-0.002543	0.543078
Nr2f6	-0.00606	0.002495	0.002127	0.001404	0.542152
Hmbox1	-0.000936	0.001792	-0.004881	0.004056	0.540709
Tal1	0.004987	-0.005925	0.000478	0.000502	0.539023
Meis2	4.7e-05	-0.00059	0.003772	-0.003284	0.537363
Pitx1	-0.002548	0.004468	-0.004156	0.002177	0.53657
Hoxa1	-0.001642	-0.002973	0.006021	-0.001326	0.534078
Nfkb2	-0.001473	0.007391	-0.003578	-0.002437	0.530704
UAUUGCU	0.00322	0.002662	-0.003441	-0.002353	0.528229
Prdm1	-0.003338	0.005913	-0.002001	-0.000547	0.525316
Klf3	-0.00554	0.006931	-0.001246	-9.8e-05	0.523195
UCCCUUU	0.001374	-0.007178	0.004978	0.00083	0.523134
Rest	0.003053	-0.002857	0.003655	-0.003852	0.520997
Prdm14	0.005539	0.000813	-0.003313	-0.003041	0.51753
GUAACAG	-0.003469	0.001951	-0.003225	0.004739	0.516241
ACCCUGU	0.001007	0.006042	-0.005231	-0.001857	0.513783
Vsx2_Dlx3	0.001321	-0.006867	0.004402	0.001159	0.51102
Atoh1_Bhlhe23	-0.002531	-0.004697	0.004588	0.002595	0.508719
Arid5b	-0.002895	0.005186	-0.00448	0.002127	0.506849
Batf	-0.002667	-0.001675	-0.001178	0.005504	0.506186
Rara	0.002705	0.004115	-0.002377	-0.004487	0.5048
Nkx6-3_Dbx2_Barx2	0.005243	-0.003206	0.001045	-0.003146	0.503354
Ets2	0.003516	-0.002742	0.001525	-0.002298	0.502659
Hoxb3	-0.003853	-0.002562	0.003717	0.00279	0.502565
Tbx1_Eomes	-0.003993	0.005443	-0.00266	0.001238	0.498119
Gmeb1	0.002779	0.004354	-0.003312	-0.003644	0.495041
Sox3_Sox10	0.00086	-0.000711	-0.002922	0.002848	0.492066
Foxc2	0.005201	-0.000462	-0.003632	-0.001117	0.492065
Hoxc9	0.004589	-0.00619	0.001997	-0.000451	0.49155
Smad2	0.002785	0.00429	-0.003559	-0.00354	0.489047
ACAGUAU	-0.001733	-0.000467	-0.002631	0.004889	0.487827
Pitx3	-0.000962	-0.004163	0.003214	0.001861	0.485872
GAGAUGA	-0.003573	-0.002938	0.002045	0.004499	0.485607
Tfcp2	0.004749	-0.000987	-0.001253	-0.002401	0.483581
Cdx2	0.002353	0.003181	-0.000285	-0.00517	0.483203
Hmx1	0.003505	-0.005267	0.001961	-0.000223	0.479737
Nr1h4	-0.003129	0.002452	0.003457	-0.002835	0.479602
Sox6_Sox9	-0.001142	0.00091	-0.003414	0.003563	0.479071
Foxa3	-0.003464	0.003735	-0.002743	0.002576	0.478914
Msx1_Lhx9_Barx1_Rax_Dlx6	0.000495	-0.002278	0.004815	-0.002954	0.47819
Runx3	-0.00311	-0.000337	-0.001311	0.004773	0.473924
Foxp2_Foxp3	-0.003225	0.005023	-0.000796	-0.000905	0.470884
Egr4	0.003645	0.000319	0.000584	-0.004553	0.470426
GGCAGUG	0.000257	0.00484	-0.004616	-0.000468	0.467967
Hnf1a	0.002208	0.004069	-0.004772	-0.001424	0.466483
Foxg1	-0.00451	0.000383	0.000143	0.00408	0.4622
Ikzf2	-0.002767	-0.003234	0.002441	0.003541	0.461583
Mnx1_Lhx6_Lmx1a	-0.002332	-0.003506	0.001866	0.003955	0.460061
AAGGCAC	0.002486	-0.000953	0.001398	-0.002765	0.458315
Gbx1_Nobox_Alx3	-0.002511	0.003616	0.002228	-0.003271	0.456228
Fli1	0.0017	0.001886	-0.000953	-0.002584	0.452802
Sox21	0.004627	9.1e-05	-0.0033	-0.001417	0.452526
Pou1f1	-0.000942	-0.001616	0.002684	-9.2e-05	0.451766
Cbfb	-0.00262	0.005264	-0.004031	0.001484	0.451166
Pou3f3	0.002033	-0.006799	0.001924	0.002818	0.449522
Prop1	-0.004429	0.003971	0.000286	0.000248	0.445278
Nr4a2	-0.001429	0.0061	-0.002698	-0.001957	0.444995
Mzf1	-0.000533	0.003779	-0.001852	-0.001332	0.442374
Brca1	0.001104	0.004565	-0.003267	-0.002392	0.439789
Hoxa3	0.003373	-0.00351	0.003187	-0.002998	0.43904
Pou2f1	0.002243	-0.003787	-0.001354	0.003004	0.437613
Lhx3	0.002956	-0.005694	0.003071	-0.000323	0.436094
UUGGCAA	-0.002604	0.000946	-0.001914	0.003643	0.434221
Cux1	-0.000853	-0.003497	0.002054	0.002409	0.433463
ACUGCAU	0.000763	0.005346	-0.00446	-0.001645	0.433345
Hoxd10	0.000401	0.005462	-0.0023	-0.003489	0.433037
Twist1	4.2e-05	-0.00136	0.004372	-0.003038	0.429122
Mtf1	0.000255	0.00306	0.001221	-0.004493	0.428473
Irf4	0.004458	-0.000217	-0.001786	-0.002418	0.427628
Foxl1	0.000274	0.005661	-0.003764	-0.002173	0.427354
Sox13	0.000989	-0.006189	0.003628	0.00156	0.425959
Hmx3	0.000987	0.003245	0.000501	-0.004726	0.42535
Nfatc4	-0.000279	0.005829	-0.003407	-0.002145	0.425089
Tfap2e	0.003922	0.000162	-0.000246	-0.00384	0.424195
CCUUCAU	-0.002157	0.003157	-0.003885	0.002878	0.423091
Myog_Tcf12	0.001091	-0.003915	0.00095	0.00188	0.416762
Gcm1	-0.001425	0.005977	-0.002563	-0.001968	0.414124
Hoxc4_Arx_Otp_Esx1_Phox2b	0.002271	-0.005357	0.001493	0.00152	0.40991
Zkscan3	0.001751	-0.005805	0.002738	0.00135	0.409278
Pitx2_Otx2	-0.001486	0.002641	-0.002577	0.001257	0.408433
Klf13	-0.001123	0.005552	-0.002706	-0.001723	0.405294
Pou3f2	-0.000823	0.002127	-0.00392	0.002601	0.402808
Tfdp1_Wt1_Egr2	0.000966	-0.001053	0.000173	-5.7e-05	0.401403
Nkx2-4	0.00169	0.003867	-0.003445	-0.002123	0.399964
Tbx19	0.000208	-0.004133	0.004099	-0.000197	0.397309
Sox15	0.003898	-0.004427	0.001509	-0.001003	0.396377
AUUGCAC	-0.000235	-7e-06	-0.002776	0.003099	0.393742
Sox17	0.004488	-0.002666	-5e-05	-0.001734	0.392912
Ddit3	0.001587	0.003363	-0.003803	-0.001185	0.3901
E2f7	0.002175	-0.005224	0.002675	0.000326	0.388379
Rhox11	-0.00081	0.00441	-0.00406	0.000387	0.388366
Lhx5_Lmx1b_Lhx1	0.003842	-0.002537	0.000601	-0.001979	0.387536
Nkx2-9	-0.002405	0.004999	-0.00262	7e-05	0.386735
Hoxa11_Hoxc12	-0.002746	0.001389	-0.001857	0.003251	0.382777
Nr2f2	-0.001167	0.003948	-0.002368	-0.0005	0.381807
Rora	-0.003695	0.002013	0.002349	-0.000661	0.381667
Nr1h2	0.002067	0.002355	-0.003816	-0.000582	0.376176
Hes1	-0.002369	-0.000696	0.000231	0.0029	0.363891
Meox1	-0.002408	0.00402	-0.002486	0.000895	0.355795
Myod1	-0.002244	0.003407	-0.001649	0.000444	0.355619
Msx2_Hoxd4	0.000345	0.003939	-0.003704	-0.000603	0.354816
Nkx6-1_Evx1_Hesx1	0.001921	-0.000172	-0.003214	0.001418	0.351022
Hoxd12	0.000592	-0.000513	-0.003083	0.002923	0.349196
Sox11	-0.000707	-0.003812	0.003598	0.000863	0.345921
Fubp1	-0.000939	-0.002974	0.000694	0.003291	0.344425
Gzf1	0.00254	-0.003783	0.002669	-0.001433	0.337652
Mafb	0.000254	-0.003559	0.001417	0.001875	0.336775
Pou4f3	-0.001211	-0.002702	0.003956	-2.3e-05	0.328108
Zic2	-0.000943	-0.001608	0.002748	-0.000164	0.326996
Barhl1	0.001272	0.003365	-0.002042	-0.00255	0.324804
Hoxa7_Hoxc8	0.000812	0.003749	-0.00243	-0.002148	0.322903
Relb	-0.001614	-0.002984	0.003213	0.001287	0.32254
Cdc5l	0.003853	-0.001446	-0.000508	-0.001924	0.320933
Isl1	0.001251	0.003056	-0.002023	-0.002333	0.320604
Ep300	0.000655	0.003181	-0.00174	-0.002018	0.31555
Onecut2_Onecut3	-0.001123	0.002436	0.001155	-0.002467	0.31112
GGCAAGA	0.001267	-0.004604	0.001356	0.002003	0.309119
Gsx2_Hoxd3_Vax1	-0.000908	0.003221	0.000419	-0.002734	0.30549
Etv4	-0.001375	0.002044	0.000996	-0.001674	0.303849
Nr2c1	0.00246	0.001373	-0.002339	-0.001487	0.300192
Foxf1	-0.001981	-0.001429	0.001613	0.001931	0.298711
UGAAAUG	-0.001427	0.003426	-0.002859	0.000889	0.296427
Nr3c2	0.002166	-0.003719	0.002274	-0.000648	0.296022
Tbr1	0.001912	-0.001878	0.000423	-0.000489	0.295659
Zfp410	-0.00044	-0.002827	0.00346	-0.000223	0.293416
Clock	-0.001465	0.003805	-0.002038	-0.000411	0.293101
GUCAGUU	-0.001393	0.001148	-0.002356	0.002595	0.291175
Thrb	0.003049	-0.002462	0.000961	-0.001551	0.288351
Vdr	0.00061	0.001309	0.000753	-0.002683	0.287403
Tfap2b	0.001235	0.002291	-0.002089	-0.001372	0.286679
Nr0b1	-0.002378	-0.00155	0.002449	0.001416	0.286102
AGCUGCC	-0.002232	-0.00137	0.002593	0.001051	0.284385
Nkx2-3	-0.001749	-0.000775	0.002551	-4.4e-05	0.2835
UUGUUCG	0.002668	-0.004014	0.001049	0.000302	0.283281
Zfp282	-0.002426	-0.001267	0.001945	0.001692	0.278787
Hoxb6	0.000411	0.003527	-0.00237	-0.001553	0.278742
Klf15	-0.002572	0.002287	0.000667	-0.000463	0.277602
Tbx3	0.000204	-0.00382	0.002475	0.001053	0.272624
Sox30	-5.6e-05	0.003168	-0.002949	-0.000138	0.27058
Six6	-0.000269	-0.002757	0.002544	0.000503	0.270563
Meis1	0.000666	0.000247	-0.002448	0.001505	0.270342
Sox1	0.000172	0.002537	-0.003228	0.000598	0.269244
UAAGACU	0.000812	0.002952	-0.002977	-0.000808	0.268797
Pax3	-0.003045	0.002622	-0.00052	0.000969	0.265778
Glis3	-0.000456	-0.002959	0.001548	0.0019	0.262717
Cxxc1	-0.000745	0.003668	-0.001045	-0.001904	0.258578
Zscan4c	-0.002423	-0.000351	0.002368	0.00047	0.254205
Irx6_Irx2_Irx3	0.000165	0.001766	-0.001962	-4.3e-05	0.251813
Zfhx3	0.001985	-0.003022	-0.000279	0.001221	0.246477
Grhl1	-0.002442	0.002728	0.000635	-0.000978	0.244911
Zbtb49	0.001155	-0.003332	0.002272	-4.3e-05	0.244375
Rorc_Nr1d1	-0.001833	-0.001282	0.002015	0.00116	0.243417
Cebpd	0.002839	-0.001063	-0.001682	1.7e-05	0.242088
UAAGACG	0.002306	0.000989	-0.00188	-0.001429	0.241088
Irx5	-0.000533	0.002414	-0.002531	0.000644	0.234335
Tbx2	-0.002742	0.001216	0.000811	0.00076	0.23311
En1	-7.6e-05	-0.000513	-0.001143	0.001731	0.232929
Hoxb2_Dlx2	-0.002479	0.000374	0.001432	0.0006	0.232814
Zbtb7b	-0.000377	0.002505	-0.002093	-0.000138	0.227829
Hoxc10	8.9e-05	0.001916	-0.00261	0.000731	0.227027
AUGUGCC	0.000267	0.002949	-0.001961	-0.001306	0.226625
Arid5a	4.2e-05	0.00308	-0.001579	-0.001567	0.225091
AGCAGCG	-0.000547	-0.002072	0.002605	7e-06	0.224031
Hoxc6	-0.000998	-0.001894	0.000742	0.002159	0.222856
UGCAUUG	0.000427	0.002254	-0.002734	3.9e-05	0.22181
Nkx2-5	0.000352	0.001152	0.000744	-0.002356	0.220028
Zfp105	-0.000778	-0.000439	-0.001179	0.002372	0.217473
Bbx	-0.001193	-0.002002	0.001439	0.001772	0.216051
Six3_Six1_Six2	4.1e-05	-0.002548	0.00217	0.000346	0.214236
Nkx1-1_Nkx1-2	-0.000647	-0.002082	0.000846	0.001919	0.210164
Irx4	-0.001036	0.003209	-0.000881	-0.001262	0.20938
Emx1_Emx2	-0.001267	0.002001	-0.001581	0.000742	0.207427
Rbpj	0.001136	-0.001491	0.001595	-0.001122	0.206688
GGAGUGU	0.00084	0.002078	-0.002263	-0.000634	0.202428
Gata3	-0.000601	-0.001024	0.000535	0.001003	0.201609
Pax8	0.001601	0.000973	-0.000747	-0.001858	0.201302
Zfp128	0.001471	-0.002542	0.001266	-0.000226	0.189013
UGACCUA	-0.00171	0.001136	-0.000988	0.001564	0.189
Hes5_Hes7	0.001097	0.000712	-0.002072	0.000224	0.187979
Pax1_Pax9	0.001928	-0.002406	0.000731	-0.000256	0.186733
Arnt2	0.001159	0.00148	-0.001977	-0.000619	0.184893
Ehf	-0.001365	0.001453	0.001286	-0.001364	0.184179
CCAGCAU	-0.000349	-0.001713	-6e-06	0.002049	0.182383
Tbx20	0.00171	0.000801	-0.001569	-0.000908	0.181232
Foxo4	-0.000136	-0.002049	0.000577	0.001509	0.17346
AAUGCCC	0.001069	0.000943	-0.002044	-2e-06	0.16909
Pknox2_Pknox1	0.001767	-0.000263	-0.000677	-0.000989	0.167705
Neurod2_Bhlha15_Bhlhe22_Olig1	-0.000184	0.001494	-0.001796	0.000392	0.165833
Msx3	0.001023	-0.001969	0.001382	-0.000473	0.16541
En2	0.000535	-0.002094	0.001339	0.000169	0.164757
Prdm4	-0.001404	-0.000888	0.001556	0.000763	0.163333
AGGUAGU	-0.00178	0.000373	0.000264	0.001101	0.16282
Lhx2_Hoxc5	-1.6e-05	0.001228	-2.8e-05	-0.00127	0.161951
Otx1	-0.000695	-0.001295	0.000992	0.000998	0.145003
Rarb	0.000741	-0.00205	0.000245	0.001061	0.144559
Egr3	0.000415	0.00153	-0.001224	-0.000819	0.143808
Phox2a	0.0005	-0.001954	0.001411	3.9e-05	0.143449
Hmga2	-0.001086	-0.000481	0.000304	0.001165	0.143307
Trp73	0.000152	-0.000663	0.001465	-0.000864	0.13485
Nkx2-6	0.000895	-0.001928	0.000616	0.000402	0.126275
Smad4	0.001184	-0.000938	-0.000554	0.000219	0.119402
AACGGAA	-0.001048	-0.000486	0.000586	0.000963	0.113485
Hlx	0.000174	0.001459	-0.000979	-0.000657	0.112553
Insm1	-0.000361	-0.001102	0.001104	0.000289	0.111245
Glis1	0.000971	-0.001046	0.000719	-0.000646	0.108763
CUACAGU	-0.000708	0.00079	-0.000651	0.000583	0.088262
Trp53	0.000624	-0.00089	0.000549	-0.000138	0.087268
Pax7	0.000905	-4.6e-05	-2.2e-05	-0.000712	0.086848
ACUGGCC	-0.000939	0.000383	-1.8e-05	0.000565	0.080243
AACCUGG	-2.4e-05	0.000973	-0.000928	-1.5e-05	0.07962
Tcf21_Msc	0.000284	-0.000712	0.000422	-8.3e-05	0.075051
Ovol1	-0.00083	2e-06	0.00066	0.000156	0.073478
GAGAACU	-0.000231	0.000917	-0.000763	8.6e-05	0.07107
GAUCAGA	0.000185	-0.000939	0.000125	0.000634	0.069318
AAUCUCA	-0.000355	-0.000339	-9e-05	0.000785	0.067687
UGUGCGU	0.00079	-0.000654	0.000176	-0.000308	0.067507
AUGACAC	-0.000156	0.00083	-0.000717	3.7e-05	0.064704
AAUCUCU	-0.00053	-7.2e-05	-5.9e-05	0.000657	0.062407
GAUAUGU	0.00033	0.000287	-0.000372	-0.000262	0.041953
GGACGGA	-0.000159	-0.000309	0.00019	0.000279	0.031278
Six4	-0.000185	-0.000265	0.000165	0.000214	0.028468
AACCGUU	6e-06	0.000342	-0.000166	-0.000179	0.024527
CGUGUCU	-0.000247	-2e-06	3.1e-05	0.000223	0.024012
CUCCCAA	-7.1e-05	-0.000124	0.000149	4.5e-05	0.013233
