# Supplementary material for: GEF-H1 Signaling upon Microtubule Destabilization Is Required for Dendritic Cell Activation and Specific Anti-tumor Responses
Source: Cell Rep. Author manuscript; Available in PMC 2019 Nov 25. (PMC6876861; doi:10.1016/j.celrep.2019.08.057)
Supplement: 6 [file NIHMS1543785-supplement-6.xlsx]

## Sheet: Table S5 - GEFH1 dependent Immu
ENSEMBL	ENTREZID	SYMBOL	GENENAME	HumanGenes	logFC	FDR
ENSMUSG00000049723	17381	Mmp12	matrix metallopeptidase 12	MMP12	2.15273	1.59e-33
ENSMUSG00000014599	12977	Csf1	colony stimulating factor 1 (macrophage)	CSF1	1.76388	6.8e-30
ENSMUSG00000018927	20305	Ccl6	chemokine (C-C motif) ligand 6	CCL15-CCL14	1.36806	5.47e-28
ENSMUSG00000058755	18413	Osm	oncostatin M	OSM	1.97407	7.89e-27
ENSMUSG00000019122	20308	Ccl9	chemokine (C-C motif) ligand 9	CCL15-CCL14	1.30295	1.61e-25
ENSMUSG00000029379	330122	Cxcl3	chemokine (C-X-C motif) ligand 3	CXCL1	3.24747	1.75e-24
ENSMUSG00000079293	56644	Clec7a	C-type lectin domain family 7, member a	CLEC7A	1.13596	2.23e-23
ENSMUSG00000027360	15186	Hdc	histidine decarboxylase	HDC	1.681	1.53e-21
ENSMUSG00000024737	65221	Slc15a3	solute carrier family 15, member 3	SLC15A3	0.99902	1.79e-20
ENSMUSG00000022303	75766	Dcstamp	dentrocyte expressed seven transmembrane protein	DCSTAMP	0.998314	9.92e-19
ENSMUSG00000042265	58217	Trem1	triggering receptor expressed on myeloid cells 1	TREM1	1.1487	6.62e-18
ENSMUSG00000058427	20310	Cxcl2	chemokine (C-X-C motif) ligand 2	CXCL1	2.3981	1.55e-17
ENSMUSG00000034652	217303	Cd300a	CD300A antigen	CD300A	1.13183	2.02e-17
ENSMUSG00000026480	17970	Ncf2	neutrophil cytosolic factor 2	NCF2	0.734953	8.62e-16
ENSMUSG00000075122	12519	Cd80	CD80 antigen	CD80	0.934023	1.09e-15
ENSMUSG00000089672	14727	Lilr4b	leukocyte immunoglobulin-like receptor, subfamily B, member 4B	LILRA4	0.752012	5.82e-15
ENSMUSG00000016498	58205	Pdcd1lg2	programmed cell death 1 ligand 2	PDCD1LG2	0.69836	1.26e-14
ENSMUSG00000062593	14728	Lilrb4a	leukocyte immunoglobulin-like receptor, subfamily B, member 4A	LILRA4	0.614529	4.38e-14
ENSMUSG00000001156	17119	Mxd1	MAX dimerization protein 1	MXD1	0.757384	1.57e-13
ENSMUSG00000070031	434484	Sp140	Sp140 nuclear body protein	SP140	0.786271	2.68e-13
ENSMUSG00000027399	16175	Il1a	interleukin 1 alpha	IL1A	1.8792	2.16e-12
ENSMUSG00000029372	57349	Ppbp	pro-platelet basic protein	PPBP	1.14728	3.19e-12
ENSMUSG00000050075	229323	Gpr171	G protein-coupled receptor 171	GPR171	0.87897	1.01e-11
ENSMUSG00000035373	20306	Ccl7	chemokine (C-C motif) ligand 7	CCL7	1.12183	1.8e-11
ENSMUSG00000027398	16176	Il1b	interleukin 1 beta	IL1B	1.9311	1.26e-10
ENSMUSG00000018930	20303	Ccl4	chemokine (C-C motif) ligand 4	CCL4	0.750648	1.62e-10
ENSMUSG00000003746	17155	Man1a	mannosidase 1, alpha	MAN1A1	0.606975	3.04e-09
ENSMUSG00000032204	64008	Aqp9	aquaporin 9	AQP9	0.668552	6.07e-09
ENSMUSG00000053007	231991	Creb5	cAMP responsive element binding protein 5	CREB5	0.652146	1.06e-07
ENSMUSG00000017386	22032	Traf4	TNF receptor associated factor 4	TRAF4	1.22372	1.8e-07
ENSMUSG00000055994	257632	Nod2	nucleotide-binding oligomerization domain containing 2	NOD2	0.789635	8.82e-07
ENSMUSG00000037759	19217	Ptger2	prostaglandin E receptor 2 (subtype EP2)	PTGER2	0.959244	1.18e-06
ENSMUSG00000022534	54483	Mefv	Mediterranean fever	MEFV	0.791752	3.48e-06
ENSMUSG00000024670	12511	Cd6	CD6 antigen	CD6	0.742105	2.18e-05
ENSMUSG00000040855	194590	Reps2	RALBP1 associated Eps domain containing protein 2	REPS2	1.66561	7.07e-05
ENSMUSG00000044583	170743	Tlr7	toll-like receptor 7	TLR7	0.799345	0.000144134
ENSMUSG00000095028	668101	Sirpb1b	signal-regulatory protein beta 1B	SIRPB1	0.875683	0.000389613
ENSMUSG00000059089	246256	Fcgr4	Fc receptor, IgG, low affinity IV	FCGR3B	0.695678	0.000425602
ENSMUSG00000032860	18442	P2ry2	purinergic receptor P2Y, G-protein coupled 2	P2RY2	0.680898	0.000486568
ENSMUSG00000056656	239552	Apol8	apolipoprotein L 8	APOL3	6.72484	0.00167805
ENSMUSG00000030124	16768	Lag3	lymphocyte-activation gene 3	LAG3	0.738839	0.0049773
ENSMUSG00000026285	18566	Pdcd1	programmed cell death 1	PDCD1	1.01643	0.00707076
ENSMUSG00000048480	227288	Cxcr1	chemokine (C-X-C motif) receptor 1	CXCR1	2.18948	0.0100908
ENSMUSG00000024511	80718	Rab27b	RAB27B, member RAS oncogene family	RAB27B	0.658499	0.0152798
ENSMUSG00000026011	12477	Ctla4	cytotoxic T-lymphocyte-associated protein 4	CTLA4	2.6372	0.0447417
ENSMUSG00000029417	17329	Cxcl9	chemokine (C-X-C motif) ligand 9	CXCL9	1.25637	0.0460515
ENSMUSG00000000817	14103	Fasl	Fas ligand (TNF superfamily, member 6)	FASLG	1.1201	0.0494572
